# Supplementary material for: Semantic textual similarity for modern standard and dialectal Arabic using transfer learning
Source: PLoS One. 2022 Aug 11;17(8):e0272991. doi: 10.1371/journal.pone.0272991 (PMC9371328; doi:10.1371/journal.pone.0272991)
Supplement: S1 Data — (ZIP) [file pone.0272991.s001.zip]

Archive with 5 entries (4 files):
- Data/
- Data/Translation to Egyptian Arabic-test.txt
- Data/Translation to Saudi Arabic-test.xlsx
- Data/Translations to MSA and Egyptian Arabic.xlsx
- Data/Translations to Saudi Arabic.xlsx
