# Supplementary material for: Semantic textual similarity for modern standard and dialectal Arabic using transfer learning
Source: PLoS One. 2022 Aug 11;17(8):e0272991. doi: 10.1371/journal.pone.0272991 (PMC9371328; doi:10.1371/journal.pone.0272991)
Supplement: S1 Data — (ZIP) [file pone.0272991.s001.zip › Data/Translation to Egyptian Arabic-test.txt]

واحد شايل لوح تزلج بالليل على الرصيف.	راجل قاعد لوحده بيقرا على ترابيزة مدورة, بره واحد من المحلات.
الستات بيتسابقوا في سباق الدايتونا 500.	شوية رجالة بيتسابقوا في مسابقة التزلج.
الستات ماشية جنب بعض.	فيه بنات ماشيين جنب بعض.
الراجل أبو قميص أخضر بينط عالي على النجيلة.	الراجل أبو قميص أبيض ماشي على النجيلة الطويلة و هو ماسك عصاية.
اتنين رجالة قاعدين على النجيلة ومعاهم موز.	ثلاث رجالة بيتمشوا عند فرشة الفاكهة.
شوية حجارة عليها علامات غريبة, لمت الناس عليها.	شوية ناس ماشيين على شوية حجارة في المية.
الستات ساعدت واحد عداء كان وقع عشان يقف تاني على رجليه.	الست كانت بتحط مكياج.
الست بتشتري غزل.	واحدة ست بتبيع المحصول.
واحدة ست بتجري في حارة وهي لابسة أسود.	شاب لابس جاكيت أسود ماشي على الرصيف.
دي حفلة موسيقية.	راجل بيقدم حفلة موسيقية.
الاتنين الرجالة راحوا المدرسة مع بعض.	اتنين رجالة رايحين الشغل.
شنطة الست فيها المعرض الفني اللي هي فيه.	الست شايلة عمل فني في المدرسة.
ثلاثة واقفين على منصة سودا جامدة جنب كرسي أسود وقيثارة.	واحدة بتعزف القيثارة على كرسي قدام البيت الأبيض.
شنطة الضهر واسعة من جوة.	الست قاعدة جوة أوضة اللبس الموجودة في اليخت.
فنان بيحاول يبيع لوحاته.	فنان بيعرض لوحاته للناس.
راجل بيتكلم مع تلت رجالة عن واحدة ست سلوكها غريب على الشمال.	اتنين ستات بيكلموا بعض وفي راجل بيبصلهم.
اتنين رجالة لابسين غامق بيتفرجوا على مجموعة من الناس.	فيه ناس لابسين أبيض مبحلقين في الأحصنة.
الراجل كان بيطبل على الطبول.	الراجل شايل قيثارته.
الأرض عليها تلج.	فيه تلج على الأرض.
طول الصخرة ممكن للشعلقة.	الصخرة أطول من الراجل.
العيل بيقرا كتاب عن الكلام.	كلب بيقرا كتاب للعيل.
فيه عرض عسكري في الخلا.	فيه ناس كتير بتتفرج على معرض.
لاعبة التنس لابسة لبس ألوانه ملخبطة.	لاعبة التنس لابسة لبس باللون البرتقاني في نص ماتش التنس.
اتنين رجالة بيفحصوا حشرات نادرة في الغابة.	فيه كلبين في التلج, وفي حاجة في بق واحد فيهم.
لاعب الجمباز ممكن يكون مناسب. راجل هيروح دلوقتي للسباحة.
قطة بتجري ورا كلب بره.	كلب بيحاول يمسك قطة.
شوية كلاب زلاجات بتجري في السباق.	كلبين بيسحبوا زلاجة في سباق.
كهربائي بيثبت أسلاك على قطب في السطح.	راجل ركب الاسانسير للسطح.
بنت في القسم التاني بتجري وهي مبتسمة, وهي شايلة فوطة أخواتها.	بنت صغيرة بتلعب مع صاحبها لعبة الهدوم التنكرية في البلكونة.
راجل كسر العجلة بتاعتهم.	راجل سايق عربية وهو باصص على عربية نقل.
عيال بيلعبوا بالبلالين, اللي قاعد عليها راجل لابس زي الموز.	واحدة ست لابسة هدوم بمبى وسودا عندها وشم كبير على ضهرها.
عساكر ماشيين قدام فيل.	رقيب بيقود قواته في تشكيل جوه أوضة كبيرة مع أعلام كتير في الخلفية.
بنت عندها رجلين مكسورين.	البنت معندهاش رجلين.
واحدة ست لابسة قميص أبيض قاعدة في جنينة حواليها ملصقات.	راجل لابس هدوم سودا قاعد في جنينة جنب لوحة كبيرة.
رسومات على الحيطة بتصور أطفال بيرسموا الكلمات "مدينة بريك" على الحائط.	رسم شوية فنون على حيطة.
الرسام بيرسم على الهدوم.	هدوم العيل فيها لون أبيض.
رجالة من الشرق الأوسط جايبين السمك في مطبخ.	اتنين ستات في مطبخ بيحضروا الخضار في طاسة.
كلب بيلعب بلعبته.	كلب بيلعب بلعبته.
البت شايلة بيرة.	الست شايلة بيرة.
راجل بيقطع حاجة بسكينة.	راجل بيفرم حاجة على ترابيزة بالسكينة.
سبع رجالة بيصلوا في كنيسة.	اتنين بيصلوا بره المعبد.
الراجل قريب من طفلين.	الولد قريب من عيال تانية.
الولد لابس قميص أحمر.	الولد لابس قميص أصفر.
ولدين ماشيين ضمن موكب.	الموسيقيين ماشيين ضمن موكب.
واحدة ست قاعدة على الشط.	ست قاعدة على الشط.
عيال بيلعبوا برة.	عيال بيلعبوا برة.
الواد كان بيعيط عشان كان جعان.	الواد مش بيعيط.
الكلب بيعرج وسط الغيط.	الكلب بيجري في الغيط.
اتنين قاعدين جنب مبنى كبير, بيتكلموا.	اتنين رجالة جنب مبنى.
عيل لابس أحمر بينط على حاجة حمرا, التانيين بيضحكوا.	راجل من غير قميص بينط جنب الطبل بين شوية طبول تانية.
مفيش ست في الشارع لابسة أخضر.	الراجل ماشي في الشارع لابس جاكيت أبيض.
الاتنين الرجالة شايلين شعار متوجه إلى الرئيس.	تلت رجالة واقفين قدام اشارة عليها العلم الأمريكي.
فيه عامل حجارة في واحد من المطارات.	فيه راجل في واحدة من المحطات.
الواد بيعرق على الشط.	الواد على الشط.
الناس نايمين على الكنبة.	الناس نايمين على الكنبة.
كلب رمادي بيجري برة.	كلب أبيض بيجري برة.
ست لابسة بالطو شتوي.	ست لابسة بالطو كبير.
واحدة ست ماسكة ايد ابنها.	بنت ماسكة ايد أمها.
ناس بيصوروا فيل.	شوية ناس بياخدوا صور.
سواق العجلة بعد السباق.	اللي فار في السباق واحد راجل عجلة بي.ام.اكس.
الشنطة الصفرا فاضية.	الشنطة صفرا.
شاب عنده كحك.	ست بتحضر الفطار ليها ولصاحبها.
ناس كتير متجمعين في ساحة التايمز.	ناس كتيرة متجمعة في ساحة التايمز.
كلب بردان في بركة.	كلب بينفض الميه بعد العوم في البركة.
ناس واقفين, أغلبهم بطواقي مصنوعة من القش, في الخلا بين الأراضي الخضرا.	ناس واقفين, أغلبهم بطواقي مصنوعة من القش, في الخلا بين الأراضي الخضرا.
الجرسون بيحضر مشروب.	راجل بيقطع حاجة في المطبخ.
كلبين بيطاردوا أرنب.	قطتين بيطاردوا أرنب.
الكلب طاير في الهوا في الطيارة.	الكلب طاير في الهوا.
ست بتخيط الحتة المقطوعة.	ست بتستعمل مكنة خياطة.
ناس بيشتروا من السوق عشان عيد الميلاد عشان زمايلهم العمال.	ناس بيشتروا من السوق هدايا عشان عيد الميلاد.
عيل صغير ممدد ولابس طاقية صغيرة على نجيلة خضرا, مع ورق ناشف على الأرض, وخلاص هياخد تعسيلة.	بنتين صغيرين بياكلوا درة على حصان رجليه قصيرة, على الرصيف, من غير جزم.
الناس بيشتروا من السوق في الخلا.	الناس بيشتروا من السوق.
راجل لابس جاكيت جلد بيعزف على آلة التوبا.	راجل لابس جاكيت أحمر بيعزف على آلة السكسيفون بره.
راجل بيخرج الزبالة.	راجل بيلم كل الزبالة.
راجل ممدد على الأرض.	راجل ممدد على الأرض بره.
شوية ناس تحت المطر.	الناس تحت المطر.
الفرقة 8 بتغني تحت الأضواء.	الفرقة بتعزف تحت الأضواء.
المشاهدين بيتفرجوا على المسرحية اللى بتعرض.	الكورال بياخد الصور اللى اتصورت وقت العرض.
العجينة بيضا.	الترابيزة سميكة.
ولاد بيلعبوا لعبة فيديو.	ولدين بيلعبوا لعبة فيديو.
عيل جوه نفق للسكة الحديد.	راجل بيعدي جسر مهجور قدام مبنى.
شوية ناس بيتسابقوا في نوع من مسابقات الجري.	فيه شوية ناس في مسابقة.
بنت صغيرة بتطبق دروس الكاراتيه على أخوها.	بنت بتتفرج على صاحبها وهو بيلعب فنون الدفاع عن النفس.
الولد بيسلم على راجل البلدية.	الولد مش لابس حاجة على راسه.
الراجل على الشط.	الراجل على الشط.
الكلب نط عالي.	الكلب بينط عالي لما بيبقى بره.
في مرة بين البرقوق الأزرق.	كلب صغير ممدد على ظهره فوق النجيلة.
راجل عجوز ماسك حاجة حادة في ايديه.	راجل معاه حاجة في ايده.
ناس واقفة قدام معدات ميكانيكية.	فيه ناس واقفين قدام معدات ميكانيكية.
كلبين بيجروا في اتجاه صاحبهم.	كلبين بيجروا لصاحبهم.
أخين بياكلوا	ناس سرقت الأكل من بياع المواد الغذائية المتجول.
لاعب البيسبول لونه أبيض.	فيه لاعب بيسبول لابس أبيض.
الراجل سحب مسدس عشان يسرق فرشة البياع.	راجل بيحاول يطفي حريقة صغيرة.
الناس بتتفرج على عرض احترافي للعب بالنار.	شوية عيال بيلعبوا لعبة برة.
بنت لابسة بمبى راكبة مهر.	بنت راكبة مهر.
شاب بيعمل مقالب وهو على عجلة.	ولد بيعمل حركات بالعجلة.
راجل لابس طاقية استحمام ولبس سباحة بينط في البركة, ورجالة تانيين بيبصوا عليه.	عامل على السلم لابس خوذة حديد و جاكيت, و رجالة تانيين شغالين تحت.
واحد رايح يعوم في المحيط.	واحد بيعوم في المحيط.
الجو شمس بره.	الجو برد بره.
راجل وست مش عارفين يشوفوا بعض.	الراجل بيدور على حد.
فيه راجل مستني في مترو الأنفاق.	راجل بيبص في ساعته وهو مستني مترو الأنفاق.
فقاعة هوا طولها 20 قدم.	متسلق بيتسلق في الضلمة.
راجل عريان قاعد على الكنبة.	راجل قاعد على الكنبة.
راجل بينحت منحوتة من التلج.	راجل بيعمل أشكال فنية من التلج.
النار جزء من العرض للي بيعرض في الشوارع.	الراجل بيعرض في الشارع.
العيال بتتنطط على الشط و هم بيدوروا على الخلول.	تلت عيال بيبصوا على السمك الميت العايم فوق ميه المحيط.
راجل بجاكيت جلد اسود في فيلم.	راجل بجاكيت جلد اسود.
راجل ماكنش لابس قميص ولكنه ان لابس بنطلون جينز.	الراجل كان لابس بنطلون.
قاعد راجل عجوز.	راجل عجوز قاعد.
ولد عاجباه عجلة.	واحد ماشي بكلب, والعيل راكب لوح التزلج.
شوية ناس كانوا بيلعبوا رياضة, و راجل منهم اتصاب.	شوية رجالة اصحاب قريبين, عندهم ماتش ليلي.
ست واقفة على اكتاف راجل طويل.	راجل بيتكلم قدام ست قاعدة ورا ترابيزة.
راجل بيراقب راجل تاني وهو بيلعب لعبة.	عيل بيلعب في عربية ويجيلز, وراجل بيراقبه.
عيل لابس قميص مقلم بقوس قزح بيزق عربية لعبة.	بنت بقميص مقلم قاعدة على عجلة.
مكانش فيه عجلة.	مفيش حد على عجلة.
بيستعد شوية ناس للسباحة.	شوية ناس بيستعدوا للسباحة.
زوجين في باريس.	الاتنين الرجالة والست كانوا بيشتروا من السوق عشان العشا.
واحد ممدد على حيطة.	واحد ممدد على الرصيف.
اتنين رجالة بيلعبوا ببنادق المسامير, ولكن من غير خشب.	اتنين ستات بيلعبوا لعبة بالعصيان و كورة صغيرة بيضا.
الراجل بيحرك الكنبة.	الراجل بيتحرك.
السياج في روما معجبين بنافورة تريفي.	السياح في روما بيتفرجوا على المنحوتات.
واحدة ست شقرا متظاهرة قدام مطار.	واحدة ست مش متكلفة.
هو شغال مع موظف تاني.	مدير بيتكلم مع واحد من العاملين عنده.
الراجل كان واقف قريب من يافطة نبراسكا.	الراجل قريب من المنشار.
ولد بينط على مزلجة من اللى بتتنفخ.	ولد بينط على ترامبولين.
واحد قعد يلعب الحجلة لمدة 12 ساعة.	فيه أرض بيجيلها كل الأطفال ويقعدوا على شكل حلقة قبل بداية الماتش.
راجل لابس لبس شبح, بيحب الموسيقى اللى بتتعزف بعنف.	راجل بيعزف على جيتاره, وهو لابس هدوم كلاسيك.
ولد و بفرحة موازنة طبق من دهب.	ولد هو بيحقق توازن طبق من دهب.
بنت لابسة ألوان بترقص بره.	بنت صغيرة لابسة بمبى, بترقص على الرصيف.
عصفور قاعد على سلك الكهربا.	راجل جنب اشارة المرور.
شوية عيال بيعوموا في حمام سباحة.	شوية ستات بيعوموا في حمام سباحة.
واحد بيكتب حاجة على كتاب.	واحد بيفتح كتاب.
راجل بينضف الشبابيك جوه.	واحد نايم على الأرض الطوبية.
البنات عاقدة صوابعها على شكل V.	راجل وست واقفين جنب شجرة عيد الميلاد وايديهم على دقنهم.
الناس بتهرب من الأجانب.	الناس بره بيهربوا.
الراجل بيعزف لمجموعة من الناس.	الست بتعزف لمجموعة من الناس.
عيل صغير بيتسلق شجيرة في وسط المدينة.	بنت بتتأمل على قمة ضخرة عالية في وسط غابة.
الست دي بتتفرج على التلفزيون, وهي مستنية الأكل.	عيلة بتتفرج على التلفزيون مع بعض.
شوية رجالة بيتكلموا.	الراجل موجود مع مجموعة من الصحاب.
رجالة بيتكلموا في موضوع.	اتنين بينقلوا منصة إلى مكان جديد.
عيال لابسين لبس مظبوط موجودين في حفلة.	الرجالة والستات كلهم لابسين لبس شيك لحفلة فخمة.
ناس كتيرة ماشيين في الشارع.	بعض الناس ماشيين في واحد من شوارع المدينة.
واحدة ست ماشية جنب بياع أكل متجول في الشوارع.	واحدة ست ماشية جنب مطعم بيقدم الوجبات السريعة.
عيل قاعد على حيطة حجرية.	عيل قاعد على حيطة حجرية في فصل الخريف.
فار كبير بيجري ورا اتنين ستات عشان يعضهم.	اتنين ستات دخلوا في خناقة من القط.
الشباب بياخدوا صور من الجو.	فيه بنات بياخدوا صور.
بنت وأبوها بياخدوا صور وهما بيتفسحوا في الجنينة.	طفلة أبوها أخدها في فسحة في جنينة.
عربية البنا بره.	طقم البنا شغال بره.
راكب الموج لابس بدلة غواصين سودا.	راجل لابس بدلة غواصين سودا بيركب الموج على لوح ركوب أمواج أخضر.
الراجل بره جنب يافطة الاتوبيسات.	واحدة ست بتعدي الشارع,	رؤية الكاميرا من بين اتوبيسين.
موجود كلب في الصورة.	فيه كلب في الصورة.
ولدين لابسين لبس عشان السباحة.	البنات لابسين جيبات.
ست عجوزة بتزق عربية.	ست عجوزة بتزق عربية أطفال.
راجل بيعزف على بوق فرنساوي عشان يجذب الانتباه.	صبي بجاكيت بيعزف على البوق الفرنساوي.
الناس بتعزف موسيقى عشان احتفال الاسبوع ده.	الناس بتؤدي العرض على خشبة المسرح.
عامل على الأرض بيبص على قاعدة الأساس.	عامل بالحديد واقف جنب العلم في الجزء العلوي من المبني اللي بيشتغل عليه.
راجل بيقطع السمك.	راجل بيقطع السمك.
ولدين ماسكين عجلة.	بنتين على عجلة.
الكلاب بتلعب في الخلا.	الحيوانات بتلعب في الخلا.
قطتين بيلعبوا في المية.	الكلاب بتلعب في المية.
البنت بتاكل المكرونة كلها, ومش سايبة حاجة منها لصاحبتها.	راجل وست في المطبخ مع ست تانية وهي بتطبخ حاجة للأكل.
فيه ذكر وأنثي جوه.	الذكر مع أنثي صغيرة.
شوية ناس واقفين في واحد من المخازن.	مجموعة مكونة من تلت أشخاص واقفين قدام حوض أسماك فاضي.
شاب راكب عجلة أحادية.	راجل بيساعد بنت صغيرة على ركوب عجلة.
فيه ناس قريب من كورة قدم.	شوية ناس بيرموا كورة القدم ناحية الشمس.
وحش خرج من المحيط.	ولد صغير بيهرب بعيد من موج المحيط اللى جاية.
شابين بيركبواالرمث تحت النهر.	هما بيجدفوا تحت نهر مفضل.
عمال بيشيلوا زبالة الشارع.	العمال بره الشغل في شارع ملته الميه.
البنات والولد والخارج.	الولد والبنت ماشيين بره.
تمثال الطائر شايل زهرة.	الست واقفة قدام اثنين من تماثيل الفيلة الكبيرة في متحف.
اتنين كبار بيتخانقوا في الشارع بعد ماتش كورة قدم.	البنتين في نص اللعبة.
راعي البقر خلاص هيدروخ من على الطور.	مهرج خلاص الطور هيدوسه.
راجل قاعد على كرسي بيقرا كتاب.	راجل قاعد على كرسي بيقرا مجلة.
عيل نايم وأمه بتزقه في عربية أطفال.	عيل صغير بيجري ناحية أمه.
شوية ناس رايحين يجروا.	شوية ناس بيتكلموا جنب بعض.
عمال المصنع بيصنعوا أزايز.	عمال المصانع بيشتغلوا في حزم الصفراء.
تلت رجالة بيستعدوا لسباق ماراثون.	اتنين رجالة بيتدربوا استعدادا لسباق ماراثون.
واحد بيتعلم السباحة.	واحدة بتتعلم كيفية السباحة.
الناس ماشيين مع بعض بره.	شوية ناس ماشيين في الخلا.
كلبين بيجروا ورا كورة بره.	كلبين بيجروا في الغيط وصاحبهم بيراقبهم.
راجل لسه جاي من البحر لابس بدلة الغوص ودلوقتي شايل صندوق.	راجل من غير قميص وست ببيكيني في الميه بيبصوا بعيد عن الكاميرا.
راجل آسيوي بيتفرج على حدث فيه زخارف كتيرة في خلفيتها حروف صيني.	زوجين آسيويين واقفين جنب ملصق خيالي.
كلب أسود بيلعب بلعبة خضرا.	كلب أسود بيلعب بلعبة حمرا.
جهاز الدي جي بيشتغل في النادي.	الدي جي جاب فلوس كتير للنادي.
تلت أشخاص مستنيين الناس بجنب حيطة حجر.	شخصين بيشتغلوا على حيطة حجر.
راجل مصحصح أوي في القطر.	راجل راكب قطر بيبص من الشباك.
فيه واحد بيتخانق.	الراجل مش جنب أي حد.
زوجين بيلعبوا كورة الميه في الأجازة.	الواد بيروح يعوم لما بيكون في أجازة.
العربية عدت جنب الناس ومنعت عنهم المطر.	عربية سباق طلعت دخان لما عدت خط النهاية.
طفلة بتبص لصورتها المعكوسة في بركة مية.	بنت بتتمرن في الأوضة.
الراجل بيختبر الهدف في مسدسه الجديد.	راجل بيعمل خدعة على عجلة في الهوا.
عيلين بيتمرجحوا في ملعب مزحوم.	ولدين مراهقين ماشيين مع بعض على الرصيف في مدينة.
الست رسمت وشها.	الست بترسم وشها.
كلب بيسأل فين صاحبه.	ولد صغير بيبتسم لكلب بيجري ناحيته.
ولد لابس بدلة دافية لونها أصفر في أسود بيلعب مع كلب بني لابس طوق أحمر.	ولد صغير لابس سترة زرقا و حمرا بينبش الأوراق.
الستات بتلعب سباق التزلج و واحدة وقعت لابسة أصفر.	اتنين ولاد بيلعبوا لعبة الحصان في فصل الصيف.
فيه راجل بيتعشى في واحد من المطاعم.	زوجين بيتعشوا في واحد من المطاعم.
زحمة في المسرح.	راجل واقف في طابور في صالة السينما.
الحكم شال التراب عن صفيحة الملعب عشان يشوفها بشكل أحسن.	الستات مستعدين يضربوا الكورة أول ما تيجي.
بنت بتتشقلب.	ست بتتشقلب على الترامبولين.
الراجل مش راكب موتوسيكل.	الراجل راكب موتوسيكل.
ولد نايم على حصيرة.	بنت بتعدي حبل.
عالم معندوش ميكروسكوب عشان يبص فيه.	فيه عالم بيبص من خلال ميكروسكوب.
عيل صغير معجب بعربية رياضية خضرا.	راجل بهدوم زرقا على لوح التزلج.
رجالة و ستات كتير بيعدوا مزرعة.	بنتين بيجروا خلال النجيلة في الخريف.
البنت شافت العربية.	بنت استفرغت في العربية.
الراجل هيبقى سنه 49 السنة دي.	فيه شخص واحد بس في الصورة كلها.
راجل ماسك مزمار.	راجل ماسك مزمار.
راجل لابس زي شخصية فيلم شايل بندقية في بهو صالة السينما.	الراجل جوه صالة السينما.
كلب بيجري ويمسك الكورة.	كلب بيمسك الكورة.
كلب بيجري للبيت.	جري الكلب.
راجل ممدد على الشط.	ست ممددة على الشط.
شخصين كبار وطفلين قاعدين على كرسي في جنينة في الوقت اللى فيه واحد بياخد صورة.	عيلين بيتوشوشوا في فصل في الوقت اللى فيه واحد بيراقبهم.
ست آسيوية بتبتسم لكاميرا	بنت آسيوية صغيرة بتعمل وش مضحك لكاميرا التليفزيون.
ست بتكره الجاكيت الرمادي.	ست لابسة بنطلون رمادي.
كلب بيجري خلال النجيلة.	كلب بيجري خلال النجيلة.
ست و راجل لسه مخلصين الفرح بتاعهم.	الست بتستمتع بيومها بره مع احصنتها.
عيل خايف راكب حصان بعصبية.	ست راكبة طور في الوقت اللي المهرجين مستنيين بصبر.
ست و راجل صغير بره مع حيوان.	ذكر و ست أنثى بيشتغلوا بجد.
راجل بيشوط راجل تاني.	راجل عجوز نعسان شوية.
تلت بنات بيتشقلبوا على الشط.	البنتين الصغيرين بينطوا على السرير.
اتنين رجالة بيقروا في القطر.	اتنين ستات بيقروا في القطر.
راجل بيستخدم منشار في المعرض.	ولد في المعرض.
ولد راكب عجلة ركوب في الجنينة.	فيه بنت راكبة العجلة في الجنينة.
ست تسفع على الشط.	راجل يسفع على الشط.
ست بتغسل.	الراجل بيغسل.
الواد بيساعد أمه.	الواد بيحوش مع صاحبه.
صف من الرجلين والجذم السودا مع واد قاعد في نهاية الصف.	راجل لابس قميص رمادي حاطط دراعه على حيطة جنب اتنين رجالة لابسين رسمي.
عامل بيصلح دعامة المرفق.	واحد سايق عربية.
الستات قاعدين.	كل الستات قاعدين.
المراهقين راكبين اتوبيس المدينة.	اتنين في عربية في واحد من شوارع المدينة.
مجموعة ستات بيعرضوا للجمهور.	الستات بيعرضوا للجمهور.
الرجالة الشواذ.	الستات هما.
الراجل عنده شال أبيض واسود حوالين رقبته ولابس طاقية سودا.	راجل اسود لابس قميص اسود, وطاقية سودا, ونضارة شمس حاطط ايده حوالين بقه.
الفرقة الموسيقية اللى لابسة هدوم صفرا و خضرا ماشية على أرض الملعب.	فرقة موسيقية بهدوم حمرا وبيضا.
الأصحاب, بيتمتعوا مع بعض بمشروب بره.	زوجين بيتكلموا وهما بيتمتعوا ببعض المشروبات.
راجل بينفخ في البوق في الفرقة الموسيقية.	راجل بيطبل في فرقة موسيقية.
العلماء بيكرهوا العلم.	الطلاب بيتفرجوا على تجربة علمية.
الواد بيجري ورا البط في الجنينة بسعادة.	الواد بيراقب البط في الجنينة.
راكب الموتوسيكل في محل للموتوسيكلات.	الراجل دخل محل للموتوسيكلات.
مدرسة مليانة أطفال.	مجموعة ستات في مكتبة مع الأطفال.
اتنين رجالة وست بيشتغلوا في مقصورات.	فيه أربع ستات وراجل في المطبخ.
الست بتعلم البت الخياطة.	الست هتعلم البت ازاي تخيط.
فيه فلوكة بتقاوم في منطقة النهر اللى نازلة بين صخرتين.	فيه فلوكة في منطقة النهر اللى نازلة بين صخرتين.
أوضة زمايل الفصل بيتفرجوا على فيلم.	عيل صغير قاعد في أوضته.
شاب بيلعب بوحدة تحكم الألعاب العامة.	شوية أطفال بيلعبوا ألعاب الفيديو في بيت واحد من الأصحاب.
راجل بيحاول التواصل.	راجل بيحاول الوصول للشغل.
راجل لابس أصفر بيتزلج بالنط فوق برميل.	واحد على جبل معاه طيارة شراعية خضرا.
شوية ناس مش بيشاوروا بأعلام.	الناس بيشاوروا.
عصاية ماسكها واحد بلبس غامق.	راجل ماشي قدام بيت قديم مش مدهون.
