# Supplementary material for: Semantic textual similarity for modern standard and dialectal Arabic using transfer learning
Source: PLoS One. 2022 Aug 11;17(8):e0272991. doi: 10.1371/journal.pone.0272991 (PMC9371328; doi:10.1371/journal.pone.0272991)
Supplement: S1 Data — (ZIP) [file pone.0272991.s001.zip › Data/Translation to Saudi Arabic-test.xlsx]

## Sheet: Sheet1
score	sentence1	sentence1 Saudi	sentence2	sentence2 Saudi
0.8	شخص ما يحمل لوح التزلج ليلا على الرصيف.	واحد شايل لوح التزلج في الليل على الرصيف.	رجل جالس بمفرده يقرأ على طاولة مستديرة ، خارج أحد المتاجر.	رجال قاعد لحالة يقرأ على طاولة مدورة برا واحد من المحلات
1	تتسابق النساء في سباق الدايتونا 500.	الحريم يتسابقون في سباق دايتونا 500	يتسابق بعض الرجال ضمن مسابقة التزلج.	يتسابقون بعض الرجاجيل في مسابقة التزحلق
2.6	تمشي النساء جنبا إلى جنب.	يمشون الحريم جنب بعض.	هناك فتيات يمشين متجاورات	فيه بنات يمشون مع بعض
2.2	يقفز الرجل ذو القميص الأخضر عاليا على العشب.	رجال لابس بلوزه خضراء ويطامر على العشب.	يمشي الرجل ذو القميص الأبيض على العشب الطويل ممسكا بعصا.	رجال لابس بلوزة بيضاء يمشي على العشب الطويل وماسك عصا
1.4	رجلان يجلسان على العشب ومعهما موز.	رجالين جالسين على العشب ومعهم موز.	ثلاثة رجال يتسكعون عند فرشة بيع الفاكهة.	ثلاثة رجاجيل يتمشون عند بسطة بيع الفاكهة
1.8	كومة من الصخور تحمل علامات غريبة ، تسببت في تجمع الناس حولها.	مجموعة صخور عليها علامات غريبة وتجمعوا الناس حولها.	يسير بعض الأشخاص على بعض الصخور الموجودة في الماء.	بعض الناس يمشون على الحجر اللي في الموية
0.4	ساعدت النساء أحد العدائين الذي كان قد سقط ، للوقوف ثانية على قدميه.	وحدة من الحريم ساعدت متسابق كان يركض وطاح ووقفته على قدميه.	كانت المرأة تضع المكياج.	كانت الحرمة قاعدة تحط المكياج
1.4	تشتري المرأة الغَزْل.	الحرمه تشتري صوف	تبيع إحدى النساء المحصول.	وحده من الحريم تبيع المحصول
1	تهرول امرأة في أحد الأزقة ، مرتدية ملابس سوداء .	حرمه لابسة ملابس سودا وتركض في واحد من الشوارع	يسير شاب ذو سترة سوداء على الرصيف.	ولد لابس بلوزة سوداء يمشي على الرصيف
2.8	إنه حفل موسيقي.	تراه حفل طرب	يقدم شخصٌ حفلا موسيقيا.	واحد يقدم حفل طرب
1	ذهب الرجلان إلى المدرسة معا.	راحوا الرجالين للمدرسة مع بعض	يذهب رجلان إلى العمل.	رجالين رايحين الشغل
1.6	تحتوي حقيبة المرأة على المعرض الفني الذي تتواجد فيه.	شنطة الحرمة فيها المعرض الفني اللي هي قاعدة فيه	تحمل المرأة عملا فنيا في المدرسة.	الحرمة شايله عمل فني في المدرسة
1.8	يقف ثلاثة أشخاص على منصة سوداء صلبة بجانب كرسي أسود وقيثارة.	موقفين ثلاث رجاجيل على منصة سوداء قاسية وجنبهم كرسي اسود وعود	تقف امرأة تعزف القيثارة على كرسي أمام البيت الأبيض.	حرمة واقفة على كرسي تدق عود قدام البيت الأبيض
0.2	حقيبة الظهر واسعة من الداخل.	شنطة الظهر وسيعة من جوا	تقبع المرأة داخل غرفة الملابس الموجودة في اليخت.	حرمة موجودة داخل غرفة الملابس اللي في اليخت
3.2	فنان يحاول بيع لوحاته.	فنان يحاول يبيع لوحاته	فنان يظهر لوحاته للآخرين.	فنان يوري لوحاته للموجودين
2	رجل يتحدث إلى ثلاثة رجال عن امرأة تبدو غريبة الأطوار على اليسار	رجال يتكلم لثلاث رجاجيل معاه عن حرمة يساره تتصرف تصرفات غريبة	تتحدث امرأتان إلى بعضهما البعض ، بينما ينظر رجل إليهما.	حرمتين يسولفون مع بعض وفيه رجال يناظرهم
1	يراقب رجلان مرتديان ملابس داكنة اللون ، حشدا من الناس.	رجالين لابسين لبس لونه غامق يراقبون مجموعة من الناس	هناك أشخاص يرتدون ملابس بيضاء يحدقون في الخيول.	في ناس لابسين ملابس بيضاء يناظرون ومركزين في الخيول
1.4	كان الرجل يقرع الطبول.	كان الرجال يطق الطبول	يحمل الرجل قيثارته.	شايل الرجال عوده
5	الأرض عليها ثلوج.	الأرض عليها ثلوج	ثلوج على الأرض.	ثلوج على الأرض
4	طول الصخرة قابل للتسلق.	الصخره طويلة وتصلح للتسلق	الصخرة أطول من الرجل.	الصخرة أطول من الرجال
1	يقرأ طفل كتابا عن الكلاب.	البزر يقرأ كتاب عن الكلاب	كلب يقرأ كتابا للطفل.	كلب بقرأ كتاب للبزر
1.6	هناك عرض عسكري في الخلاء.	فيه عرض عسكري في البر	هناك حشد يشاهد معرضا.	فيه مجموعة ناس يناظرون معرض
3.2	ترتدي لاعبة التنس زيا متناقض الألوان.	لاعبة التنس لابسة لبس ألوانه ماتتناسب مع بعض	لاعبة تنس ترتدي ملابس باللون البرتقالي في منتصف مباراة لكرة المضرب.	لاعبة التنس تلبس ملابس لونها برتقالي في نص مباراة لكورة المضرب
0.6	يقوم الرجلان بتفحص حشرات نادرة في الأدغال.	الرجالين قاعدين يفحصون حشرات نادرة في الغابة	يوجد كلبان في الثلوج ، وفي فمم أحدهما شيء	كلبين موجودين في الثلوج وواحد منهم في فمه شيء
0.2	قد يكون لاعب الجمباز مناسبا.	ممكن يكون لاعب الجمباز مناسب	سيذهب رجل للسباحةحالا.	الرجال بيروح يسبح الحين
2.6	قطة تطارد كلبا في الخارج.	القطوة تلاحق كلب برا	يحاول كلب الإمساك بقطة.	الكلب يحاول يمسك القطوة
3.6	تركض مجموعة من كلاب الزلاجات في السباق.	مجموعة كلاب تزحلق تركض في السباق	يسحب كلبان زلاجة في أحد السباقات.	كلبين يسحبون زلاجة في واحد من السباقات
1.8	يعمل كهربائي لتثبيت الأسلاك على قطب في السطح.	كهربائي يثبت الأسلاك على قطب في السطح	استقل رجل المصعد إلى السطح.	رجال ركب الأصنصير بيطلع للسطح
2	الفتاة في القسم الثاني تركض مبتسمة ، بينما تحمل منشفة أخواتها.	البنت في الجهة الثانية تركض مبتسمة وهي شايلة منشفة أخواتها	فتاة صغيرة تلعب مع صديقها لعبة الملابس التنكرية في الشرفة.	بنت صغيرة تلعب مع صديقتها لعبة ملابس تنكرية في الغرفة
1	حطم رجل دراجتهم.	كسر رجال سيكلهم	رجل يقود إحدى السيارات ، بينما ينظر إلى شاحنة.	رجال يسوق وحدة من السيارات وهو يناظر شاحنة
0.2	أطفال يلعبون بالبالونات ،يجلس فوقه رجل يرتدي زي الموز.	بزران يلعبون بالبلونات ورجال جالس فوقهم لابس لبس موز	امرأة ترتدي ملابس وردية وسوداء لديها وشم كبير على ظهرها.	حرمه تلبس لبس وردي وأسود وعندها وشم كبير على ظهرها
2.6	يسير جنود أمام فيل	جنود يمشون قدام فيل	رقيب يقود قواته في تشكيل داخل غرفة كبيرة مع الكثير من الأعلام في الخلفية.	رقيب يقود قواته في التشكيل جوا غرفة كبيرة وفيها كثير من الأعلام في الخلف
0.8	فتاة لديها كاحلان مكسوران.	بنت عندها كاحلين مكسورين	الفتاة بدون أرجل.	البنت بدون رجلين
1.2	تجلس امرأة مرتدية قميصا أبيض في حديقة محاطة بالملصقات.	حرمة لابسة بلوزة بيضاء في حديقة مليانة باللصقات	يجلس رجل مرتديا لباسا أسود على مقعد في الحديقة بجانب لوحة كبيرة.	رجال لابس أسود وجالس على كرسي في الحديقة وجنبه لوحة كبيرة
3	تصور رسومات على الحائط أطفالا يرسمون الكلمات " Brick City " على الحائط.	تصور رسومات على الجدار بزران يرسمون الكلمات " Brick City "	رسم بعض الفنون على أحد الجدران.	رسم بعض الفنون على واحد من الجدران
1.2	يرسم الرسام على الملابس	يرسم الرسام على الملابس	ملابس الطفل بها لون أبيض.	ملابس البزر فيها لون أبيض
1	يحضر رجال من الشرق الأوسط السمك في مطبخ.	رجال من الشرق الأوسط يطبخ سمك في المطبخ	امرأتان في مطبخ تحضران الخضار في مقلاة.	حرمتين في المطبخ يصلحون خضار في تاوة
5	يلعب كلب بلعبته.	يلعب كلب بلعبته.	يلعب كلب بلعبته.	يلعب كلب بلعبته
3.4	تحمل الفتاة جعة.	البنت تشيل بيرة	تحمل المرأة جعة.	الحرمة شايله بيرة
4.4	يقطع رجل شيئا ما بسكين.	الرجال يقطع شي بسكين	يفرم رجل شيئا ما على الطاولة بالسكين.	يفرم الرجال شي على الطاولة بالسكين
2.4	سبعة رجال يؤدون الصلاة في كنيسة.	سبعة رجاجيل يصلون في الكنيسة	شخصان يصليان خارج المعبد.	رجالين يصلون برأ المسجد
2.2	الرجل بالقرب من طفلين.	الرجال قريب من بزرين	الصبي بالقرب من أطفال آخرين.	الولد جنب أولاد ثانين
3.2	يرتدي الصبي قميصا أحمر.	الولد لابس بلوزة حمراء	يرتدي الصبي قميصا أصفر.	يلبس الولد بلوزة صفراء
2.8	يسير صبيان ضمن موكب.	ولدين ماشين في موكب	يسير الموسيقيون ضمن موكب.	يمشون الموسيقين مع الموكب
5	امرأة جالسة على الشاطئ.	حرمة قاعدة على البحر	تجلس امرأة على الشاطئ.	حرمة قاعدة على البحر
5	أطفال يلعبون في الخارج.	بزارين يلعبون برا	أطفال يلعبون في الخارج.	بزران يلعبون برا
1.4	كان الطفل يبكي لأنه كان جائعا.	كان يصيح البزر جوعان	لا يبكي الطفل.	مايصيح البزر
2.6	الكلب يعرج وسط الحقل.	الكلب يعرج وسط المزرعة	يركض الكلب في الحقل.	يركض الكلب في المزرعة
3.8	يجلس شخصان بجانب مبنى كبير، حيث كانا يتحدثان.	اثنين جالسين جنب عمارة كبيره يسولفون	رجلان بجانب مبنى.	رجالين جنب عمارة
1.6	يقفز طفل مرتديا أحمر على شيء أحمر ، بينما يضحك الآخرون.	بزر لابس أحمر على شي أحمر ويطمر وفيه ناس تضحك	يبدأ رجل بدون قميص بالقفز من جانب الطبل وسط مجموعة من الطبول الأخرى.	رجال ماعليه بلوزة طمر جنب الطبل وفيه مجموعة طبول ثانية
0.6	لا يوجد امرأة في الشارع ترتدي الأخضر.	مافيه حرمة في الشارع لابسة أخضر	يمشي الرجل على الشارع مرتديا سترة بيضاء.	رجال لابس لبس أبيض يمشي على الشارع
2	يحمل الرجلان شعارا موجها إلى الرئيس.	رجالين شايلين شعارين يقصدون بها الرئيس	يقف ثلاثة رجال أمام إشارة عليها العلم الأمريكي.	ثلاث رجاجيل واقفين قدام إشارة عليها العلم الأمريكي
0.6	يتواجد عامل صخور في أحد المطارات.	عامل صخور موجود في واحد من المطارات	يتواجد رجل في إحدى المحطات.	فيه رجال عند وحدة من المحطات
4	الطفل يتعرق على الشاطئ.	البزر معرق على البحر	الطفل على الشاطئ.	البزر على البحر
5	الناس نائمون على الأريكة.	الناس نايمين على الكنبة	الناس نيام على الأريكة.	الناس نايمين على الكنبة
3.6	كلب رمادي يركض في الخارج.	كلب لونه رمادي يركض برا	كلب أبيض يركض في الخارج.	كلب لونه أبيض يركض برا
4	امرأة مرتدية معطفا شتويا.	حرمة لابسة جاكيت شتوي	امرأة مرتدية معطفا كبيرا.	حرمة لابسة جاكيت كبير
3.8	تمسك امرأة بيد طفلها.	حرمة ماسكة يد بزرها	تمسك فتاة بيد أمها.	بنت تمسك يد أمها
3.2	أناس يلتقطون صورا لأحد الفيلة.	ناس قاعدين يصورون واحد من الفيلة	مجموعة من الناس يلتقطون صورا.	مجموعة من الناس قاعدين يصورون
2	سائق الدراجة بعد السباق.	سواق السيكل بعد السباق	يفوز في السباق شخص على دراجة BMX	يفوز في السباق واحد على سيكل BMX
3.4	الحقيبة الصفراء فارغة.	الشنطة الصفراء فاضية	الحقيبة صفراء.	الشنطة صفراء
0.4	شاب لديه كعك.	ولد عنده كيك	تعد امرأة فطورا لها ولصديقها.	الحرمة تزين فطور لها ولصديقاتها
5	تجتمع الحشود في ساحة التايمز.	تتجمع الناس في ساحة التايمز	يجتمع حشد من الناس في ساحة التايمز.	مجموعة من الناس مجتمعين في ساحة التايمز.
2.2	كلب بردان في أحد البرك.	كلب بردان في وحدة من البرك	كلب ينفض الماء بعد السباحة في البركة.	كلب ينفض الموية بعد السباحة في البركة.
4.6	تقف مجموعة من الناس ، أغلبهم بقبعات مصنوعة من القش ، في الخلاء بين الأراضي الخضراء.	مجموعة من الناس اغلبهم لابس قبعات من السعف وواقفين في البر بين الأراضي	تقف مجموعة من الناس ، أغلبهم بقبعات مصنوعة من القش ، في الخلاء بين الأراضي الخضراء.	مجموعة من الناس اغلبهم لابس قبعات من السعف وواقفين في البر بين الأراضي
0.2	يُعد النادل شرابا.	يسوي الجرسون شراب	يقطع رجل شيئا ما في المطبخ.	رجال يقطع شي في المطبخ
1.8	كلبان يطاردان أرنبا.	كلبين يلاحقون أرنب	قطتان تطاردان أرنبا.	قطوتين يطاردون أرنب
4	يحلق الكلب عبر الهواء في الطائرة.	يطير الكلب في الهواء في الطيارة	يحلق الكلب في الهواء.	يطير الكلب في الهواء في الطيارة
3.2	تخيط امرأة القطعة الممزقة.	تخيط حرمة القطعة المنشقة	تستخدم امرأة آلة للخياطة.	حرمة تستعمل مكينة خياطة
4.2	يتسوق الناس لعيد الميلاد من أجل زملائهم العمال.	يشترون الناس عشان عيد ميلاد ربعهم العمال	يتسوق الناس لشراء هدايا لعيد الميلاد.	يشترون الناس عشان هدايا عيد الميلاد
0	يستلقي صبي صغير مرتديا قبعة صغيرة على عشب أخضر ، مع أوراق يابسة على الأرض ، على وشك أن يأخذ قيلولة.	ينسدح ولد صغير لابس طربوش صغير على عشب أخضر مع أوراق يابسة على الأرض	فتاتان صغيرتان تأكلان الذرة على ظهر جواد قصير الأرجل ،على الرصيف ، بدون أحذية.	بنتين صغار ياكلون ذرة على ظهر خيل رجلينه قصيرة على الرصيف
4.2	يتسوق الناس في الهواء الطلق.	يتسوقون الناس في الهواء الطلق	الناس يتسوقون.	الناس يتسوقون
2	يعزف على آلة التوبا رجل يرتدي سترة جلدية.	رجال لابس لبس جلدي ويدق على آلة التوبا	يعزف على آلة السكسيفون رجل يرتدي سترة حمراء في الخارج.	يدق على آلة السكسيفون رجال يلبس بلوزة حمراء برا.
3.8	رجل يُخرج القمامة.	رجال يطلع الزبايل	رجل يجمع كل القمامة.	رجال يجمع كل الزبايل
4.2	رجل يستلقي على الأرض.	رجال ينسدح على الأرض	رجل يستلقي على الأرض في الخارج.	رجال ينسدح على الأرض برا
5	عدد من الأشخاص تحت الأمطار.	مجموعة من الناس تحت المطر	الناس تحت المطر.	الناس تحت المطر
4.2	تؤدي الفرقة 8 أغنيات تحت الأضواء.	الفرقة تسوي 8 أغنيات تحت الأنوار	الفرقة تعزف تحت الأضواء.	الفرقة تدق تحت الأنوار
1.6	يشاهد المتفرجون المسرحية التي تُعرض.	المتفرجين شافوا المسرحية اللي قاعدة تنعرض	تحصل الجوقة على صورها التي تم التقاطها خلال العرض.	خذت الفرقة صورها اللي صوروها في العرض
0	العجينة بيضاء.	العجينة بيضاء.	الطاولة سميكة.	الطاولة سميكة.
4.6	صبية يلعبون لعبة فيديو.	أولاد يلعبون لعبة فيديو.	صبيان يلعبان لعبة فيديو.	ولدين يلعبون لعبة فيديو.
0.2	طفل داخل نفق للسكك الحديدية.	بزر جوا نفق للسكك الحديدية.	رجل يعبر جسرا مهجورا أمام أحد الأبنية.	رجال يقطع جسر مهجور قدام واحد من المباني .
3	يتنافس مجموعة من الناس في نوع من مسابقات العدو.	مجموعة من الناس يتسابقون في مسابقات الركض.	هناك مجموعة من الناس في مسابقة.	فيه مجموعة من الناس في مسابقة.
1.6	تطبق فتاة صغيرة دروس الكاراتيه على أخيها.	بنت صغيرة تطبق دروس الكاراتيه على أخوها.	فتاة تشاهد صديقها يمارس فنون الدفاع عن النفس.	بنت تشوف صديقها يلعب فن الدفاع عن النفس.
0.6	يصافح الصبي رجل البلدية.	يسلم الولد على رجال البلدية.	لا يرتدي الصبي شيئا على رأسه.	مالبس الولد شي على راسه
5	الرجل على الشاطئ.	الرجال على البحر.	الرجل على الشاطئ.	الرجال على البحر
4	قفز الكلب عاليا.	طمر الكلب فوق.	يقفز كلب عاليا ، حين يكون بالخارج.	يطمر الكلب فوق اذا صار برا
0.2	ذات مرة بين البرقوق الأزرق.	هذاك اليوم بين الشجر الأزرق.	يستلقي جرو بني على ظهره فوق العشب.	ينسدح الجرو على ظهره فوق العشب
3.4	رجل مسن يمسك شيئا حادا بين يديه.	رجال عجوز يمسك شي حاد بين يديه.	رجل معه شيء ما بيده.	رجال معاه شي في يده
4.6	يقف أناس أمام معدات ميكانيكية.	يوقفون ناس قدام معدات ميكانيكية.	هناك أشخاص يقفون أمام معدات ميكانيكية.	فيه ناس يوقفون قدام معدات ميكانيكية.
5	يركض كلبان باتجاه صاحبهما.	يركض كلبين لم راعيهم.	يركض كلبان إلى صاحبهما.	يركضون كلبين لم راعيهم
1.6	شقيقان يتناولان الطعام.	أخوين ياكلون الأكل .	أشخاص يسرقون الطعام من بائع المواد الغذائية المتجول.	ناس يسرقون الأكل من بياع مواد غذائية يدور
1.8	لاعب البيسبول أبيض اللون.	لاعب البيسبول لونه أبيض .	هناك لاعب بيسبول يرتدي اللون الأبيض.	فيه لاعب بيسبول يلبس أبيض.
0.2	يسحب الرجل مسدسا لسرقة فرشة البائع.	يمسك الرجال المسدس عشان يسرق بسطة البياع .	يحاول رجل إخماد حريق صغير.	يحاول رجال يطفي حريق صغير.
0.2	يشاهد الناس عرضا محترفا للعب بالنار.	يناظرون الناس عرض محترف للعب بالنار.	بعض الأطفال يلعبون لعبة في الخارج.	بعض البزران يلعبون لعبة برا
3.8	فتاة ترتري الوردي تمتطي مهرا.	بنت تلبس وردي و تمتطي خيل.	فتاة تمتطي مهرا.	بنت تمتطي خيل.
3.4	شاب يقوم بعمل خدع من على دراجة.	ولد يسوي خدعة على سيكل.	صبي يقوم بعمل حيل الدراجة.	ولد يسوي حيل بالسيكل.
0.2	رجل يرتدي قبعة الاستحمام وملابس السباحة يقفزإلى البركة ، في حين ينظر إليه رجال آخرون.	رجال يلبس لبس و طاقية السباحة ويطمر للبركة ، ويناظرونه الرجاجيل	عامل على السلم يرتدي خوذة فولاذية وسترة ، في حين يعمل رجال آخرون في الأسفل.	عامل على السلم يلبس خوذة فولاذية وصديرية ، وفيه رجاجيل يشتغلون تحت.
4.4	شخص ما ذاهب للسباحة في المحيط.	واحد رايح للسباحة في المحيط.	شخص ما يسبح في المحيط.	واحد يسبح في المحيط.
1.4	الجو مشمس في الخارج.	الجو فيه شمس برا.	الجو بارد في الخارج.	الجو بارد برا.
1.8	رجل وامرأة لا يستطيعان رؤية بعضهما البعض.	رجال وحرمة مايقدرون يشوفون بعض	يبحث الرجل عن شخص ما.	الرجال يدور عن واحد.
3.4	هناك رجل ينتظر في مترو الأنفاق.	في رجال يحتري في مترو الأنفاق.	رجل ينظر إلى ساعته أثناء انتظاره مترو الانفاق.	رجال يناظر ساعته في وهو يحتري مترو الانفاق.
0.2	فقاعة هواء طولها 20 قدما.	بلونة هواء طولها 20 قدم	متسلق يتسلق في الظلام.	واحد يتسلق في الظلام.
2.8	رجل عارٍ يجلس على الأريكة.	رجال متفصخ قاعد على الكنبة .	رجل يجلس على الأريكة.	رجال يقعد على الكنبة.
4.8	رجل ينحت منحوتة من الجليد.	رجال ينحت الثلج	رجل يصنع أشكالا فنية من الجليد	رجال يسوي أشكال فنية من الثلج
2.4	النار جزء من العرض لعارض الشوارع.	عارض الشوارع يستعمل النار في عرضه	الشخص يعرض في الشارع.	واحد يعرض في الشارع.
1.2	يتقافز الأطفال على الشاطئ وهم يبحثون عن المحار.	يطامرون البزران على البحر ويدورون على المحار	ثلاثة أطفال ينظرون إلى الأسماك النافقة الطافية فوق مياه المحيط.	ثلاثة بزران يناظرون الأسماك الميتة اللي تطفح فوق موية المحيط.
2.4	رجل ذو سترة جلدية سوداء في فيلم	رجال لابس لبس أسود في فيلم	رجل ذو سترة جلدية سوداء.	رجال لابس بلوزة جلد سوداء
2.2	رجل لم يكن يرتدي قميصا ولكنه كان يرتدي سروالا من الجينز.	رجال ماكان عليه بلوزة بس لابس بنطلون جينز.	كان الرجل يرتدي السراويل.	كان الرجال يلبس السراويل.
5	يجلس رجل عجوز.	يقعد رجال عجوز.	رجل عجوز جالس	رجال عجوز جالس
0.2	صبي معجب بدراجة.	ولد معجبة سيكل.	شخص يسير الكلب، والطفل يركب لوح التزلج.	واحد يمشي الكلب، والبزر يركب لوح التزحلق.
0.8	بعض الناس كانوا يمارسون الرياضة، وأصيب رجل واحد.	بعض الناس كانوا يلعبون رياضة، وتعور رجال واحد.	مجموعة رجال من الأصدقاء المقربين ، لديهم مباراة ليلية.	مجموعة رجاجيل أصدقاء مرة، عندهم مباراة بالليل.
0.6	سيدة تقف على أكتاف رجل طويل القامة.	حرمة توقف على أكتاف رجال طويل .	رجل يتحدث أمام سيدة تجلس وراء طاولة .	رجال يسولف قدام حرمة قاعدة ورا طاولة .
1.6	رجل يراقب رجلا آخر وهو يلعب لعبة.	رجال يراقب رجال ثاني وهو يلعب لعبة.	طفل يلعب في بسيارة ويجيلز، ورجل يراقبه .	بزر يلعب بسيارة ويجيلز، وفيه رجال يراقبه .
1.8	طفل يرتدي قميصا مقلما بقوس قزح يدفع عربة لعبة.	بزر يلبس بلوزة مقلمة بقوس قزح يدف عربية لعبة.	فتاة بقميص مقلم تجلس على دراجة هوائية.	بنت ببلوزة مقلمة تقعد على دباب .
2.6	لم يكن هناك دراجة	ماكان فيه سيكل	لا أحد على دراجة.	مافيه أحد على السيكل.
5	تستعد مجموعة من الناس للسباحة.	مجموعة ناس يتجهزون للسباحة.	مجموعة من الناس تستعد للسباحة.	مجموعة ناس تتجهز للسباحة.
1	زوجان في باريس.	زوجين في باريس.	الرجلان والمرأة كانوا يتسوقون من أجل العشاء	الرجالين والحرمتين كانوا يشترون للعشاء
2.2	شخص مستلقٍ على جدار.	واحد يتسلق على جدار.	شخص مستلقٍ على الرصيف .	واحد يتسلق على الرصيف .
0.4	رجلان يلعبان ببنادق المسامير، ولكن بدون خشب .	رجالين يلعبون ببنادق المسامير، بس إنها بدون خشب .	تلعب امرأتان لعبة بالعصي وكرة صغيرة بيضاء .	تلعب حرمتين لعبة بالعصي وكورة صغيرة بيضاء .
2	يحرك الرجل الأريكة.	يحرك الرجال الكنبة.	الرجل يتحرك	الرجال يتحرك
3.4	السياح في روما معجبون بنافورة تريفي.	السياح في روما معجبتهم نافورة تريفي.	يشاهد السياح في روما المنحوتات.	يناظرون السياح في روما شغل المنحوتات.
3.8	امرأة شقراء متظاهرة أمام مطار.	حرمة شقراء تتظاهر قدام مطار.	امرأة غير متكلفة.	حرمة ماتكلفت.
3	هو يعمل مع موظف آخر.	هو يشتغل مع موظف ثاني.	مدير يتحدث إلى أحد العاملين عنده .	مدير يسولف مع واحد من عماله .
1.6	وقف الرجل بالقرب من لافتة نبراسكا.	وقف الرجال جنب لوحة نبراسكا.	الرجل بالقرب من المنشار.	الرجال جنب المنشار.
1.4	صبي مراهق يقفزعلى مزلجة قابلة للنفخ.	ولد مراهق يطمر زلاجة تنفخ .	صبي يثب على ترامبولين .	ولد يركب على ترامبولين .
0.4	استمر شخص بلعب الحجلة لمدة 12 ساعة.	واحد قعد يلعب لعبة الخطة 12 ساعة.	هناك أرض يأتي إليها جميع الأطفال ويجلسون على شكل حلقة قبل بداية المباراة	فيه أرض يجيها كل البزران ويقعدون على شكل حلقة قبل بداية المباراة
1.6	رجل يرتدي زي شبح ، يحب الموسيقى التي تعزف بعنف.	رجال يلبس لبس شبح ، يحب الطرب القوي .	رجل يعزف على غيتاره، مرتديا زيا تقليديا.	رجال يدق على عوده ، لابس لبس تقليدي.
4.4	صبي وبسعادة موازنة طبق من ذهب.	ولد مبسوط وهو يوازن طبق ذهب.	صبي هو يحقق توازن طبق من ذهب.	ولد يقدر يوازن طبق ذهب.
3.6	فتاة ترتدي ألوانا ترقص في الخارج .	بنت تلبس ألوان تورقص برا.	فتاة صغيرة ترتدي ورديا ، ترقص على الرصيف.	بنت صغيرة تلبس وردي ، ترقص على الرصيف.
0.2	عصفور يجلس على سلك الطاقة.	عصفور موقع على سلك الكهرب.	رجل بجوار إشارة المرور.	رجال جنب إشارة المرور.
1.8	مجموعة من الأطفال يسبحون في مَسْبَح.	مجموعة من البزران يسبحون في مَسْبَح.	مجموعة من النساء تسبحن في مَسْبَح.	مجموعة من الحريم يتسبحون في مَسْبَح.
1.6	شخص يكتب شيئا ما على كتاب.	واحد يكتب شيء على كتاب.	شخص ما يفتح كتابا.	واحد يفتح كتاب.
0.2	رجل ما ينظيف النوافذ في الداخل.	واحد ينظف الشبابيك جوا.	ينام شخص ما على الأرض الطوبية.	واحد ينام على أرض سميت.
0.6	تعقد البنات أصابعهن على شكل V.	يشبكون البنات أصابعهن على شكل V.	رجل وامرأة يقفان بجوار شجرة عيد الميلاد وأيديهما على ذقونهما .	رجال وحرمة يوقفون جنب شجرة عيد الميلاد ويدينهم على لحيتهم .
3.6	يهرب الناس من الأجانب.	ينحاش الناس من الأجانب.	الناس في الخارج يلوذون بالفرار .	الناس برا ينحاشون .
1.8	يعزف الرجل لحشد من الناس .	يدق الرجال لمجموعة من الناس .	امرأة تعزف لحشد من الناس .	حرمة تدق لمجموعة من الناس .
1	صبي صغير يتسلق شجيرة في وسط المدينة.	ولد صغير يتسلق شجرة في وسط المدينة.	فتاة تتأمل على قمة صخرة عالية في وسط غابة.	بنت تهوجس على أعلى صخرة في وسط غابة.
2.2	هذه المرأة تشاهد التلفاز ، بينما هي تنتظر الطعام.	هذي الحرمة تتفرج على التلفزيون ، وهي تحتري الاكل.	عائلة تشاهد التلفاز معا.	عائلة تتفرج على التلفزيون مع بعض.
3.8	مجموعة من الرجال يتحدثون .	مجموعة من الرجاجيل يسولفون .	الرجل موجود مع مجموعة من الأصدقاء	الرجال موجود مع مجموعة من أصدقاه
3.2	رجال يتناولون موضوعا ما .	رجاجيل ماسكين لهم موضوع .	شخصان ينقلان منصة إلى مكان جديد .	اثنين ينقلون منصة لمكان جديد .
1.8	أطفال يرتدون ملابس متوافقة متواجدون في حفلة.	بزران يلبسون ملابس متناسقة وموجودين في حفلة.	الرجال والنساء جميعهم يرتدون ملابس أنيقة لحفلة فاخرة .	الرجاجيل والحريم كلهم يلبسون ملابس أنيقة لحفلة فخمة .
3.4	كثير من الناس يسيرون في الشارع.	كثير من الناس يمشون في الشارع.	بعض الناس يسيرون في أحد شوارع المدينة.	بعض الناس يمشون في شارع من شوارع المدينة.
2.8	امرأة تمشي بجوار بائع أغذية متجول في الشوارع	حرمة تمشي جنب بياع أغاني يدور في الشوارع	امرأة تسير بجانب مطعم يقدم الوجبات السريعة.	حرمة تمشي جنب مطعم للوجبات السريعة.
4	يجلس طفل على جدار حجري .	بزر يقعد على جدار حجر .	يجلس طفل على جدار حجري في فصل الخريف.	يقعد بزر على جدار حجر في فصل الخريف.
0.8	يطارد فأر عملاق امرأتين لعضهما .	فار كبير يلاحق حرمتين يبي يعضهم .	دخلت امرأتان في معركة مع القط.	حرمتين تخانقوا مع القطاوة.
2.6	الشباب يلتقطون صورا من الجو .	الأولاد يصورون الجو .	هناك فتيات تلتقطن صورا.	فيه بنات قاعدين يصورون.
4	طفلة ووالدها يلتقطان صورا أثناء تنزهما في الحديقة.	بنت صغيرة وأبوها يصورون وهم يتمشون في الحديقة.	اصطحبت طفلة بواسطة والدها إلى نزهة في حديقة .	اخذت بنت بعد إذن أبوها أمشيها في حديقة .
2.4	سيارة البناء في الخارج.	موتر البناء برا.	يعمل طاقم البناء في الخارج .	يشتغل عمال البناء برا .
3.6	يرتدي راكب الأمواج بدلة غواصين سوداء .	يلبس راكب الأمواج بدلة غواصين سوداء .	رجل في بذلة غواصين سوداء يركب الأمواج علي لوح ركوب أمواج أخضر.	رجال عليه بدلة غواصين سوداء يركب الموج علي لوح ركوب أمواج أخضر.
0.8	الرجل في الخارج بجوار لافتة الحافلات .	الرجال برا جنب لوحة الحافلات .	تعبر امرأة الشارع ، رؤية الكاميرا هي من بين حافلتين.	تقطع حرمة الشارع ، شافت الكاميرا من بين عربيتين.
5	يوجد كلب في الصورة.	فيه كلب في الصورة.	هناك كلب في الصورة	فيه كلب في الصورة
1.2	صبيان يرتديان ملابس للسباحة	ولدين يلبسون ملابس للسباحة	الفتيات ترتدين التنانير.	البنات يلبسون التنانير.
2.8	سيدة مسنة تدفع عربة	حرمة عجوز تدف عربة .	سيدة مسنة تدفع عربة أطفال.	حرمة عجوز تدف عربة بزران.
2.4	رجل يعزف على بوق فرنسي لجذب الانتباه .	رجال يعزف على بوق فرنسي عشان يلفت الإنتباه .	صبي بسترة يعزف على البوق الفرنسي.	ولد بصديرية يعزف على البوق الفرنسي.
3.2	يعزف الناس الموسيقى لاحتفال هذا الأسبوع .	يعزف الناس الموسيقى هذا الأسبوع عشان الإحتفال .	يؤدي الناس العرض على خشبة المسرح.	يسوون الناس العرض على خشبة المسرح.
1.4	عامل على الأرض ينظر إلى قاعدة الأساس.	عامل على الأرض يناظر لقاعدة الأساس.	عامل بالحديد يقف بجانب العلم في الجزء العلوي من المبنى الذي يعمل عليه .	عامل الحديد يوقف جنب العلم في الجهة اللي فوق من المبنى اللي يشتغل عليه .
5	رجل يقطع السمك .	رجال يقطع السمك .	رجل يقطع السمك	رجال يقطع السمك
1.8	صبيان يمسكان بدراجة .	ولدين يمسكون بدباب .	بنتان على دراجة .	بنتين على دباب .
4	تلعب الكلاب في الهواء الطلق.	تلعب الكلاب في الهواء الطلق.	تلعب الحيوانات في الهواء الطلق.	تلعب الحيوانات في الهواء الطلق.
2.4	تلعب قطتان في الماء.	تلعب قطوتنن في الموية.	تلعب الكلاب في الماء.	تلعب الكلاب في الموية.
1.2	تأكل فتاة المعكرونة كلها ، ولا تبقي منها شيئا لصديقتها.	تاكل بنت المكرونة كلها ، ومابقت منها شيء لصديقتها.	رجل وامرأة في المطبخ مع امرأة أخرى وهي تطهي شيء للطعام.	رجال وحرمة في المطبخ ومعهم حرمة ثانية تطبخ شيء للأكل.
3.8	هناك ذكر وأنثى بالداخل.	فيه ذكر وأنثى جوا.	الذكر مع أنثى صغيرة.	الذكر مع أنثى صغيرة.
1	مجموعة من الناس يقفون في أحد المخازن.	مجموعة من الناس يوقفون في واحد من المخازن.	مجموعة مكونة من ثلاثة أشخاص يقفون أمام حوض أسماك فارغ ..	ثلاثة أشخاص يوقفون قدام حوض سمك فاضي .
1	شاب يركب دراجة أحادية.	ولد يركب دباب بكفر واحد.	رجل يساعد فتاة صغيرة على ركوب دراجة.	رجال يساعد بنت صغيرة عشان تركب دباب.
1.2	هناك أشخاص بالقرب من كرة قدم.	فيه ناس جنب كورة قدم.	بعض الأشخاص يقذفون كرة القدم نحو الشمس.	بعض الناس يشوتون كورة القدم لم الشمس.
0.8	وحش خرج من المحيط.	وحش طلع من المحيط.	صبي صغير يهرب بعيدا عن موجات المحيط المقتربة .	ولد صغير ينحاش بعيد عن موجات المحيط اللي قربت منه .
3	شابان يركبان الرمث أسفل النهر.	ولدين يركبون القارب آخر النهر.	إنهم يجدفون أسفل نهر مفضل .	تراهم يجدفون آخر النهر اللي يحبونه .
3.2	عمال يزيلون قمامة الشارع.	عمال يشيلون زبالة الشارع.	العمال خارج العمل في شارع غمرته المياه.	العمال برا العمل في شارع غرق من الموية.
4	البنات والولد والخارج.	البنات والولد برا.	الصبي والفتاة يسيرون خارجا .	الولد والبنت يمشون برا .
0.6	تمثال الطائر يحمل زهرة.	تمثال الطير يشيل زهرة.	تمتثل المرأة أمام اثنين من تماثيل الفيلة الكبيرة في متحف.	الحرمة واقفة كنها تمثال قدام اثنين من تماثيل الفيلة الكبيرة في متحف.
0.6	شخصان بالغان يتقاتلان في الشارع بعد مباراة لكرة القدم.	اثنين بالغين يتطاقون في الشارع بعد مباراة لكورة القدم.	الفتاتان في منتصف اللعبة.	البنتين في نص اللعبة.
1.8	راعي البقر على وشك أن يترنح من على الثور.	راعي البقر كان بييطيح من على الثور.	مهرج على وشك أن يتم دهسه من قبل ثور.	مهرج كان بيندعس من ثور.
4	رجل يجلس على كرسي يقرأ كتابا .	رجال يقعد على كرسي يقرا كتاب .	رجل يجلس على كرسي يقرأ مجلة.	رجال قاعد على كرسي يقرا مجلة
1.4	طفل نائم في حين أن والدته تقوم بدفعه في عربة الأطفال.	بزر نايم وأمه تدفه في عربة البزران.	طفل صغير يركض باتجاه أمه .	ولد صغير يركض لم أمه .
1.4	مجموعة من الناس يذهبون للجري.	مجموعة من الناس رايحين يركضون .	مجموعة من الناس يتحدثون بجانب بعضهم البعض .	مجموعة من الناس يسولفون جنب بعض .
2.2	عمال المصنع يصنعون زجاجات	عمال المصنع يصلحون قوارير	يعمل عمال المصانع بحزم الصفراء.	عمال المصانع يشتغلون بحزم الصفراء.
3.6	ثلاثة رجال يستعدون لسباق ماراثون.	ثلاثة رجاجيل يستعدون لسباق ماراثون.	رجلان يتدربان استعدادا لسباق مارثون	رجالين يتدربون عشان يتجهزون لسباق مارثون
3.8	شخص يتعلم السباحة.	واحد يتعلم السباحة.	امرأة تتعلم كيفية السباحة.	حرمة تتعلم وشلون تسبح.
5	الناس يسيرون كمجموعة في الخارج.	الناس يمشون مع بعض برا.	مجموعة من الناس يسيرون في الخلاء.	مجموعة من الناس يمشون في البر .
3.2	يركض كلبان خلف كرة في الخارج.	يركض كليبن ورا كورة برا.	كلبان يجريان في الحقل وصحبهما يراقبها.	كليبن يركضون في المزرعة وراعيهم يراقبهم .
1	رجل جاء لتوه من البحر يرتدي بدلة الغوص والآن يحمل صندوق.	رجال توه جاي من البحر لابس بدلة الغوص والحين شايل معاه صندوق.	رجل بلا قميص وامرأة في بيكيني في الماء يشيحون بنظرهم بعيدا عن الكاميرا.	رجال ماعليه قميص وحرمة عليها بيكيني في الموية يوخرون عيونهم عن الكاميرا.
1.8	رجل آسيوي يشاهد حدثا ذا زخارف كثيرة في خلفيتها حروف صينية.	رجال آسيوي شاف شغلة لها زخارف كثيرة فوي خلفيتها حروف صينية.	زوجان أسيويان يقفان إلى جانب ملصق خيالي.	زوجين أسيويين يوقفون جنب ملصق خيالي.
3.6	كلب أسود يلعب بلعبة خضراء.	كلب أسود قاعد يلعب بلعبة خضراء.	يلعب كلب أسود بلعبة حمراء.	كلب أسود قاعد يلعب بلعبة حمراء.
3.8	جهاز الدي جي يعمل في النادي	جهاز الدي جي يشتغل في النادي	جلب الدي جي الكثير من المال للنادي	الدي جي دخل فلوس كثيرة للنادي
2	ثلاثة أشخاص ينتظرون الناس بجوار جدار حجري.	ثلاثة أشخاص يحترون الناس جنب جدار حجر.	شخصان يعملان علي جدار حجري	اثنين يشتغلون علي جدار حجر
3.8	رجل يقظ تمامًا في القطار.	رجال مصحصح مرة في القطار.	رجل على متن قطاريتطلع من النافذة.	رجال في القطاريتفرج مع الشباك.
0.2	هناك شخص يتعارك.	فيه واحد يتصارع .	الرجل ليس بالقرب من أي أشخاص.	الرجال موب جنب أحد من الناس.
1	زوجان يلعبان كرة الماء في الأجازة.	زوجين يلعبون كورة الموية في العطلة.	يذهب الولد للسباحة عندما يكون في عطلة.	الولد يروح للسباحة اذا عطل .
1.2	مرت السيارة بجوار الأشخاص مانعة عنهم المطر	مر الموتر جنب ناس ووقاهم من المطر	نفثت سيارة سباق الدخان عندما اجتازت خط النهاية.	موتر سباق طلع منه دخان يوم وصل خط النهاية.
0.8	طفلة تنظر لصورتها المنعكسة في بركة ماء.	بنية صغيرة تناظر صورتها المنعكسة في بركة ماء.	فتاة تتمرن في الغرفة.	بنت تتمرن في الغرفة.
0.6	الرجل يختبر الهدف في مسدسه الجديد.	الرجال يختبر الهدف في مسدسه الجديد.	رجل يقوم بخدعة على دراجة في الهواء.	رجال يسوي خدعة على سيكل في الهواء.
0.8	طفلان يتأرجحان في ملعب مزدحم.	ولدين يتمرجحون في ملعب مزدحم.	صبيان مراهقان يسيران معا على الرصيف في مدينة.	ولدبن مراهقين يمشون مع بعض على الرصيف في مدينة.
4.4	امرأة رسمت وجهها.	حرمة رسمت وجهها.	المرأة ترسم وجهها	الحرمة ترسم وجهها
1.4	كلب يتساءل أين رفيقة.	كلب يسأل وين رفيقة.	صبي صغير يبتسم لكلب يجري نحوه.	ولد صغير يبتسم لكلب يركض لمه.
1.2	صبي يرتدي بدلة دافئة لونها أصفر في أسود يلعب مع كلب بني يرتدي طوق أحمر.	ولد يلبس بدلة دافية لونها أصفر في أسود ويلعب مع كلب بني لابس طوق أحمر.	صبي صغير يرتدي سترة زرقاء وحمراء ينبش الأوراق.	ولد صغير يلبس لبس أزرق وأحمر ينبش الأوراق.
0.6	تلعب النساء سباق التزلج وسقطت واحدة ترتدي الأصفر.	الحريم يلعبون سباق التزحلق وطاحت وحدة تلبس أصفر.	اثنين من الصبية يلعبون لعبة الحصان في فصل الصيف.	اثنين من الأولد يلعبون لعبة الخيل في فصل الصيف.
2.4	هناك رجل يتناول العشاء في أحد المطاعم.	فيه رجال ياكل العشاء في واحد من المطاعم.	يتناول زوجان العشاء في أحد المطاعم.	ياكل زوجين العشاء في واحد من المطاعم.
1.6	جمهرة في المسرح.	الناس متجمعة في المسرح.	رجل يقف في طابور في صالة السينما.	رجال يوقف في طابور في صالة السينما.
0.8	نفض الحكم الغبار عن صفيحة الملعب لكي يراها بشكل أفضل.	نفض الحكم الغبار عن غطاء الملعب عشان يشوفه زين.	السيدات مستعدات لضرب الكرة فور وصولها.	الحريم متجهزين لشوتة الكورة أول ماتوصلهم.
3.2	فتاة تقوم بالشقلبة.	بنت تتشقلب.	امرأة تقوم بالشقلبة على الترامبولين.	حرمة تتشقلب على الترامبولين.
1.6	الرجل ليس على دراجة نارية.	الرجال موب على دباب.	الرجل على دراجة نارية.	الرجال على دباب.
0.2	مراهق ينام على حصيرة	مراهق ينام على حصيرة	فتاة تتخطى حبل.	بنت تعدي الحبل.
1.4	عالم لا يوجد لديه مجهر لينظر إليه	عالم ماعنده مجهر يناظر فيه.	هناك عالم ينظر من خلال مجهر.	فيه عالم يناظر من مجهر.
0.2	طفل صغير معجب بسيارة رياضية خضراء.	ولد صغير معجبة موتر رياضي أخضر.	رجل في ثياب زرقاء على لوح التزلج.	رجال في لبس أزرق على لوح التزحلق.
2	العديد من الرجال والنساء يجتازون مزرعة.	كثير من الرجاجيل والحريم يمشون من مزرعة.	فتاتان تعدوان خلال العشب في الخريف.	بنتين يركضون على العشب في الخريف.
1.6	الفتاة شاهدت السيارة.	البنت شافت الموتر.	تقيأت فتاة في السيارة.	استفرغت بنت في الموتر.
0.2	سيبلغ الرجل سن 49 هذا العام.	الرجال بيصير عمره هالسنة 49 .	هناك شخص واحد فقط في الصورة كلها.	هفيه واحد بس في الصورة كلها.
2.8	رجل يمسك بمزمار.	رجال يمسك بمزمار.	رجل يمسك بمزمار.	رجال يمسك بمزمار.
2	رجل يرتدي زي شخصية فيلم يحمل بندقية في بهو صالة السينما.	رجال يلبس لبس شخصية فيلم يشيل بندقية في بهو صالة السينما.	الرجل داخل صالة السينما.	الرجال جوا صالة السينما.
4.4	كلب يجري ويمسك بالكرة	كلب يركض ويمسك بالكورة	كلب يمسك بالكرة.	كلب يمسك بالكورة.
4.2	كلب يعدو للمنزل	كلب يركض للبيت	عدو الكلب	ركض الكلب
2.4	رجل مستلق على الشاطئ	رجال يتسلق على البحر	امرأة مستلقية على الشاطئ.	حرمة منسدحة على البحر.
1.2	شخصان بالغان وطفلان يجلسان على مقعد في حديقة بينما يقوم شخص ما بالتقاط صورة.	اثنين بالغين وبزرين يجلسون على كرسيس في حديقة وفيه واحد يصورهم.	يتهامس طفلان في فصل بينما يرقبهما آخر .	يسولفون بزران في فصل ويراقبهم ناس ثانين .
3.6	امرأة أسيوية تبتسم لكاميرا	حرمة أسيوية تبتسم لكاميرا	فتاة آسيوية صغيرة تتصتع وجها مضحكا لكاميرة التلفزيون.	بنت آسيوية صغيرة تسوي حركات بوجهها تضحك لكاميرة التلفزيون.
1	امرأة تكره السترة الرمادية.	حرمة ماتحب اللبس الرمادي.	امرأة ترتدي بنطال رمادي.	حرمة تلبس بنطلون رمادي.
5	كلب يعدو عبر العشب.	كلب يركض عند العشب.	كلب يعدو عبر العشب.	كلب يركض على العشب.
0.4	امرأة رجل انتهيا لتوهما من زفافهما	حرمة ورجال خلصوا تو من عرسهم.	تستمتع المرأة بيومها في الخارج مع خيولها.	الحرمة مبسوطة بيومها برا مع خيولها.
1	طفل مزعور يمتطي بعصبية حصان.	بزر مزعور يمتطي وهومعصب خيل.	امرأة تركب ثورا بينما ينتظر المهرجين بأناة.	حرمة تركب ثور وهي تحتري المهرجين بأناة.
1.6	امرأة ورجل صغير في الخارج مع حيوان.	حرمة ورجال صغير برا مع حيوان.	ذكر وامرأة أنثى يعملون بجد.	ذكر وحرمة أنثى يشتغلون بجد.
0.2	رجل يركل رجل آخر.	رجال يشوت رجال ثاني .	رجل عجوز يغفو قليلا.	رجال عجوز يغفي شوي.
0.8	ثلاث فتيات يقومن بالشقبلة على الشاطئ.	ثلاث بنات يتشقلبون على البحر .	الفتاتان الصغيرتان تقفزان على السرير.	البنتين الصغار يطارمون على السرير.
2.6	رجلان يقرآن في القطار	رجالين يقرون في القطار	امرأتان تقرآن في القطار	حرمتني يقرون في القطار
1	رجل يستخدم منشار في المعرض.	رجال يستعمل منشار في المعرض.	صبي في المعرض.	ولد في المعرض.
3.2	صبي يركب دراجة ركوب في الحديقة.	ولد يركب دباب في الحديقة.	هناك فتاة تركب الدراجة عبر الحديقة.	فيه بنت تركب الدباب عند الحديقة.
3.2	امرأة تسفع على الشاطئ.	حرمة تسفع على البحر.	رجل يسفع على الشاطئ.	رجال يسفع على البحر.
3.2	امرأة تغسل.	حرمة تغسل.	الرجل يغسل.	الرجال يغسل.
0.4	الطفل يساعد أمه.	البزر يساعد أمه.	الطفل يدخر مع صديقه.	البزر يجمع مع صديقه.
0.4	صف من الأرجل والأحذية السوداء مع صبي يجلس في نهاية الصف.	ولد جالس في آخر الصف معاه صف من الأرجل والجزم السوداء.	رجل يرتدي قميصا رمادي يضع ذراعه على حائط بجوار رجلين في زي رسمي.	رجال يلبس بلوزة رمادية يحط ذراعه على جدار جنب رجالين في لبس رسمي.
0.2	عامل يصلح دعامة المرفق.	عامل يصلح دعامة المرفق.	شخص يقود سيارة.	واحد يسوق موتر .
4.6	النساء يجلسون.	الحريم قاعدين.	كل النساء جالسات.	كل الحريم قاعدات.
1	المراهقون على متن حافلة المدينة.	المراهقين راكبين باص المدينة.	شخصان في سيارة في أحد شوارع المدينة.	اثنين في موتر في شارع من شوارع المدينة.
4.2	مجموعة من النساء يعرضون للجمهور.	مجموعة من الحريم يعرضون للجمهور.	النساء يعرضون للجمهور	الحريم يعرضون للجمهور
0.4	الرجال مثلي الجنس	الرجال مثلي الجنس	النساء هن	الحريم هن
1.4	الرجل لديه وشاح أبيض وأسود حول رقبته ويرتدي قبعة سوداء.	الرجال عنده شال أبيض وأسود حول رقبته ولابس طاقية سوداء.	رجل أسود يرتدي قميصا أسود، وقبعة سوداء، ونظارات شمسية يضع يده حول فمه.	رجال أسود لابس قميص أسود، وطاقية سوداء، ونظارات شمسية يحط يده حول فمه.
2	الفرقة الموسيقية التي ترتدي زي أصفر وأخضر تسيرعلي أرض الملعب.	الفرقة الموسيقية اللي لابسه لبس أصفر وأخضر تمشي على أرض الملعب.	فرقة موسيقية في زي أحمر وأبيض.	فرقة موسيقية لابسه أحمر وأبيض.
2.6	الأصدقاء، يتمتعون معا بمشروب في الخارج.	الأصدقاء، مبسوطين مع بعض ومعهم مشروب برا.	زوجان يتحدثان وهما يتمتعان ببعض المشروبات.	زوجين يسولفون وهم يشربون المشروبات.
2.8	رجل ينفخ في البوق في الفرقة الموسيقية.	رجال ينفخ في البوق في الفرقة الموسيقية.	رجل يقرع طبل في فرقة موسيقية.	رجال يطق طبل في فرقة موسيقية.
0.4	العلماء يكرهون العلم	العلماء مايحبون العلم	الطلاب يشاهدون تجربة علمية.	الطلاب يناظرون تجربة علمية.
2.6	الطفل يطارد البط في الحديقة بسعادة.	البزر يلاحق البط في الحديقة وهو مبسوط.	الطفل يراقب البط في الحديقة.	البزر يراقب البط في الحديقة.
2.6	راكب الدراجة النارية في متجر للدراجات.	اللي يركب الدباب في محل للدبابات.	دخل الرجل متجر للدراجات.	دخل الرجال متجر للدبابات.
1	مدرسة ممتلئة بالأطفال.	مدرسة مليانة بالبزران .	حفنة من النساء في مكتبة مع الأطفال.	شوية حريم في مكتبة مع البزران.
0.2	رجلان وامرأة يعملون في مقصورات.	رجالين وحرمة يشتغلون في مقصورات.	هناك أربع نساء ورجل في المطبخ.	فيه أربع حريم ورجال في المطبخ.
2.4	المرأة تعلم الفتاة الحياكة.	الحرمة تعلم البنت الحياكة.	سوف تعلم المرأة الفتاة أن تنسج.	الحرمة بتعلم البنت وشولن تسبح.
3.8	هناك زورق يقاوم في منطقة النهر المنحدرة بين صخرتين .	فيه قارب يقاوم لايغرق في منطقة النهر اللي بين صخرتين .	هناك زورق في منطقة النهر المنحدرة بين صخرتين .	فيه قارب في منطقة النهر اللي بين صخرتين .
0.6	غرفة زملاء الصف يشاهدون فيلما.	الغرفة اللي فيها زملاء الصف يتفرجون على فيلم.	طفل صغير يجلس في غرفته.	بزر صغير يقعد في غرفته.
1.6	شاب يلعب بوحدة تحكم الألعاب العامة.	ولد يلعب بوحدة التحكم حقت الألعاب العامة.	مجموعة من الاطفال يلعبون ألعاب الفيديو في منزل أحد الأصدقاء.	مجموعة بزران يلعبون ألعاب فيديو في بيت واحد من أصدقاهم .
1.4	رجل يحاول التواصل.	رجال يحاول يتكلم.	رجل يحاول الوصول للعمل.	رجال يحاول الوصول لشغله.
0.2	رجل يرتدي أصفر يتزلج قفزا فوق برميل.	رجال لابس أصفر يتزحلق بالطمر فوق برميل.	شخص على جبل معه طائرة شراعية خضراء.	واحد على جبل معه طيارة شراعية خضراء.
1.2	بعض الناس لا يلوحون بأعلام.	بعض الناس مايأشرون بالأعلام.	الناس يلوحون.	الناس يأشرون.
0.2	عصا ممسوكة من قبل شخص ذي ملابس داكنة.	عصا ممسوكة من واحد لابس ملابس غامقة.	رجل يسير أمام منزل قديم غيرمطلي	رجال يمشي قدام بييت قديم ما أنصبغ
