# Supplementary material for: Semantic textual similarity for modern standard and dialectal Arabic using transfer learning
Source: PLoS One. 2022 Aug 11;17(8):e0272991. doi: 10.1371/journal.pone.0272991 (PMC9371328; doi:10.1371/journal.pone.0272991)
Supplement: S1 Data — (ZIP) [file pone.0272991.s001.zip › Data/Translations to MSA and Egyptian Arabic.xlsx]

## Sheet: sts-test
				ترجمة العمود B إلى الفصحى	ترجمة العمود B إلى العامية المصرية	ترجمة العمود C إلى الفصحى	ترجمة العمود C إلى العامية المصرية
1	2.5	A girl is styling her hair.	A girl is brushing her hair.	فتاة تصفف شعرها	بنت بتعمل شعرها	فتاة تمشط شعرها	بنت بتسرح شعرها
2	3.6	A group of men play soccer on the beach.	A group of boys are playing soccer on the beach.	مجموعة من الرجال يلعبون كرة القدم على الشاطئ	شوية رجالة بيلعبوا كورة عالشط	مجموعة من الأولاد يلعبون كرة القدم على الشاطئ	شوية ولاد بيلعبوا كورة على الشط
3	5	One woman is measuring another woman's ankle.	A woman measures another woman's ankle.	امرأة تقيس كاحل امرأة أخرى	واحدة ست بتقيس رجل واحدة ست تانية	امرأة تقيس كاحل امرأة أخرى	واحدة ست بتقيس رجل واحدة ست تانية
4	4.2	A man is cutting up a cucumber.	A man is slicing a cucumber.	رجل يقطع ثمرة خيار	راجل بيقطع خيارة	رجل يقطع ثمرة خيار إلى شرائح	راجل بيقطع خيارة شرايح
5	1.5	A man is playing a harp.	A man is playing a keyboard.	رجل يعزف على القيثارة.	راجل بيعزف عالجيتار	رجل يعزف على بيانو إلكتروني.	راجل بيعزف على البيانو.
6	1.8	A woman is cutting onions.	A woman is cutting tofu.	امرأة تقطع البصل.	ست بتقطع بصل	امرأة تقطع التوفو	ست بتقطع قطعة من التوفو
7	3.5	A man is riding an electric bicycle.	A man is riding a bicycle.	رجل يركب دراجة كهربائية.	راجل بيسوق موتوسيكل	رجل يركب دراجة هوائية.	راجل راكب عجلة.
8	2.2	A man is playing the drums.	A man is playing the guitar.	رجل يقرع على الطبول.	راجل بيطبل عالطبلة	رجل يعزف على الجيتار.	راجل بيعزف جيتار.
9	2.2	A man is playing guitar.	A lady is playing the guitar.	رجل يعزف على الجيتار.	راجل بيعزف عالجيتار	سيدة تعزف على الجيتار.	ست بتعزف جيتار.
10	1.714	A man is playing a guitar.	A man is playing a trumpet.	رجل يعزف على الجيتار.	راجل بيعزف عالجيتار	رجل يعزف على بوق.	راجل بيعزف عالبوق.
11	1.714	A man is playing a guitar.	A man is playing a trumpet.	رجل يعزف على الجيتار.	راجل بيعزف عالجيتار	رجل يعزف على بوق.	راجل بيعزف عالبوق.
12	5	A man is cutting an onion.	A man cuts an onion.	رجل يقطع بصلة.	راجل بيقطع بصلة	رجل يقطع بصلة.	راجل بيقطع بصلة.
13	0.6	A man is cycling.	A man is talking.	رجل يركب دراجة هوائية.	راجل راكب عجلة	رجل يتكلم.	راجل بيتكلم.
14	4.4	A man is slicing open a fish.	A man is cutting up a fish.	رجل يشق بطن سمكة.	راجل بيفتح بطن سمكة	رجل يقطع سمكة.	راجل بيقطع سمكة.
15	2	A man is slicing a tomato.	A man is slicing a bun.	رجل يقطع طماطم.	راجل بيقطع قوطة	رجل يقطع كعكة.	راجل بيقطع كعكة.
16	1.8	A man is playing a guitar.	A man is playing a keyboard.	رجل يعزف على الجيتار.	راجل بيعزف عالجيتار	رجل يعزف على بيانو إلكتروني.	راجل بيعزف على البيانو.
17	4.4	A baby panda goes down a slide.	A panda slides down a slide.	صغير الباندا يسقط على منحدر	باندا صغير بتقع على منحدر	بندا ينزلق على منحدر	بندا بتتزحلق على زحليقة
18	3.6	A man is singing and playing a guitar.	A man is playing a guitar.	رجل يغني ويعزف على الجيتار.	راجل بيغني وبيعزف عالجيتار	رجل يعزف على الجيتار.	راجل بيعزف جيتار.
19	3.6	A man attacks a woman.	A man slaps a woman.	رجل يهاجم امرأة.	راجل بيضرب ست	رجل يصفع امرأة.	راجل ضرب ست على وشها .
20	1.2	A man is driving a car.	A man is riding a horse.	رجل يقود سيارة.	راجل بيسوق عربية	رجل يركب حصانًا.	راجل بيركب حصان.
21	2.4	A woman is cutting tofu.	A woman is cutting an onion.	امرأة تقطع التوفو.	ست بتقطع توفو	امرأة تقطع بصلة.	ست بتقطع بصلة.
22	0.2	The woman is styling her hair.	The woman is slicing herbs.	المرأة تصفف شعرها.	ست بتسرح شعرها	المرأة تقطع الأعشاب.	الست بتقطع الخضرة.
23	4.2	Two zebras play in an open field.	Two zebras are playing in a field.	حماران وحشيان يلعبان في حقل مفتوح	حمارين بيلعبوا في الزرع	حماران وحشيان يلعبان في أحد الحقول	حمارين مخططين بيجروا في الغيط.
24	4.4	A man is cutting a potato.	A man is slicing some potato.	رجل يقطع حبة بطاطس.	راجل بيقطع بطاطساية	رجل يقطع بعض البطاطس.	راجل بيقطع شوية بطاطس.
25	2.25	A man is slicing an onion.	A woman is slicing a pumpkin.	رجل يقطع بصلة.	راجل بيقطع بصلة	امرأة تقطع اليقطين إلى شرائح.	ست بتقطع القرع شرايح.
26	2	A man is dancing.	A man and woman is dancing.	رجل يرقص.	راجل بيرقص	رجل وامرأة يرقصان.	واحد وواحدة بيرقصوا.
27	0.75	A man is riding a motorcycle.	A woman is riding a horse.	رجل يركب دراجة نارية.	راجل بيسوق موتوسيكل	امرأة تركب حصانًا.	ست بتركب حصان.
28	2.2	A woman is slicing garlics.	A woman is slicing an onion.	امرأة تقطع الثوم شرائح	ست بتقطع التوم شرايح	امرأة تقطع بصلة شرائح	ست بتقطع بصلة شرايح.
29	0.8	A man is speaking.	A man is cooking.	رجل يتكلم.	راجل بيتكلم	رجل يطبخ.	راجل بيطبخ.
30	2.2	A little boy is singing and playing a guitar.	A man is singing and playing the guitar.	طفل صغير يغني ويعزف على الجيتار.	عيل صغير بيغني وبيعزف جيتار	رجل يغني ويعزف على الجيتار.	راجل بيغني وهو بيعزف الجيتار.
31	3.2	A turtle is swimming in water.	A turtle is walking underwater.	سلحفاة تسبح في الماء.	سلحفة بتعوم في المايه	سلحفاة تمشي تحت الماء.	سحلفة بتمشي تحت المية.
32	4.8	A young woman is putting stickers all over her face.	A woman is applying stickers to her face.	امرأة شابة تضع ملصقات على وجهها بأكمله	بنت حاطة تاتوه على وشها كله	امرأة تضع ملصقات على وجهها.	ست بتحط ستيكر على وشها.
33	1.4	A woman is wrapping tofu.	A woman is balling dough.	امرأة تغلف التوفو.	ست بتغطي البونبوني	امرأة تكور العجينة	ست بتعمل العجينة كور
34	4.25	A cat is eating some corn.	A cat is eating corn on the cob.	قطة تأكل بعض الذرة.	قطة بتاكل شوية درة	قطة تأكل الذرة الموجود على كوز الذرة	قطة بتاكل الدرة الموجودة على كوز الدرة
35	3.4	A man is eating a food.	A man is eating a piece of bread.	رجل يأكل طعاما.	راجل بياكل أكل	رجل يأكل قطعة خبز.	راجل بيأكل لقمة عيش
36	0.533	A man is playing a guitar.	A man is eating pasta.	رجل يعزف على الجيتار.	راجل بيعزف عالجيتار	رجل يأكل المعكرونة.	راجل بيأكل مكرونة
37	0.4	A man is kicking pots of water.	A man is picking flowers.	رجل يركل آنية من الماء	راجل بيضرب جردل المايه	رجل يقطف الزهور.	راجل بيقطف الزهور
38	1.2	A man is cutting a pipe with scissors.	A man is cutting carpet with a knife.	رجل يقطع انبوبة بالمقص.	راجل بيقطع أنبوبة بالمقص	رجل يقطع السجاد بسكين.	راجل بيقطع السجاد بسكينة.
39	5	A woman is dancing in the rain.	A woman dances in the rain out side.	امرأة ترقص تحت المطر.	ست بترقص تحت المطرة	امرأة ترقص تحت المطر في الخارج.	ست بترقص تحت المطر في الشارع
40	0.538	A woman is taking a bath.	A woman is riding a horse.	امرأة تستحم.	ست بتستحمى	امرأة تركب حصانًا.	ست بتركب حصان.
41	3.75	A man mixes vegetables in a pot.	A person is stirring vegetables in a pot.	رجل يخلط الخضار في قدر.	راجل بيخلط الخضار في الحلة	يقوم شخص بتقليب الخضار في قدر.	واحد بيقلب خضار في حلة
42	3	A woman is talking on a cell phone.	A man and woman are talking on the phone.	امرأة تتحدث على الهاتف الخلوي.	ست بتتكلم في الموبايل	رجل وامرأة يتحدثان في الهاتف.	راجل وست بيتكلموا ف التليفون.
43	3.6	A man is playing a guitar.	A man is singing while playing the guitar.	رجل يعزف على الجيتار.	راجل بيعزف عالجيتار	رجل يغني أثناء العزف على الجيتار.	راجل بيغني وهو بيعزف الجيتار.
44	0.5	A man is playing a guitar.	A man is driving a car.	رجل يعزف على الجيتار.	راجل بيعزف عالجيتار	رجل يقود سيارة.	راجل سايق عربية.
45	1.5	A man is cutting apple by his hand.	A man is cutting carpet with a knife.	رجل يقطع تفاحة بيده.	راجل بيقطع تفاحة بإيده	رجل يقطع السجاد بسكين.	راجل بيقطع السجاد بسكينة.
46	0.8	A man is opening a door.	A man is cutting an onion.	رجل يفتح الباب.	راجل بيفتح الباب	رجل يقطع بصلة.	راجل بيقطع بصلة.
47	0.8	A man is slicing a tomato.	A man is riding a horse.	رجل يقطع طماطم.	راجل بيقطع قوطاية	رجل يركب حصانًا.	راجل بيركب حصان.
48	0.6	A man is cutting paper with a sword.	A woman is cutting a tomato.	رجل يقطع الورق بالسيف.	راجل بيقطع الورق بالسكينة	امرأة تقطع حبة طماطم.	ست بتقطع طماطماية.
49	4.4	A boy studies a calendar.	A boy is looking at a calendar.	صبي يدرس جدولًا زمنيًّا	ولد بيذاكر النتيجة	صبي ينظر إلى التقويم.	عيل بيبص على النتيجة
50	1.75	The ballerina is dancing.	A man is dancing.	راقصة الباليه ترقص.	راقصة البالية بترقص	رجل يرقص.	راجل بيرقص.
51	0.4	A woman is dancing.	A woman is playing violin.	امرأة ترقص.	ست بترقص	امرأة تعزف على الكمان.	ست بتعزف كمان.
52	1.4	A woman is slicing some tomatoes.	A woman is chopping a potato.	امرأة تقطع بعض الطماطم شرائح.	ست بتقطع شوية طماطم شرايح	امرأة تقطع حبة بطاطس.	ست بتقطع بطاطساية.
53	0.4	A woman is water skiing.	A woman is slicing fish.	امرأة تتزلج على الماء.	ست بتتزحلق عالماية	امرأة تقطع السمك.	ست بتقطع السمك.
54	0.8	A man is playing a flute.	A man is riding a scooter.	رجل يعزف على الناي	راجل بيعزف عالناي	رجل يركب دراجة بخارية.	راجل بيركب موتوسيكل.
55	2	A man is playing the piano.	A man played the guitar.	رجل يعزف على البيانو.	راجل بيعزف عالبيانو	رجل يعزف على الجيتار.	راجل بيعزف جيتار.
56	0.133	A woman is picking a can.	A man is playing a guitar.	امرأة تلتقط علبة.	ست بتمسك علبة	رجل يعزف على الجيتار.	راجل بيعزف جيتار.
57	4	A man puts three pieces of meat into a pan.	A man is putting meat in a pan.	رجل يضع ثلاث قطع من اللحم في مقلاة.	راجل بيحمر تلت حتت لحمه في الطاسة	رجل يضع اللحم في مقلاة.	راجل بيحمر اللحمة ف الطاسة.
58	0.267	A woman is cutting an onion.	A woman is cleaning a garden.	امرأة تقطع بصلة.	ست بتقطع بصلة	امرأة تنظف حديقة.	ست بتنظف الجنينة.
59	3.4	Some men are sawing.	Men are sawing logs.	بعض الرجال ينشرون.	شوية رجالة بينشروا	رجال يقومون بنشر قطع خشبية من جذوع الشجر	رجالة بينشروا قطعة خشب من جذوع الشجر
60	1.2	A car is driven down the road.	A girl is walking down a road.	سيارة مقودة على الطريق.	عربية عالطريق	فتاة تمشي في الطريق.	بنت ماشية في الشارع.
61	5	The man is kissing and hugging the woman.	A man is hugging and kissing a woman.	الرجل يقبل المرأة ويعانقها.	الراجل بيبوس الست وبيحضنها	رجل يعانق امرأة ويقبلها.	راجل بيحضن ست ويبوسها.
62	0	A train is moving.	A man is doing yoga.	قطار يتحرك.	القطر بيتحرك	رجل يمارس اليوجا.	راجل بيلعب يوجا.
63	3.8	Someone is slicing an onion.	A woman is cutting onion.	شخص ما يقطع بصلة شرائح.	واحد بيقطع بصلة	امرأة تقطع البصل.	ست بتقطع بصل.
64	0.75	A woman is playing in the ocean.	A woman is preparing shrimp to cook.	امرأة تلعب في المحيط.	ست بتلعب في المحيط	امرأة تجهز لطهي الجمبري.	ست هتطبخ جمبري.
65	3.4	A person is playing an electronic keyboard.	A kid is playing keyboard.	شخص يعزف على بيانو إلكتروني.	واحد بيعزف عالبيانو	طفل يعزف على البيانو الإلكتروني	عيل بيعزف على البيانوا
66	0	A man is holding a leaf.	A monkey is fighting a man.	رجل يمسك ورقة شجر	راجل بيمسك ورقة شجر	قرد يقاتل رجلاً.	قرد بيتخانق مع راجل
67	0.2	A woman is peeling shrimp.	A man is squeezing water.	امرأة تقشر الجمبري.	ست بتقشر الجمبري	رجل يعصر الماء	راجل بيعصر الميه
68	4	A man is sitting and smoking.	A man is smoking a cigarette.	رجل يجلس ويدخن.	راجل قاعد بيدخن	رجل يدخن سيجارة.	راجل بيشرب سيجارة.
69	0.5	A man is playing a guitar.	A woman is riding a horse.	رجل يعزف على الجيتار.	راجل بيعزف عالجيتار	امرأة تركب حصانًا.	ست بتركب حصان.
70	3.8	A man is standing in front of the window and looking outside.	A man is staring out the window.	رجل يقف أمام النافذة وينظر إلى الخارج.	راجل واقف أدام الشباك وباصص لبره	رجل يحدق من النافذة.	رجل بيبص من الشباك.
71	2.4	A skunk is looking here and there.	A skunk looks at the camera.	حيوان الظربان ينظر هنا وهناك.	حيوان الظربان بيبص حواليه	حيوان الظربان ينظر إلى الكاميرا	حيوان الظربان بيبص للكاميرا
72	4.75	A man is playing the guitar and singing.	A man sings with a guitar.	رجل يعزف على الجيتار ويغني.	راجل بيعزف عالجيتار وبيغني	رجل يغني بجيتار.	راجل بيغني بجيتار.
73	0	A woman opens a window.	A man is crawling.	امرأة تفتح نافذة.	ست بتفتح الشباك	رجل يزحف.	راجل بيزحف.
74	3.75	People are dancing outside.	A group of people are dancing.	الناس يرقصون في الخارج.	ناس بيرقصو بره	مجموعة من الناس يرقصون.	ناس بترقص.
75	2.6	The man is using a camera to hammer a nail.	Someone is banging a camera lense against a nail.	يستخدم الرجل كاميرا لدق مسمار.	راجل بيستخدم الكاميرا عشان يدق مسمار	شخص يدق مسمار باستخدام عدسة كاميرا	واحد بيدق المسمار باستخدام عدسة الكاميرا
76	0	A woman is filing her nails.	A man is peeling a carrot.	امرأة تبرد أظافرها.	ست بتبرد ظوافرها	رجل يقشر جزرة.	راجل بيقشر جزرة.
77	0.75	A boy is crawling into a dog house.	A boy is playing a wooden flute.	صبي يزحف إلى منزل كلب.	واد بيجري عند بيت الكلب	صبي يعزف على ناي خشبي.	عيل بيعزف ناي خشب.
78	0	A woman is swimming underwater.	A man is slicing some carrots.	امرأة تسبح تحت الماء.	ست بتعوم تحت الميه	رجل يقطع بعض الجزر شرائح.	راجل بيقطع شوية الجزر شرايح
79	3.8	A machine is sharpening a pencil.	The machine shaved the end of the pencil.	آلة تبري قلمًا رصاصًا.	برايه قلم رصاص	الآلة سنت طرف القلم الرصاص	الماكنة برت القلم الرصاص
80	2.8	A monkey is playing drums.	A gorilla plays the drums.	قرد يعزف على الطبول.	القرد بيعزف عالطبلة	غوريلا تعزف على الطبول.	غوريلا بتعزف على الطبول
81	0	A man is opening a box and taking out paper.	A woman is peeling a potato.	رجل يفتح صندوقًا ويخرج الورق.	راجل بيفتح صندوق بيطلع منه ورق	امرأة تقشر حبة بطاطس.	ست بتقشر بطاطساية.
82	0.8	A woman is dancing.	A woman plays the clarinet.	امرأة ترقص.	ست بترقص	امرأة تعزف على المزمار.	ست بتعزف على مزمار
83	3	A person is drawing on a large touchscreen.	A man is drawing on a digital dry erase board.	شخص يرسم على شاشة لمس كبيرة.	واحد بيرسم على شاشة تاتش كبيرة	رجل يرسم على سبورة رقمية	راجل بيرسم على شاشة سبورة
84	1	The men played follow the leader on the grass.	The rhino grazed on the grass.	الرجال الذين لعبوا "فولو ذا ليدر" على العشب.	الرجالة اللي لعبوا "فولو ذا ليدر" عالزرع	وحيد القرن يرعى على العشب	وحيد القرن بياكل على الزرع
85	0	A woman is cracking eggs.	A man is talking to a woman.	امرأة تكسر البيض.	ست بتكسر البيض	رجل يتحدث إلى امرأة.	راجل بيكلم واحدة ست.
86	1	A woman peels garlic with her hands.	The woman is slicing herbs.	امرأة تقشر الثوم بيديها.	ست بتفصص التوم بإيديها	المرأة تقطع الأعشاب.	الست بتقطع الخضرة.
87	3.4	The polar bears fought over the kill.	Polar bears are fighting each other.	الدببة القطبية تقاتلت حتى الموت	الدببة القطبية بتقتل في بعض	الدببة القطبية تقاتل بعضها البعض.	الدببة القطبية بتتخانق مع بعضها
88	5	A man is doing trick with play cards.	A man is performing a card trick.	رجل يقوم بخدعة بأوراق اللعب.	راجل عامل مقلب بورق الكوتشينة	رجل يؤدي خدعة بأوراق اللعب	راجل بيعمل خدعة بورقة كوتشينة.
89	2.333	The cat is licking a bottle.	A cat plays with a small bottle.	القطة تلعق زجاجة.	القطة بتلحس الإزازة	قطة تلعب بزجاجة صغيرة.	قطة بتلعب بإزإزة صغيرة.
90	1.4	A person is slicing an onion.	A person cuts ginger.	شخص يقطع بصلة إلى شرائح	واحد بيقطع بصلة شرائح	شخص يقطع الزنجبيل.	واحد بيقطع جنزبيل.
91	0.75	A person is peeling a potato with a potato peeler.	A man is cutting tomatoes with a cleaver.	شخص يقشر حبة بطاطس بمقشرة بطاطس.	واحد بيقشر البطاطساية بقشارة البطاطس	رجل يقطع الطماطم باستخدام ساطور.	راجل بيقطع الأوطة بساطور.
92	3.538	Two women are dancing and singing in front of a crowd.	The women are singing and dancing.	امرأتان ترقصان وتغنيان أمام حشد من الناس.	اتنين ستات بيرقصوا وبيغنوا قدام ناس كتير	النساء يغنين ويرقصن.	ستات بتغني وترقص.
93	0.8	A man is seasoning some carrots.	A woman is slicing garlic.	رجل يتبل بعض الجزر.	راجل بيتبل شوية جزر	امرأة تقطع الثوم إلى شرائح	ست بتقطع ثوم طرنشات
94	3.5	Two men pushed carts through the woods.	Two men are pushing carts.	قام رجلان بدفع العربات عبر الغابة.	اتنين رجالة زأوا العربيات في الغابة	رجلان يدفعان عربات.	راجلين بيزقوا عربيات.
95	2	A man is playing a football.	A man is maneuvering a soccer ball with his feet.	رجل يلعب كرة القدم.	راجل بيلعب كورة	رجل يراوغ الكرة بقدمية	راجل بينطق كرة القدم برجله
96	4.75	The lady peeled the potatoe.	A woman is peeling a potato.	السيدة قشرت البطاطس.	الست قشرت البطاطس	امرأة تقشر حبة بطاطس.	ست بتقشر بطاطساية.
97	4	A woman is slicing some tofu.	A woman is cutting a block of tofu into small cubes.	امرأة تقطع بعض التوفو إلى شرائح	ست بتقطع شوية التوفو شرايح	أمرأة تقطع قالبًا من التوفو إلى مكعبات صغيرة	ست بتقطع قالب من التوفو على قطع صغيرة
98	4.5	Someone typed on a keyboard.	Someone is typing.	شخص ما كتب على لوحة المفاتيح.	واحد بيكتب عالكيبورد	شخص ما يكتب.	حد بيكتب
99	1.5	Three young men run, jump, and kick off of a Coke machine.	Three men are jumping off a wall.	ثلاثة شبان يجرون ويقفزون ويركلون آلة كوكاكولا.	تلت شباب بيجروا وبينطوا ويضربوا بعض من جوة تلاجة الكوكاكولا	ثلاثة رجال يقفزون أعلى الحائط	تلت رجالة بينطوا أعلى الحيطة
100	2.4	A young Asian girl is applying eyeliner.	A girl is putting on eye makeup.	فتاة آسيوية صغيرة تضع الكحل.	بت صغيرة صينية حاطة كحل	فتاة تضع مكياج العيون.	بنت بتحط مكياج للعيون.
101	0	A cat is walking around a house.	A woman is peeling potato.	قطة تتجول حول المنزل.	قطة بتتمشى حوالين البيت	امرأة تقشر البطاطس.	ست بتقشر بطاطس
102	0.4	A woman is talking to her pet bunny as she fondles it.	A woman walks her dog onto astro turf.	امرأة تتحدث إلى أرنبها الأليف وهي تداعبه.	ست بتتكلم مع ارنبها الجميل وبتلاعبه	أمرأة تمشي كلبها على عشب صناعي	ست بتمشي الكلب بتاعها على نجيلة صناعية
103	2.5	A monkey is playing drums.	Someone in a gorilla costume is playing a set of drums.	قرد يعزف على الطبول.	قرد بيعزف عالطبلة	شخص ما يرتدي زي غوريلا يعزف على مجموعة من الطبول.	واحد لابس غوريلا وبيعزف على مجموعة طبول.
104	2.6	A man is riding a white horse on an enclosed ground.	Someone is riding a horse.	رجل يركب حصانًا أبيض على أرض مغلقة.	راجل بيركب حصان أبيض على أرض مقفولة	شخص ما يركب حصانًا.	واحد راكب حصان
105	3.6	An oriental lady is cutting a carrot into thin pieces.	A woman is slicing a carrot.	سيدة شرقية تقطع جزرة إلى قطع رفيعة.	ست شرقية بتقطع جزرة لحتت رفيعة	امرأة تقطع جزرة إلى شرائح	ست بتقطع جزرة طرنشات.
106	3	A group of people are dancing.	Women are dancing outside.	مجموعة من الناس يرقصون.	شوية ناس يبرقصوا	النساء يرقصن في الخارج.	ستات بيرقصوا في الشارع
107	0	A man is playing guitar.	A boy is talking to a giant dog.	رجل يعزف على الجيتار.	راجل بيعزف عالجيتار	صبي يتحدث إلى كلب عملاق.	عيل بيكلم كلب ضخم
108	1.6	A woman mixes up vegetables.	A woman is adding ingredients to a skillet.	امرأة تخلط الخضار.	ست بتقلب الخضار	امرأة تضع المقادير في مقلاة.	ست بتحط المقادير في طاسة
109	1.25	A woman pours a mixture into a bowl and mixes it.	A woman is preparing an egg in a skillet.	امرأة تصب الخليط في وعاء وتخلطه.	ست بتصب العجين في حلة وبتعجنه	امرأة تقلي بيضة في مقلاة.	ست بتقلي بيضة في طاسة
110	3.6	A man is cutting pieces of butter into a mixing bowl.	Pieces of butter is added in the stand mixer.	رجل يقطع قطع الزبدة في وعاء الخلط.	راجل بيقطع حتت الزبدة في العجانة	تضاف قطع الزبدة في الخلاط.	الزبدة محطوطة في الخلاط.
111	2	A man is putting garlic on some bread slices.	A man is sprinkling seasoning on several split and buttered loaves of bread.	رجل يضع الثوم على بعض شرائح الخبز.	راجل بيحط التوم عالعيش	رجل يرش التوابل على عدة أرغفة من الخبز المقسم والمدهون بالزبدة.	راجل يرش التوابل على كام رغيف عيش متقطع ومدهون بالزبدة.
112	3.6	The panda bear lay on the logs.	A panda is lying down.	الدب الباندا يرقد على الجذوع	دب الباندا بينام عالشجر	دب باندا مستلقٍ.	الباندا ممددة.
113	2.8	Five men jump into a swimming pool.	A group of swimmers fall into a pool.	خمسة رجال يقفزون إلى حمام السباحة.	خمس رجالة بينطوا في حمام السباحة	مجموعة من السباحين يسقطون في حمام سباحة	شوية من السباحين بيقعو في حمام سباحة
114	4.4	A cheetah is running behind its prey.	A cheetah chases prey on across a field.	فهد يركض خلف فريسته.	فهد بيجري ورا فريسته	فهد يطارد فريسته عبر حقل.	فهد بيجري ورا فريسته في الغابة
115	0	A cat is playing on the floor.	A man is slicing garlic.	قطة تلعب على الأرض.	قطة بتلعب عالارض	رجل يقطع الثوم إلى شرائح	راجل بيقطع الثوم شرايح
116	0	A boy is playing violin on stage.	A person is mixing a pot.	صبي يعزف على الكمان على المسرح.	عيل صغير بيعزف كمانجة عالمسرح	شخص يخلط شيئًا في وعاء.	واحد بيقلب حاجات في حلة
117	3.75	A dog is barking at a toy.	The little dog barked at the electronic toy.	كلب ينبح على لعبة.	كلب بيهوهو عالعبة	نبح الكلب الصغير على اللعبة الإلكترونية.	الكلب الصغير هوهو على اللعبة الإلكترونية.
118	2.5	A man is cycling.	A boy is riding a bicycle.	رجل يركب دراجة.	راجل بيركب عجلة	صبي يركب دراجة.	عيل راكب عجلة.
119	0	A woman is slicing ginger.	A person is holding two baby lorises.	امرأة تقطع الزنجبيل الي شرائح	ست بتقطع الجنزبيل شرايح	رجل يحمل صغيرين من حيوان اللوريس	راجل شايل صغيرين من حيوان اللويس
120	0.8	A man is dragging a dead deer.	A man is jumping into water from a cliff.	رجل يجر أيلًا ميتًا.	راجل بيجر غزال ميت	رجل يقفز في الماء من جرف.	راجل بينط في الميه من جرف.
121	1	A man is preparing a snake for cooking.	The man is dropping sliced cucumbers into water.	رجل يطبخ ثعبانًا.	راجل بيطبخ تعبان	الرجل يلقي شرائح الخيار في الماء.	الراجل بيحط شرايح الخيار في الميه.
122	0	A woman is spreading mustard on a bread roll.	A kitten is playing with a woman's finger.	امرأة تفرد المسطردة على لفافة خبز.	ست بتفرد المسطردة عالعيش	قطة صغيرة تلعب بإصبع امرأة.	قطة صغيرة تلعب في صوباع ست.
123	0.25	Someone touched the kitten chewing on a string.	Someone is cutting paper.	لمس أحدهم القطة وهي تمضغ الخيط.	واحد لمس القطة وهي بتنضغ الخيط	شخص يقص الورق.	واحد بيقص الورق.
124	0.4	Meat is being put into a skillet.	A woman is putting a baby into a trash can.	اللحم يُوضع في مقلاة.	اللحمة تحطه في طاسة	امرأة تضع طفلًا في سلة مهملات.	ست بتحط طفلها في الزبالة.
125	0	A baby elephant is eating a small tree.	A little girl is peddling a scooter.	فيل صغير يأكل شجرة صغيرة.	فيل صغير بياكل شجرة صغيرة	فتاة صغيرة تبيع على دراجة بخارية	بنت صغيرة بتبيع على موتوسكيل
126	5	A woman and man are dancing in the rain.	A man and woman are dancing in rain.	امرأة ورجل يرقصان تحت المطر.	ست وراجل بيرقصوا تحت المطرة	رجل وامرأة يرقصان تحت المطر.	راجل وست بيرقصوا تحت المطر.
127	0.3	Someone is drawing.	Someone is dancing.	شخص ما يرسم.	واحد بيرسم	شخص ما يرقص.	واحد بيرقص.
128	2.75	A man is playing a guitar.	A woman is playing the guitar.	رجل يعزف على الجيتار.	راجل بيعزف عالجيتار	امرأة تعزف على الجيتار.	ست بتعزف عالجيتار
129	5	Two men are fistfighting in a ring.	Two men fistfight in a ring.	رجلان يتقاتلان في حلقة.	اتنين رجالة بيتخانقو في حلقة	رجلان يتقاتلان في حلقة	اتنين رجلاله بيضربوا بعض في حلقة
130	4.25	A person wipes butter on a tray.	A person is buttering a tray.	شخص يدهن صينية بالزبدة.	واحد بيمسح الزبدة عالصينية	شخص يدهن صينية بالزبدة.	واحد بيدهن صينية بالزبدة.
131	3.4	Two men are playing football.	Two men are practicing football.	رجلان يلعبان كرة القدم.	اتنين رجالة بيلعبوا كورة	رجلان يمارسان كرة القدم.	اتنين رجالة بيلعبوا كرة القدم.
132	1.6	The man is playing the guitar.	The girl is playing the guitar.	الرجل يعزف على الجيتار.	الراجل بيعزف عالجيتار	الفتاة تعزف على الجيتار.	البنت بتعزف على الجيتار.
133	2.6	A man is peeling a potato.	A man is slicing a potato.	رجل يقشر حبة بطاطس.	راجل بيقشر بطاطساية	رجل يقطع حبة بطاطس إلى شرائح	راجل بيقطع بطاطساية شرايح
134	5	A woman is stabbing a potato with a fork.	A woman is puncturing a potato with a fork.	امرأة تغرز شوكة في حبة بطاطس.	ست بتغرس الشوكة في البطاطس	إمرأة تثقب حبة بطاطس باستخدام شوكة	ست بتخرم البطاطسية بالشوكة
135	3.2	A child is waking up.	A girl is waking up.	طفل يستيقظ.	عيل صغير بيصحى من النوم	فتاة تستيقظ.	بنت بتصحى.
136	4.8	A boy is playing a key-board.	A little boy is playing a keyboard.	صبي يعزف على بيانو إلكتروني	شاب بيعزف على البيانو	طفل صغير يلعب على بيانو إلكتروني	عيل بيلعب على البيانو
137	5	A woman plays the flute.	A woman is playing the flute.	امرأة تعزف على الناي	ست بتعزف عالناي	امرأة تعزف على الناي	ست بتعزف على الناي
138	2.4	A woman is playing an electric guitar.	A man is playing an acoustic guitar.	امرأة تعزف على الجيتار الكهربائي.	ست بتعزف عالجيتار الكهربا	رجل يعزف على الجيتار الصوتي.	راجل بيعزف الجيتار الصوتي.
139	2	A man is playing a flute.	A man is playing a guitar.	رجل يعزف على الناي.	راجل بيعزف عالناي	رجل يعزف على الجيتار.	راجل بيعزف الجيتار
140	5	A group of people are sweeping water out of a house.	People are sweeping water out of a house.	مجموعة من الناس تزيل المياه من المنزل.	شوية ناس يبيشيلوا الماية من البيت	يزيل الناس الماء من المنزل.	الناس بيزيلوا الميه من البيت.
141	5	A man plays a guitar.	A man is playing a guitar.	رجل يعزف على الجيتار.	راجل بيعزف عالجيتار	رجل يعزف على الجيتار.	راجل بيعزف الجيتار
142	3.4	A man and a woman is kissing each other.	A man and a woman are hugging and kissing each other.	رجل وامرأة يقبلان بعضهما البعض.	راجل وست بيبوسوا بعض	رجل وامرأة يتعانقان ويقبلان بعضهما البعض.	راجل وست بيحضنوا ويبوسوا بعض.
143	4.5	A woman is climbing a cliff.	A woman is climbing a rock face.	امرأة تتسلق جرفًا.	ست بتطلع عالجبل	امرأة تتسلق واجهة صخرة	ست بتتسلق الصخرة
144	4.2	A polar bear is running towards a group of walruses.	A polar bear is chasing a group of walruses.	دب قطبي يركض نحو مجموعة من الفظ البحري.	دب قطبي بيجري ورا مجموعة من حصان البحر	يطارد دب قطبي مجموعة من الفظ البحري	دب قطبي بيجري ورا مجموعة من أحصنة البحر
145	2.2	A woman is cutting some fish.	A woman is cutting tofu.	امرأة تقطع بعض السمك.	ست بتقطع شوية سمك	أمراة تقطع لتوفو	ست بتقطع التوفو
146	2.4	Someone is playing a piano.	Someone is playing guitar.	شخص يعزف على البيانو.	واحد بيعزف عالبيانو	شخص يعزف على الجيتار.	واحد بيعزف على الجيتار
147	3.8	A man is pouring rice-a-roni into a pan.	A man poured ric-a-roni into a pan.	رجل يسكب أرز رايس أروني في مقلاة.	راجل بينزل الرز الأروني في القلاية	سكب رجل أرز رايس أروني في مقلاة	راجل بيدلق الرز - رايس أروني- في القلاية
148	2.5	A man is breaking wooden boards with his hand.	A man is breaking tiles with his hands.	رجل يكسر الألواح الخشبية بيده.	راجل بيكسر الواح خشب بإيده	رجل يكسر البلاط بإيده.	راجل بيكسر البلاط بيديه.
149	2	A girl is playing guitar.	A girl is playing a piano.	فتاة تعزف على الجيتار.	بنت بتعزف عالجيتار	فتاة تعزف على البيانو.	بنت بتعزف بيانو.
150	0.75	A man is praying.	A man is dancing.	رجل يصلي.	راجل بيصلي	رجل يرقص.	راجل بيرقص.
151	2	A man is playing piano.	A man is playing a violin.	رجل يعزف على البيانو.	راجل بيعزف عالبيانو	رجل يعزف على كمان.	راجل بيعزف الكمان.
152	2.2	A woman is slicing an onion.	A woman is slicing lemons.	امرأة تقطع بصلة إلى شرائح	ست بتقطع بصلة شرايح	امرأة تقطع الليمون شرائح.	ست بتقطع اللمون شرايح
153	4	A man is riding a horse by a creek.	A man is riding a horse.	رجل يركب حصانًا بجانب خليج.	راجل بيركب حصان جنب الخليج	رجل يركب حصان.	راجل بيركب حصان.
154	3.2	A man is playing a guitar.	A man is playing a guitar and singing.	رجل يعزف على جيتار.	راجل بيعزف عالجيتار	رجل يعزف على جيتار ويغني.	راجل بيعزف على الجيتار وبيغني
155	3.8	A man is picking up a tree.	A man is carrying a tree.	رجل يقتلع شجرة.	راجل بيخلع شجرة	رجل يحمل شجرة	راجل شايل شجرة
156	3.75	A person is peeling a potato.	The man is peeling a potato.	شخص يقشر حبة بطاطس.	واحد بيقشر بطاطساية	الرجل يقشر حبة بطاطس.	الراجل بيقشر بطاطساية.
157	0.5	A person is playing a piano.	A person is slicing a potato.	شخص يعزف على بيانو.	واحد بيعزف عالبيانو	شخص ما يقطع حبة بطاطس إلى شرائح	واحد بيقطع بطاطساية شرايح.
158	0.8	A man is spitting.	A man is talking.	رجل يبصق.	راجل بيتف	رجل يتكلم.	راجل بيتكلم.
159	5	A man is playing a musical keyboard.	A man is playing a keyboard piano.	رجل يعزف على بيانو موسيقي.	راجل بيعزف عالبيانو	رجل يعزف على بيانو إلكتروني	راجل بيعزف على البيانو
160	1.2	A man is dancing.	A man is thinking.	رجل يرقص.	راجل بيرقص	رجل يفكر.	راجل بيفكر.
161	5	A man plays a trumpet.	A man is playing the trumpet.	رجل يعزف على البوق.	راجل بيعزف عالبوق	رجل يعزف على البوق.	راجل بيعزف البوق.
162	2.8	A woman is riding a horse.	A man rides a horse.	امرأة تركب حصانًا.	ست بتركب حصان	رجل يركب حصانًا.	راجل بيركب حصان.
163	1.2	A band is playing on stage.	A woman is dancing on a stage.	فرقة تعزف على خشبة المسرح.	فرقة بتعزف عالمسرح	امرأة ترقص على مسرح.	ست بترقص على المسرح.
164	3.2	A woman is playing a guitar and singing.	A woman is playing the guitar.	امرأة تعزف على جيتار وتغني.	ست بتعزف عالجيتار وبتغني	امرأة تعزف على الجيتار.	ست بتعزف الجيتار.
165	4.6	The man is eating.	A man is eating food.	الرجل يأكل.	راجل بياكل	رجل يأكل الطعام.	راجل بيأكل أكل
166	4	A little boy hits a golf ball.	The little boy swung at the golf ball.	طفل صغير يضرب كرة جولف.	عيل صغير بيلعب كرة جولف	حاول الطفل الصغير ضرب كرة الجولف.	عيل صغير بيحاول يضرب كورة الجولف
167	3.8	A guy is taking off his sunglasses.	A boy is removing his sunglasses.	شاب يخلع نظارته الشمسية.	راجل بيقلع نضارة الشمس	صبي يخلع نظارته الشمسية.	طفل بيقلع نظارته الشمسية.
168	3.4	Someone is reading an email.	A man is reading his email.	شخص يقرأ بريدًا إلكترونيًا.	واحد بيقرا الإيميل	رجل يتصفح بريده الإلكتروني.	راجل بيقرأ الميل بتاعه.
169	4.6	A person is slicing onions.	Someone is slicing an onion.	شخص يقطع البصل إلى شرئح.	واحد بيقطع البصل شرايح	شخص يقطع بصلة شرائح.	واحد بيقطع بصلة شرايح
170	2.6	A girl is coming up on a car.	A girl jumps on top of a car.	فتاة قادمة في سيارة.	بنت جاية عالعربية	فتاة تقفز فوق سيارة.	بنت بتنط فوق عربية.
171	1.8	A man is playing drums.	A man is playing his guitar.	رجل يعزف على الطبول.	راجل بيعزف عالطبلة	رجل يعزف على جيتاره.	راجل بيعزف على الجيتار بتاعه
172	0.75	Someone is slicing a onion.	Someone is carrying a fish.	شخص ما يقطع بصلة إلى شرائح .	واحد بيقطع بصلة شرايح	شخص ما يحمل سمكة.	واحد شايل سمكة.
173	4	A woman is dicing some peeled potatoes cut into thick strips.	A woman is chopping a peeled potato into slices.	امرأة تقطع بعض حبات البطاطس المقشرة إلى مكعبات سميكة.	ست بتقطع شوية بطاطس مقشرة لشرايح تخينة	امرأة تقطع حبة بطاطس مقشرة إلى شرائح.	ست بتقطع بطاطس متقشرة ل شرايح
174	2.75	A little girl is peddling a scooter.	A girl is riding a scooter.	فتاة صغيرة تبيع على دراجة بخارية.	بنت صغيرة بتبيع على موتوسيكل	فتاة تركب دراجة بخارية.	بنت بتركب موتوسيكل.
175	3.8	A cat cleans itself.	A cat is licking itself.	قطة تنظف نفسها.	قطة بتنضف نفسها	القطة تلعق نفسها.	القطة بتلحس نفسها.
176	2.6	A man is kicking a soccer ball.	A man is performing tricks with a soccer ball.	رجل يركل كرة قدم.	راجل بيشوط الكورة	رجل يمارس الحيل بكرة قدم.	راجل بيرقص بكورة القدم.
177	2	A woman opens a window.	A woman is looking out a window.	امرأة تفتح نافذة.	ست بتفتح الشباك	امرأة تنظر من النافذة.	ست بتبص من الشباك.
178	3.8	Three men are doing same dance in the street.	Three shirtless men are dancing in the street.	يؤدي ثلاثة رجال الرقصة نفسها في الشارع.	تلت رجالة بيرقصوا نفس الرقصة في الشارع	ثلاثة رجال بلا قمصان يرقصون في الشارع.	تلت رجالة من غير قمصان بيرقصوا في الشارع.
179	0.583	The man is playing the guitar.	The man is peeling a potato.	الرجل يعزف على الجيتار.	الراجل بيعزف عالجيتار	الرجل يقشر حبة بطاطس.	الراجل بيقشر بطاطساية.
180	0.4	A man is dancing.	A woman is exercising.	رجل يرقص.	راجل بيرقص	امرأة تمارس التمارين الرياضية	بنت بتلعب رياضة
181	0.25	A woman is exercising.	A man is dancing.	امرأة تمارس التمارين الرياضية	ست بتلعب رياضة	رجل يرقص.	راجل بيرقص.
182	2.8	A boy is playing the violin onstage.	A boy is playing an instrument.	صبي يعزف على الكمان على خشبة المسرح.	عيل صغير بيعزف عالكمان عالمسرح	صبي يعزف على آلة موسيقية.	عيل بيعزف على آلة موسيقية.
183	3.2	The woman is measuring the other woman.	The lady measured the other woman's ankle.	المرأة تقيس المرأة الأخرى.	ست بتقيس الست التانية	قامت سيدة بقياس كاحل المرأة الأخرى.	الست خدت مقاس كعب الست التانية.
184	0.5	A man is doing exercise.	A man is firing a rifle.	رجل يمارس التمارين الرياضية.	راجل بيلعب رياضة	رجل يطلق النار من بندقية.	راجل بيضرب نار من البندقية.
185	2.25	A dog is playing with a toy.	A dog is eating a doll.	كلب يلعب بلعبة.	كلب بيلعب باللعبة	كلب يأكل دمية.	كلب بيأكل عروسة لعبة.
186	0	A man is playing a piano.	A guy is peeling a potato.	رجل يعزف على بيانو.	راجل بيعزف عالبيانو	رجل يقشر حبة بطاطس.	راجل بيقشر بطاطساية.
187	0	A man is bowling.	A kitten is walking.	رجل يلعب البولينج.	راجل بيلعب بولينج	هريرة تمشي.	قطة صغيرة بتمشي.
188	0.308	A woman is dancing near a fire.	A woman is cutting a tomatoe.	امرأة ترقص بالقرب من النار.	ست بترقص جنب النار	امرأة تقطع حبة طماطم	ست بتقطع طماطم
189	0.75	A man is making a bed.	A man is speaking to an audience.	رجل يرتب سريرًا.	راجل بيرتب السرير	رجل يتحدث إلى جمهور.	راجل بيتكلم للجمهور.
190	0.4	A person is riding a motorcyle.	A person is chopping an onion.	شخص يركب دراجة نارية.	واحد راكب موتوسيكيل	شخص يقطع بصلة.	واحد بيقطع بصلة.
191	4.2	A man pours rice into a pot.	A man is putting rice in a (boiling) bowling pot.	رجل يسكب الأرز في قدر.	راجل بينزل الرز في الحلة	رجل يضع الأرز في وعاء بولينج (به ماء مغلي)	راجل بيحط الرز في طبق بولينج ( فيه ميه مغلية)
192	3.75	A person is slicing some garlic.	A person is dicing a clove of garlic with a knife.	شخص يقطع بعض الثوم إلى شرائح.	واحد بيقطع شوية توم شرايح	شخص يفرم فص ثوم بسكين.	واحد بيفرم فص ثوم بسكينة.
193	1.6	A woman is slicing ginger.	A woman is cutting potatoes.	امرأة تقطع الزنجبيل إلى شرائح	ست بتقطع الجنزبيل شرايح	امرأة تقطع البطاطس.	ست بتقطع البطاطس.
194	3	Men are playing soccer.	Two teams play soccer.	رجال يلعبون كرة القدم.	الرجالة بيلعبوا كورة	فريقان يلعبان كرة القدم.	فريقين بيلعبوا كرة القدم.
195	4	A person is scrubbing a zucchini.	A woman is scrubbing a zucchini with a vegetable brush.	شخص يقشر الكوسة.	ست بتقشر الكوسة	امرأة تنظف حبة كوسة بفرشاة خضراوات.	ست بتنظف كوسة بفرشة الخضار.
196	3	A panda bear is chewing on a stick.	A baby panda plays with a stick.	دب الباندا يلعق عصا.	الباندا بيلحس العصاية	باندا صغير يلعب بعصا.	باندا صغير بيلعب بعصاية.
197	3.75	The people are lifting bags.	Several people are carrying large bags.	الناس يرفعون الحقائب.	الناس بيشيلوا الشنط	يحمل عدة أشخاص حقائب كبيرة.	شوية ناس شايلين شنط كبيرة.
198	0.4	A man is talking on the phone.	A man is moon-walking across a store.	رجل يتحدث في الهاتف.	راجل بيتكلم في التليفون	رجل يرقص بقدميه بجوار متجر	راجل بيرقص برجليه في المحل
199	0	A woman is braiding her hair.	A man is riding a motorcycle.	امرأة تضفر شعرها.	ست بتضفر شعرها	رجل يركب دراجة نارية.	راجل بيركب موتوسيكل.
200	3	The man is throwing knives at a tree.	A man is throwing blades into a close target outside.	الرجل يصوب السكاكين على شجرة.	الراجل بيحدف السكاكين على الشجرة	رجل يصوب خناجر على هدف قريب بالخارج	راجل بيرمي السكاكين على هدف قريب برا
201	0.4	The woman is slicing tofu.	The woman is putting on lipstick.	المرأة تقطع التوفو إلى شرائح.	ست بتقطع التوفو طرنشات	المرأة تضع أحمر الشفاه.	ست حاطة روج
202	0.4	A woman is folding paper.	A woman is applying eye shadow.	امرأة تطوي الورق.	ست بتتني الورق	امرأة تضع ظلال العيون	ست حاطة مكياج العيون
203	0.25	Someone is folding a piece of paper.	A person is slicing a small pieces of ginger.	شخص ما يطوي قطعة من الورق.	واحد بيتني حتة من الورق	شخص يقطع الزنجبيل إلى شرائح صغيرة.	واحد بتقطيع الجنزبيل لشرايح صغيرة.
204	0.25	A man is lifting weights.	A man is chopping egg plant.	رجل يرفع الأثقال.	راجل بيشيل حديد	رجل يقطع الباذنجان.	راجل بيقطع البتنجان.
205	0.4	A man is playing a cello.	A man is rapidly lifting small weights.	رجل يعزف على الة التشيلو.	راجل بيعزف تشيلو	يرفع الرجل أوزانًا صغيرة بسرعة	بيرفع الراجل أوزان صغيرة بسرعة
206	0.4	The man is talking.	A man is walking down stairs.	الرجل يتكلم.	الراجل بيتكلم	رجل ينزل السلم.	راجل بينزل السلم.
207	3.2	A man tries to feed a mouse to a snake.	A man is teasing a snake with a mouse.	رجل يحاول إطعام فأر لثعبان.	راجل بيحاول يأكل التعبان فار	رجل يستفز ثعبانًا باستخدام فأر	رجال بيضايق التعبان بفار
208	0	A man is playing the drums.	A woman is slicing some leaves.	رجل يعزف على الطبول.	راجل بيطبل عالطبلة	أمراة تقطع بعض أوراق الشجر.	ست بتقطع شوية خضرة
209	2.2	A man is playing a ukulele.	A man is sitting and playing a small guitar.	رجل يعزف على القيثارة.	راجل بيعزف عالجيتار	رجل يجلس ويعزف على جيتار صغير	راجل قاعد وبيعزف على جيتار صغير
210	0.8	A kitten is drinking milk from a bowl.	A small child is drinking water from a cup.	قطة صغيرة تشرب الحليب من وعاء.	قطة صغيرة بتشرب اللبن من الحلة	طفل صغير يشرب الماء من كوب.	طفل صغير بيشرب الميه في كوبايه.
211	0.8	A man breaks cinder blocks on another man.	A woman breaks an egg into a pan.	رجل يكسر كتل الحجر على رجل آخر.	راجل بيكسر الطوبة حتت على راجل تاني	امرأة تكسر بيضة في مقلاة.	ست بتفقش بيضة في طاسة
212	0.3	A man is hitting a boy with flower vase.	A man is cutting a mat.	رجل يضرب صبيا بزهرية.	راجل بيضرب ولد بالفازة	رجل يقطع حصيرة.	راجل بيقص حصيرة.
213	0	The man is mixing whipping cream.	The man is holding a skunk.	الرجل يخلط كريمة الخفق.	راجل بيحط الكريمة	رجل يحمل ظربان.	راجل شايل حيون الظربان
214	0.75	A man is stirring juice.	A man is peeling an onion.	رجل يقلب العصير.	راجل بيقلب العصير	رجل يقشر بصلة.	راجل بيقشر بصلة.
215	2.333	Someone is slicing two uncooked racks of ribs apart.	Someone is cutting a piece of meat.	شخص يقطع شريحتين من اللحم غير مطبوخين إلى شرائح.	واحد بيقطع حتتين ريش مش مستوية شرايح	شخص يقطع قطعة من اللحم.	واحد بيقطع حتة لحمة.
216	1.333	A man is kicking pots of water.	A man is turning foods.	رجل يركل قدور الماء.	راجل بيشوط حلل المايه	رجل يقلب الطعام.	راجل بيقلب الأكل
217	1.2	Two little girls talk on the telephone.	Two couple are talking with each other.	فتاتان صغيرتان تتحدثان عبر الهاتف.	بنتين صغيرين بيتكلمو في التليفون	اثنان يتحدثان بعضهما مع بعض.	اتنين بيتكلموا مع بعض.
218	4.2	A cat gets stuck on a moving ceiling fan.	A cat is swinging on a fan.	تعلق قطة على مروحة سقف متحركة.	بتشعلق القطة على مروحة السقف وهي شغالة	قطة تتأرجح على مروحة.	قطة تتمرجح على مروحة.
219	3.8	The cat is drinking milk.	A white cat is licking and drinking milk kept on a plate.	القطة تشرب الحليب.	القطة بتشرب اللبن	قطة بيضاء تلعق وتشرب الحليب الموضوع في طبق.	قطة بيضة بتلحس وتشرب اللبن المحطوط فالطبق
220	3	Rocky and Apollo Creed are running down the beach.	The men are jogging on the beach.	يركض روكي وأبولو كريد على الشاطئ.	رجالة بيجرو عالشط	الرجال يركضون على الشاطئ.	الرجالة بيجروا على الشط.
221	0.5	A man is singing while playing the guitar.	A man is stuffing himself full with food.	رجل يغني فيأثناء العزف على الجيتار.	راجل بيغني وهو بيعزف عالجيتار	رجل يملأ معدته بالطعام	راجل بيملا بطنه بالأكل
222	0	A boat sails along the water.	The man is playing the guitar.	يبحر قارب على طول الماء.	المركب بتمشي بطول الشط	الرجل يعزف على الجيتار.	الراجل بيعزف على الجيتار
223	0.333	An okapi is eating from a tree.	A moose drinks from a sprinkler.	حيوان أكاب يأكل من الشجرة.	حيوان الأوكابي بياكل من الشجرة	حيوان موظ يشرب من خرطوم رشاش	حيوان موظ بيشرب من خرطوم رشاش
224	1.5	Several kids jump up and down on a trampoline.	A man is doing back flips on a trampoline.	يقفز العديد من الأطفال لأعلى ولأسفل على منطة	العيال بينطوا من فوق لتحت على النطيطة	رجل يتشقلب للخلف على منطة	راجل بيتشقلب لورا على حلقة نط
225	0.167	A woman is pouring egg into a frying pan.	A man is petting two dogs.	امرأة تسكب بيضة في مقلاة.	ست بتحط بيضة في الطاسة	رجل يداعب كلبين.	راجل بيلاعب كلبين.
226	0.5	A woman is frying ground meat.	A man is cutting a trunk with an axe.	امرأة تقلى اللحم المفروم.	ست بتقلي اللحمة المفرومة	رجل يقطع جذعًا بفأس.	رجل بيقطع جذع بفاس.
227	1.25	Three boys in karate costumes are fighting.	Three men are practicing karate moves in a field.	ثلاثة أولاد يرتدون أزياء الكاراتيه يتشاجرون.	تلات ولاد لابسين لبس الكاراتيه بيتخانقو	ثلاثة رجال يمارسون حركات الكاراتيه في ساحة	تلت رجالة بيلعبوا كاراتيه في ساحة
228	1.6	Swimmers are racing in a lake.	Women swimmers are diving in from the starting platform.	السباحون يتسابقون في بحيرة.	السباحين بيتسابقو في البحر	السباحات يغصن من منصة الانطلاق.	السباحات بيغوصو من منصة الانطلاق.
229	0	A person is boiling noodles.	A cat is licking a bottle.	شخص يغلي المعكرونة.	واحد بيغلي المكرونة	قطة تلعق زجاجة.	قطة بتلحس إزازة
230	1	A person is slicing some onions.	A woman is chopping herbs.	شخص يقطع بعض البصل إلى شرائح.	واحد بيقطع شوية بصل شرايح	امرأة تقطع الأعشاب.	ست بتقطع الخضرة
231	0	A man reels in a fish.	A woman is pouring oil in a bowl.	رجل يسحب سمكة بالصنارة.	راجل بيسحب سكمة بالصنارة	امرأة تصب الزيت في وعاء.	ست بتصب الزيت في حلة.
232	0	A woman is cutting an onion.	A horse is standing.	امرأة تقطع بصلة.	ست بتقطع بصلة	حصان يقف	حصان بيقف
233	4	A lady mixed up a meat mixture in bowl.	A woman is stirring meat in a bowl.	سيدة تخلط مزيجًا من اللحم في وعاء.	ست بتقلب اللحمة في حلة	امرأة تقلب اللحم في وعاء.	ست بتقلب اللحمة في الحلة.
234	2.75	A girl is applying makeup on her face.	A woman is putting on makeup.	فتاة تضع المكياج على وجهها.	بنت بتحط مكياج في وشها	امرأة تضع المكياج.	ست حاطة مكياج.
235	3.333	A woman puts make-up on.	A woman is putting on eyeshadow.	امرأة تضع المكياج.	ست بتحط مكياج	امرأة تضع ظلال العيون	ست حاطة مكياج العيون
236	3.5	A cat plays in his water.	The cat fished a straw out ouf his water dish.	قط يلعب في مياهه.	قطة بتلعب في الماية	قطة اصطادت قشة من صحن الماء	قطة اصطادت قشة من طبق مياه
237	0.188	A person is adding food in a pan.	A man is dancing in the street.	شخص يضع الطعام في المقلاة.	واحد بيحط الأكل في الحلة	رجل يرقص في الشارع.	راجل بيرقص في الشارع
238	0	A man is smoking.	A baby is sucking on a pacifier.	رجل يدخن.	راجل بيدخن	طفل يمص السكاتة	رضيع بيمص السكاتة
239	0.25	A person is putting shredded cheese in a pot.	A hamster is eating some seeds.	شخص يضع الجبن المبشور في قدر.	واحد بيحط الجبنة المبشورة في حلة	الهامستر يأكل بعض البذور.	الفار بياكل شوية البذور
240	0.364	A man is erasing a chalk board.	A woman is dancing, and singing.	رجل يمسح سبورة طباشير.	راجل بيمسح السبورة من طباشير	المرأة ترقص وتغني.	الست بترقص وتغني
241	3.2	The man is exercising.	A man is doing pull-ups.	الرجل يمارس التمارين الرياضية.	راجل بيتمرن	رجل يجري عمليات سحب.	راجل بيعمل عمليات سحب
242	0	A chimp is kicking a target.	A woman is putting oil into a skillet.	الشمبانزي يركل هدفًا.	القرد بيجيب جون	امرأة تضع الزيت في مقلاة.	الست بتحط الزيت في القلاية
243	0	A man is doing exercise.	A baby is laughing.	رجل يمارس التمارين الرياضية.	راجل بيلعب رياضة	طفل يضحك.	عيل بيضحك
244	0	The girl is carrying a baby.	A man is eating a food.	الفتاة تحمل طفلاً.	بنت شايلة عيل	رجل يأكل طعاما.	الراجل بياكل الأكل
245	1.75	Several swimmers jump into the water.	Swimmers are racing in a lake.	يقفز العديد من السباحين في الماء.	بينط سباحين كتير في المايه	السباحون يتسابقون في بحيرة.	السباحين بيتسبقوا في البحيرة
246	0	A man spins on a surf board.	A man is putting barbecue sauce on chicken.	رجل يدور على لوح ركوب الأمواج.	راجل بيتزحلق عالماية	رجل يضع صلصة الشواء على الدجاج.	الراجل بيحط صلصلة الشوي على الفرخة
247	2.75	A young man is riding a skateboard and jumps onto a sidewalk then off at another curb.	A man is riding a skateboard.	شاب يركب لوح تزلج ويقفز على رصيف ثم على رصيف آخر	شاب بيتزحلق عالماية وبينط من رصيف لرصيف	رجل يركب لوح تزلج.	راجل راكب لوح تزحلق
248	1.8	A person dices up an orange pepper.	The cook is slicing bell peppers.	الشخص يتذوق الفلفل البرتقالي	واحد بيدوق الفلفل الأصفر	الطباخ يقطع الفلفل الرومي إلى شرائح.	الطباخ بيقطع الفلفل الرومي شرايح
249	0	Two men are dancing together.	A woman opens a closet.	رجلان يرقصان معا.	اتنين رجالة بيرقصو مع بعض	امرأة تفتح خزانة.	الست بتفتح الدولاب
250	0	A man is reading an email.	A person opening a banana.	رجل يقرأ بريدًا إلكترونيًا.	راجل بيقرأ الإيميل	رجل يقشر موزة	راجل بيقشر موزة
251	2.8	The curious boys look in the shed.	Two small boys in a woody area looking at a shed.	ينظر الصبية الفضوليون في الكوخ.	الولاد اللي عندهم فضول بيبصوا في الكوخ	صبيان صغيران في غابة ينظران إلى الكوخ	طفلين في الغابة وبيبصوا للكوخ
252	4.4	A moped in front of steps of ruins.	A moped in front of ruins.	دراجة بخارية أمام سلم أثري.	موتوسيكل قصاد سلم أثري	دراجة بخارية أمام آثار قديمة.	عجلة قدام الانقاض
253	4	A man sleeps with a baby in his lap.	A man asleep in a chair holding a baby.	رجل ينام وطفل في حجره.	راجل نايم وعيل على حجره .	رجل نائم على كرسي يحمل طفلاً.	راجل نايم على كرسي شايل عيل
254	2.6	Two cats are looking at a window.	A white cat looking out of a window.	قطتان تنظران إلى النافذة.	قطتين بيبصو عالشباك	قطة بيضاء تطل من النافذة.	قطة بيضة بتبص من الشباك
255	1.2	A person wearing a helmet rides a bike near a white structure.	A girl wearing black shorts and boots is standing next to a blue motorcycle.	شخص يرتدي خوذة يركب دراجة بالقرب من مبنى أبيض.	واحد لابس خوذة راكب عجلة قريب من العمارة البيضا	تقف فتاة ترتدي سروالًا قصيرًا وحذاءً أسود بجوار دراجة نارية زرقاء.	بنت واقفة لابسه بنطلون قصير وجزمة سودة جنب موتوسيكل أزرق
256	3.2	A man with a bicycle at a coffee house.	Man walking bicycle to patio of a coffee shop.	رجل مع دراجة في مقهى.	راجل معاه عجلة في القهوة	رجل يمشي بالدراجة إلى فناء مقهى.	راجل ماشي بالعجلة لمدخل القهوة
257	0.8	A black and white cat is high up on tree branches.	Black and white lamb with tag in right ear.	قطة لونها أسود وأبيض عالية على أغصان الأشجار.	قطة لونها أسود في أبيض فوق الشجرة	حمل أبيض وأسود اللون مع علامة في أذنه اليمنى	حمل لونه أبيض في أسود وعنده علامة في ودنه اليمين
258	3.4	A young blonde girl wearing a helmet sits with a red bicycle behind her.	A young girl wearing a bike helmet with a bicycle in the background.	فتاة شقراء ترتدي خوذة جالسة وخلفها دراجة حمراء.	بنت شقرا لابسة خوذة وقاعدة ووراها عجلة حمرا	فتاة صغيرة ترتدي خوذة دراجة مع دراجة في الخلفية.	بنت صغيرة لابسة خوذة عجلة مع عجلة من ورا
259	2	Blue couch and twin bed in a living room.	Blue couch in room with sun shining in.	أريكة زرقاء وسرير مزدوج في غرفة المعيشة.	كنبة زرقا وسرير لنفرين في أوضة النوم	أريكة زرقاء في الغرفة مع شروق الشمس.	كنبة زرقة في الاوضة مع شروق الشمس
260	0	The flock of sheep are spread out in the field.	A white cat stands on the floor.	قطعان الغنم منتشرة في الحقل.	خرفان ماليه الزرع	قطة بيضاء تقف على الأرض.	قطة بيضة واقفة على الأرض
261	4.6	Two dogs and one cat sitting on couch.	Two dogs and a cat resting on a couch.	كلبان وقطة جالسة على الأريكة.	كلبين وقطة قاعدة عالكنبة	كلبان وقطة يستريحان على الأريكة.	كلبين وقطة مستريحين على الكنبة
262	4	A bicycle is parked by a shop.	A bicycle is parked outside a bookstore.	دراجة مركونة عند متجر.	العجلة مركونة عند محل	دراجة متوقفة خارج محل لبيع الكتب.	عجلة وقفة برا محل بيبيع كتب
263	3.8	A orange and white cat laying on a blanket in a black leather chair.	A ginger and white cat curled up and asleep on a leather chair.	قطة برتقالية وبيضاء ترقد على بطانية موضوعة في كرسي جلدي أسود.	قطة برتقاني وبيضا قاعدة على بطانية في كرسي جلد أسود	قط لونه أبيض وبرتقالي يلتف وينام على كرسي جلدي.	قطة لونها أبيض في برتقالي ملفوفة ونايمة على كرسي جلد
264	4	Young couple sitting on a black couch.	Young couple sitting on couch.	زوجان شابان يجلسان على أريكة سوداء.	راجل ومراته صغيرين في السن قاعدين على كنبة سودا	زوجان شابان يجلسان على الأريكة.	اتنين صغيرين قاعدين على الكنبة
265	2.8	A group of black people in front of a building with a moped.	A group of people are outside a decrepit building.	مجموعة من السود أمام مبنى به دراجة بخارية.	شوية من السود أدام العمارة اللي فيها موتوسيكل	مجموعة من الناس خارج مبنى متهالك.	شوية ناس قاعدين برا مبني مشرخ
266	3.6	Elderly woman sitting on red patterned couch with her arm around younger woman.	Two women sitting on couch posing for camera.	امرأة مسنة تجلس على أريكة حمراء منقوشة وذراعها ملتفة حول امرأة شابة.	ست عجوزة قاعدة على كنبة حمرا ومنقوشة حاطة دراعها حوالين بنت	امرأتان تجلسان على الأريكة في وضع التصوير أمام الكاميرا.	اتنين ستات قاعدين على الكنبة مستعدين للتصوير أدام الكاميرا
267	1.8	A man riding on the back of an orange SUV.	an African man hanging onto the back of a very full yellow van.	رجل يركب على ظهر سيارة دفع رباعي برتقالية.	راجل راكب عربية دفع رباعي برتقاني	رجل أفريقي يتعلق بظهر شاحنة صفراء ممتلئة للغاية.	راجل أفريقي حاط على ضهر عربية صفرا مليانة للآخر
268	3.6	Red and white bus driving down road.	A bus drives down a busy road.	حافلة حمراء وبيضاء تسير على الطريق.	أتوبيس أحمر في أبيض ماشي عالطريق	حافلة تسير في طريق مزدحم.	اتوبيس ماشي في طريق زحمة
269	1.2	A cat is laying on a red cushion looking at the camera.	A tan dog lying on a moggie bed looking up at the camera.	قطة مستلقية على وسادة حمراء تنظر إلى الكاميرا.	قطة نايمة على مخدة حمرا بتبص للكاميرا	كلب برونزي اللون يجلس في سرير خاص بالقطط وينظر للكاميرا	كلب لونه دهبي قاعد في السرير بتاع القطط وبيبص للكاميرا
270	5	Two green and white are trains sitting on the tracks.	Two green and white trains are sitting on the train track.	قطارين باللونين الأخضر والأبيض يقفان على القضبان.	قطرين لونهم أخضر وابيض واقفين عالقضيب	قطاران باللونين الأخضر والأبيض يقفان على قضبان السكك الحديدية	قطرين لونهم أخضر وأبيض واقفين على قضبان السكة الحديد
271	4	A grey cat lying on a wooden table.	A grey cat laying on a dining table.	قطة رمادية مستلقية على طاولة خشبية.	قطة رمادي نايمة على ترابيزة خشب	قطة رمادية على مائدة طعام.	قطة رمادي على ترابيزة أكل
272	0	A man sitting in a back yard playing the guitar.	A man riding on the back of an orange SUV.	رجل يجلس في الفناء الخلفي يعزف على الجيتار.	راجل قاعد في الحديقة اللي ورا يعزف عالجيتار	رجل يركب على ظهر سيارة دفع رباعي برتقالية.	راجل راكب على ضهر عربية دفع رباعي برتقالي
273	3.4	A father napping in a chair with a baby on his lap.	Man with pink shirt sleeping on chair with infant.	أب يغفو على كرسي وطفل على حجره.	أب نعسان عالكرسي وعيل على حجره	رجل يرتدي قميصًا ورديًّا ينام على كرسي مع طفل رضيع.	راجل لابس قميص أحمر نايم على كرسي مع عيل لسه مولود
274	4.4	a close up head of an ostrich.	A close up of an ostrich face.	صورة مقربة لرأس نعامة.	صورة قريبة لراس نعامة .	صورة مقربة لوجه نعامة.	صورة قريبة لوش نعامة
275	4.2	Green and white bird perched on tree branch.	Bird with a green head and white chest perched on a tree branch.	وقف طائر لونه أخضر وأبيض على فرع شجرة.	عصفور أخضر في أبيض واقف على فرع شجرة .	وقف طائر برأس أخضر وصدر أبيض على فرع شجرة.	عصفور واقف براس خضرة وصدر أبيض على فرع الشجرة
276	5	A man in a top hat rides a white horse.	A man with a top hat riding a white horse.	رجل يرتدي قبعة يركب حصانًا أبيض.	راجل لابس كاب راكب حصان أبيض .	رجل يرتدي قبعة يركب حصانًا أبيض.	راجل لابس كاب راكب حصان أبيض
277	0.2	A woman riding a brown horse.	A woman taking her own photo from above.	امرأة تركب حصانًا بنيًّا.	ست راكبة حصان بني .	امرأة تلتقط صورتها من أعلى.	ست بتاخد صورة من فوق
278	0.2	Two men standing in grass staring at a car.	A woman in a pink top posing with beer.	رجلان يقفان على العشب ويحدقان في سيارة.	رجلين واقفين عالزرع وبيبصو عالعربية	امرأة ترتدي قميصًا ورديًّا تتخذ أوضاعًا للتصوير في إعلان للبيرة	ست لابسة قميص أحمر وهي مستعدة للتصوير في إعلان للبيرة
279	4	Two Indian women with two Indian girls near the water.	Two Indian woman stand with two Indian girls on a beach.	امرأتان هنديتان مع فتاتين هنديتين بالقرب من الماء.	اتنين ستات هنود واقفين مع بنتين هنود قريبين من المايه	امرأتان هنديتان تقفان مع فتاتين هنديتين على شاطئ.	اتنين ستات هنديتين واقفين مع بنتين هنديتين على الشط
280	2.6	A table is set with wine and dishes for two people.	A wooden table is set with candles, wine, and a purple plastic bowl.	طاولة عليها نبيذ وأطباق معدة لشخصين.	ترابيزة عليها خمرة وأطباق جاهزة لنفرين	طاولة خشبية عليها شموع ونبيذ ووعاء بلاستيك أرجواني.	ترابيزه خشب وشمع وخمره وطبق بلاستيك فوشيا
281	0.6	A moped in front of ruins.	White bus parked in grass in front of building.	دراجة بخارية أمام معلم أثري.	موتوسيكل قصاد مكان أثري	حافلة بيضاء متوقفة على العشب أمام المبنى.	أتوبيس أبيض واقف على الخضرة قصاد المبنى
282	1.2	A person driving a cart pulled by a bicycle.	A man wearing a dust mask riding a three wheeled bicycle.	شخص يقود عربة تجرها دراجة.	واحد سايق عربية بتشدها عجلة	رجل يرتدي قناعًا مضادًّا للاتربة يركب دراجة ثلاثية العجلات.	راجل لابس مسك مضاد للتراب راكب موتوسكيل بتلت عجلات
283	3.8	A dog sniffing the bottom of a door.	A black and white dog sniffing at a closed door.	كلب يشتم قاع الباب.	كلب بيشم قعر الباب	كلب ذو لون أسود وأبيض يشتم بابًا مغلقا	كلب لونه اسود في ابيض بيشم باب مقفول
284	4.2	a small bird sitting on a branch in winter.	A small bird perched on an icy branch.	طائر صغير يقف على فرع في الشتاء.	عصفورة صغيرة واقف على فرع في الشتا	طائر صغير يقف على فرع مغطى بالثلج	عصفور واقف على فرع متغطي بالتلج
285	2.8	A yellow bird is eating fruit on a wire grate.	A yellow bird eating fruit on a bird feeder.	طائر أصفر يأكل الفاكهة على شبكة سلكية.	عصفورة صفرا بتاكل الفاكهة عالسلك	طائر أصفر يأكل الفاكهة في وعاء تغذية الطيور	طائر لونه أصفر بياكل فاكهة محطوطة في طبق أكل الطيور
286	4.2	A brown duck and white duck stand on the grass.	Brown and white ducks walking on green grass.	بطة بنية وبطة بيضاء تقفان على العشب.	بطة بني وبطة بيضا واقفين عالزرع	البط البني والأبيض يمشي على العشب الأخضر.	البط البني والأبيض ماشي على الزرع الأخضر
287	2.4	A black and white cat and dog on a striped couch.	A black and white cat standing in front of a window.	قطة سوداء وبيضاء وكلب على أريكة مخططة.	قطة سودا وبيضا وكلب عالكنبة المخططة	قطة سوداء وبيضاء تقف أمام النافذة.	قطة أسود في أبيض واقفة قدام الشباك
288	3.6	A man wearing black formal wear & a black top hat is riding a white show horse.	A man with a top hat riding a white horse.	رجل يرتدي ملابس رسمية سوداء وقبعة سوداء يركب حصان عرض أبيض.	راجل لابس بدلة سودا وطاقية سودا راكب حصان أبيض	رجل يرتدي قبعة يركب حصانًا أبيض.	راجل لابس كاب راكب حصان أبيض
289	3.8	A small brown birds is eating from a bird feeder hanging from a tree.	A small bird perches on the bird feeder hanging from the tree.	طائر بني صغير يأكل من وحدة تغذية طيور متدلية من شجرة.	عصفورة بني صغيرة بتاكل من علبة الأكل بتاع العاصفير اللي نزلة من الشجرة	طائر صغير يقف على وعاء تغذية الطيور المتدلي من غصن الشجرة	عصفور واقف في طبق أكل الطيور النازل من جذع الشجرة
290	0.6	This a picture of the countryside with a large city in the background.	There are some black cattle in a grassy plain with a large tree in the background.	هذه صورة الريف مع مدينة كبيرة في الخلفية.	دي صورة البلد واللي في الخلفية بلد كبيرة	توجد بعض الماشية السوداء في سهل عشبي مع شجرة كبيرة في الخلفية.	في شوية ماشية سودة في أرض زراعية مع شجرة كبيرة في الضهر
291	4.8	Blue and red plane in mid-air flight.	a blue and red airplane while in flight.	طائرة زرقاء وحمراء في الجو.	طيارة زرقا وحمرا في السما.	طائرة ذات لون أزرق وأحمر أثناء الطيران	طيارة لونها أزرق وأحمر بتطير
292	1.2	Three men posing in a tent.	Three men eating in a kitchen.	ثلاثة رجال يقفون في خيمة.	تلت رجالة واقفين في خيمة	ثلاثة رجال يأكلون في مطبخ.	تلت رجالة بيأكلوا في مطبخ
293	2.4	A close-up of a gray cat with green eyes.	A close-up of a cat on a cream sofa.	صورة مقرّبة لقط رمادي بعيون خضراء.	لقطة من قريب لقط رمادي بعيون خضرا	صورة مقربة لقطة على أريكة كريمية اللون	صورة قريبة لقطة نايمة على كنبة لونها كريمي
294	4.2	A train is at a train station.	The train sits at the train station.	قطار في محطة قطار.	قطر في محطة القطر .	القطار واقف في محطة السكك الحديد	قطار واقف من محطة السكة الحديد
295	0	The train heads down the tracks and along the hedge.	a dog on the floor of a patio looks at a cat on the fence.	يسير القطار على طول القضبان وعلى طول السياج.	القطر ماشي عالقضبان على طول الخط.	كلب يجلس على الأرضية المرصوفة وينظر إلى قطة على السياج	كلب قاعد على أرض مرصوف وبيبص لقطة على السور
296	0.2	a little girl is laughing at the camera.	A white cow with big ears looking into the camera.	فتاة صغيرة تضحك للكاميرا.	بنت صغيرة بتضحك للكاميرا.	بقرة بيضاء بأذنين كبيرتين تنظر إلى الكاميرا.	بقرة بيضة بودنيين كبار بتبص للكاميرا
297	3.4	Three young women standing in a room together.	Three dark haired young women in white, red and black sweaters.	ثلاث شابات يقفن في غرفة معًا.	تلت بنات واقفين في أوضة مع بعض	ثلاث شابات داكنات الشعر يرتدين سترات بيضاء وحمراء وسوداء.	تلات بنات شعرهم أسود غامق لابسين بناطيل بيضة وحمرة وسودة
298	3	A white bird with long orange legs standing by a lake.	Large white bird with long orange beak standing on the shoreline.	طائر أبيض ذو أرجل برتقالية طويلة يقف بجانب بحيرة.	طائر أبيض له رجلين برتقاني طويلة واقف جنب البحيرة	طائر أبيض كبير بمنقار برتقالي طويل يقف على الشاطئ.	طير أبيض كبير ليه منقار برتقالي طويل واقف على الشط
299	3.2	A red train driving through a snow covered city.	The train is riding on the tracks in the snow.	قطار أحمر يسير في مدينة مغطاة بالثلوج.	قطر أحمر ماشي في مدينة متغطية بالتلج .	القطار يسير على القضبان في الثلج.	القطر ماشي على قضبان في التلج
300	3	Three bicyclists crossing a bridge in a city.	The bicyclists are crossing a bridge in the rain.	ثلاثة من راكبي الدراجات يعبرون جسرًا في مدينة.	تلاتة راكبين عجل بيعدو الطريق اللي في المدينة	راكبو الدراجات يعبرون جسرًا تحت المطر.	راكبين العجل بيعدوا كوبري تحت المطر
301	4.4	A red and white bus drives down an England street.	A red and white England bus drives down the street.	تسير حافلة حمراء وبيضاء في أحد شوارع إنجلترا.	أتوبيسين أحمر وأبيض ماشيين في شارع من شوارع انجلترا	تسير حافلة إنجلترا حمراء وبيضاء في الشارع.	اتوبيس انجلترا احمر وابيض ماشي في الشارع
302	1.8	The birds are swimming in the water.	Birds fly low over water.	الطيور تسبح في الماء.	الطيور بتعوم في المية	الطيور تطير على ارتفاع منخفض فوق الماء.	الطيور بتطير على ارتفاع قريب فوق المية
303	2	A black dog looking at the camera.	The black and white bull is looking at the camera.	كلب أسود ينظر إلى الكاميرا.	كلب أسود بيبص للكاميرا	الثور الأسود والأبيض ينظر إلى الكاميرا.	الطور الأسود في أبيض بيبص للكاميرا
304	4.8	A group of horses grazing in a field.	Group of horses grazing in grassy field.	مجموعة من الخيول ترعى في حقل.	شوية حصنه بياكلوا في المزرعة	مجموعة من الخيول ترعى في الحقول العشبية.	شوية خيول بترعى في أرض زراعية
305	4	Several people on motorcycles in a market square.	People on motorbikes in a city street.	عدة أشخاص على دراجات نارية في ساحة السوق.	في ناس راكبين على موتوسيكلات واقفين في السوق	الناس على دراجات نارية في أحد شوارع المدينة.	ناس على موتوسكيلات في شارع من شوارع المدينة
306	2.2	Three sheep on a dirt road viewed from a passenger vehicle.	Three sheep on a dirt road shot from a car.	ثلاثة أغنام على طريق ترابي يُنظر إليها من سيارة ركاب.	تلت خرفان في الصحرا باصيين ليها من قصاد عربية	ثلاثة خراف على طريق ترابي تم تصويرهم من سيارة	تلت خرفان اتصوروا من عربية وهما على طريق ترابي
307	4.2	Group of people posing with two men dressed as Elvis.	A group of people standing with two other people dressed as Elvis.	مجموعة من الأشخاص يقفون مع رجلين يرتديان زي إلفيس.	ناس واقفين مع راجلين لابسين لبس إلفيس	مجموعة من الأشخاص يقفون مع شخصين آخرين يرتديان زي إلفيس	شوية ناس وقفين مع اتنين تانيين لابس زي القيس
308	3.4	Parrot pushing a small shopping cart.	A white bird is steering a shopping cart.	ببغاء يدفع عربة تسوق صغيرة.	بغبغان بيزوق عربية سوق صغيرة	طائر أبيض يوجه عربة تسوق.	طير ابيض بيوجه عربية تسوق
309	4.2	Man in yellow canoe paddling through water.	Man paddling a yellow canoe towards a the shore.	رجل في زورق أصفر يجدف في الماء.	راجل في مركب أصفر صغير بيجدف في الميه	رجل يجدف بزورق أصفر باتجاه الشاطئ.	رجال بيجدف بمركب أصفر ناحية الشط
310	3.4	Beer bottles (-LRB- Harp Lager )-RRB- lined up on the floor.	A row of beer bottles on the floor.	زجاجات البيرة (-إل آر بي- هارب لاجر) -آر آر بي- مبطنة على الأرض.	أزايز بيرة موجودين عالأرض	صف من زجاجات البيرة على الأرض.	صف من أزايز البيرة على الأرض
311	2.4	Two women sitting outside laughing.	Two women standing outside of a bus.	امرأتان تجلسان في الخارج وتضحكان.	اتنين ستات قاعدين بره بيضحكوا	امرأتان تقفان خارج الحافلة.	اتنين ستات واقفين برا الاتوبيس
312	1	A steam engine and train moving toward the camera.	A white sheep on a hillside looking at the camera.	قاطرة بخارية وقطار يتجهان نحو الكاميرا.	سفينة وقطر رايحين نحية الكاميرا	خروف أبيض على منحدر التل ينظر إلى الكاميرا.	خروف أبيض على نزلة الجبل بيبص للكاميرا
313	1.6	A brown and white cow in a field looking into the camera.	The black and white cat is looking up at the camera.	بقرة بنية وبيضاء في حقل تنظر إلى الكاميرا.	بقرة بني وبيضا في المزرعة بيبصوا للكاميرا	القط الأسود والأبيض ينظر إلى الكاميرا.	القط الأسود في أبيض بيبصو للكاميرا
314	3.2	Black and white cow standing near pile of snow.	a black and white cow standing in the field.	بقرة سوداء وبيضاء تقف بالقرب من كومة من الثلج.	بقرة أسود في أبيض واقفة قريب من جبل تلج	بقرة سوداء وبيضاء تقف في الحقل.	بقرة لونها اسود وابيض واقفة في الزرع
315	3.4	Home office space with bright green walls and artwork.	An office with multiple desks and green walls.	مساحة مكتبية منزلية بجدران خضراء زاهية وأعمال فنية.	أوضة مكتب في البيت حيطانها لونها أخضر زاهي وفيها أعمال فنية	غرفة مكتب بها عددة مكاتب ولها جدران خضراء	اوضة المكتب فيها شوية مكاتب والحطيان لونها أخضر
316	4	A black and white photo of a man driving a car and someone with a motorcycle.	A black and white photo of a man in a classic car and a man with a classic motorcycle.	صورة بالأبيض والأسود لرجل يقود سيارة وشخص يقود دراجة نارية.	صورتين بالأبيض والأسود لراجلين واحد بيسوق عربية والتاني بيسوق موتوسيكل	صورة بالأبيض والأسود لرجل في سيارة كلاسيكية ورجل بدراجة نارية كلاسيكية.	صورة بالأبيض والأسود لراجل في سيارة كلاسيكية وراجل بموتوسيكل كلاسيكية
317	3	Three people are by the water with yellow canoes.	Three people preparing to canoe.	ثلاثة أشخاص بجانب مياه تطفو عليها قوارب صفراء.	تلت أشخاص واقفين جنب الميه ال عليها مراكب طافية لونها اصفر	ثلاثة أشخاص يستعدون للانطلاق بقارب صغير.	تلاتة بيستعدوا علشان ينطلقو بمركب صغير
318	3.8	A girl in a riding hat on a horse.	A girl riding a tan horse.	فتاة ترتدي قبعة ركوب على حصان.	بنت راكبة على حصان ولابسة طاقية	فتاة تركب حصانًا برونزي اللون	بنت راكبة حصان لونه دهبي
319	0	A man dressed in a pale scarf with a stick.	A runner is resting in the shade with a bottle of soda.	رجل يرتدي وشاحًا باهت اللون ويمسك بعصا.	راجل لابس سكارف باهت وماسك معاه عصاية	عداء يستريح في الظل مع زجاجة صودا.	مسابق جري بيريح في الضل معاه إزازة مياة غازية
320	0	A very retro living room with a television in it.	A grey cat lying on a wooden table.	غرفة جلوس قديمة للغاية بها تلفزيون.	أوضة قديمة جدا فيها تلفزيون	قطة رمادية مستلقية على طاولة خشبية.	قطة رصاصي نايمة على ترابيزة خشب
321	2.6	A girl in a riding hat on a horse.	A girl riding a brown horse.	فتاة ترتدي قبعة ركوب على حصان.	بنت لابسة طاقية راكبة على حصان	فتاة تركب حصانًا بنيًّا.	بنت راكبة حصان بني
322	2.6	A car is pulling off the side of the road onto the street.	A silver car parked on the side of the road in front of the hills.	سيارة تنحرف عن جانب الطريق على الشارع	عربية ماشية في وسط الشارع	سيارة فضية متوقفة على جانب الطريق أمام التلال.	عربية فضي واقفة على جنب الطريق قصاد الجبال
323	3.8	The man is sitting cross legged wearing a cloak and holding a stick.	Man sitting cross legged while wearing a brown cloth and holding a wooden stick.	الرجل يجلس متربعًا ومرتديًا عباءة وممسكًا بعصا	الراجل قاعد مربع رجليه لابس عباية وماسك عصاية	رجل يجلس متربعًا بينما يرتدي قطعة قماش بنية اللون ويمسك بعصا خشبية.	راجل قاعد مربع رجليه وكان لابس حتة قماش لونها بني وماسك عصاية خشب
324	2.6	Two black and white dogs at the bottom of stairs.	A dog is lying at the bottom of a staircase next to another standing dog.	اثنين من الكلاب السوداء والبيضاء في أسفل الدرج.	كلب أبيض وأسود قاعدين تحت السلم	كلب يرقد أسفل درجات سلم بجوار كلب آخر واقف.	كلب قاعد تحت درجات السلم وجنبه كلب تاني واقف
325	2.8	An old fashioned wooden sailing ship in the ocean.	An old fashioned wooden sailing ship is parked at the pier.	سفينة شراعية خشبية قديمة الطراز في المحيط.	مركب خشب قديمة في البحر	سفينة شراعية خشبية قديمة الطراز متوقفة عند رصيف الميناء.	مركب شراعية خشب هيكلها قديمة واقفة عند رصيف المينا
326	0	A man sitting cross legged on the grass, with a tree in the background.	Ocean liner close to coast with houses in the background.	رجل يجلس متربعًا على العشب، مع شجرة من ورائه.	راجل مربع رجليه قاعد عالخضرة ووراه شجرة	عابرة محيطات بالقرب من الساحل ويوجد من خلفها منازل.	عبارة كبيرة قريبة من الساحل وفي وراها بيوت
327	2.6	Two cats sitting on a couch looking out the window.	A cat looking out of a window.	قطتان تجلسان على الأريكة وتطلان من النافذة.	قطتين قعدين عالكنبة وبيبصوا من الشباك	قطة تنظر من النافذة.	قطة بتبص من الشباك
328	4.6	Three goats are being rounded up by a dog.	Three goats are chased by a dog.	ثلاث ماعز يحاصرهم كلب.	كلب بيحرص تلت معيز	كلب يطارد ثلاث ماعز.	كلب بيجري ورا تلت معيز
329	3.8	A tan puppy on a carpeted floor.	Tan puppy lying down on white carpeting.	جرو برونزي اللون على أرضية مفروشة بالسجاد	كلب صغير لونه برونزي قاعد على أرض مفروشة بالسجاد	جرو برونزي اللون يستلقي على سجادة بيضاء.	كلب دهبي قاعد على سجادة
330	3.4	A black dog standing in a grassy area.	A long-haired dog stands in a grassy wooded area.	كلب أسود يقف في منطقة عشبية.	كلب اسود واقف في مكان مليان شجر	كلب ذو شعر طويل يقف في منطقة عشبية وبها أشجارة كثيفة	كلب شعره طويل واقف في نجيلة وفيها أشجارة كتير
331	5	Train in a station.	a train in a station.	قطار في محطة.	قطر في المحطة	قطار في محطة.	قطر في المحطة
332	4.6	A blue bird standing on a lawn.	Blue bird standing on green grass.	طائر أزرق يقف على عشب.	طائر أزرق واقف عالخضرة	الطائر الأزرق يقف على العشب الأخضر.	الطير الأزرق واقف على الزرع الأخضر
333	3	An empty office cubicle.	An empty office chair in a cubicle.	حجرة مكتب فارغة.	أوضة مكتب فاضية	كرسي مكتب شاغر في زاوية	كرسي مكتب موجود في زاوية
334	2.2	A man and woman sit at a table in a restaurant.	Four women and two men sit at a long table in a restaurant.	رجل وامرأة يجلسان على طاولة في مطعم.	راجل وست قعدين على ترابيزة في مطعم	أربع نساء ورجلان يجلسون على طاولة طويلة في مطعم.	أربع ستات واتنين رجالة قاعدين على ترابيزة طويلة في مطعم
335	3.8	A young man wearing a striped shirt is holding two bicycles.	Young redheaded man holding two bicycles near beach.	شاب يرتدي قميصًا مخططًا ويمسك دراجتين.	شاب لابس قميص مخطط وماسك عجلتين	شاب أحمر الشعر يحمل دراجتين على مقربة من الشاطئ.	شاب شعره لونه أحمر شايل عجلتين قريب من الشط
336	2.2	A television, upholstered chair, and coffee stable in a bright room.	A leather couch and wooden table in a living room.	تلفزيون وكرسي منجد وقهوة في غرفة مشرقة.	تليفزيون وكرسي متنجد واسبرتاية قهوة في أوضة منورة	أريكة جلدية وطاولة خشبية في غرفة المعيشة.	كنبة جلد وترابيزة خشب في غرفة المعيشة
337	3.6	Two cats sitting on a couch looking out the window.	Two cats are looking at a window.	قطتان تجلسان على الأريكة وتطلان من النافذة.	قطتين قعدين عالكنبة وبيبصوا من الشباك	قطتان تنظران إلى نافذة.	قطتين باصصين ناحية الشباك.
338	4	The small dog is wearing a sweater and looking up at the camera.	A small white dog wearing a jacket looks up at the camera.	الكلب الصغير يرتدي سترة وينظر إلى الكاميرا.	الكلب الصغير لابس تيشرت وبيبص للكاميرا	كلب أبيض صغير يرتدي سترة ينظر إلى الكاميرا.	كلب أبيض صغير لابس جاكت بيبص للكاميرا.
339	0.4	Two men standing in grass staring at a car.	Two women sitting in chairs in a shop.	رجلان يقفان على العشب ويحدقان في سيارة.	راجلين واقفين عالخضرة وبيبصوا للعربية	امرأتان تجلسان على كراسي في متجر.	اتنين ستات قاعدين على كراسي في محل
340	0	A woman stands in front of a building in the snow.	Two women and a baby pose in front of a dining room.	امرأة تقف أمام مبنى في الثلج.	ست واقفة في التلج قدام البيت	امرأتان وطفل يلتقطون صورة أمام غرفة الطعام.	اتنين ستات وطفل بيتصورو قصاد اوضة السفرة.
341	3.8	Home office space with bright green walls and artwork.	Small office space with bright green walls.	مساحة مكتبية منزلية بجدران خضراء زاهية وأعمال فنية.	أوضة مكتب حيطانها خضرا وزاهية وفيها أعمال فنية	حيز مكتبي صغيرة بجدران خضراء زاهية.	مكان مكتب صغير ليه ضهر أخضر زاهي
342	5	A green car parked at a saloon.	A green car parked outside the saloon.	سيارة خضراء متوقفة عند صالون.	عربية خضرا واقفة عند الصالون	سيارة خضراء متوقفة خارج الصالون.	عربية خضرة واقفة بره الصالون.
343	4.8	Group of people sitting around a restaurant dining table.	A group of people sitting at a restaurant table.	مجموعة من الأشخاص يجلسون حول مائدة طعام في مطعم.	ناس قعدين على ترابيزة الأكل اللي في المطعم	مجموعة من الأشخاص يجلسون على طاولة مطعم.	شوية ناس قاعدين على طرابيزة مطعم.
344	2.4	Two ducks are standing by the water.	The birds are swimming in the water.	بطتان تقفان بجانب الماء.	بطتين واقفين جنب الميه	الطيور تسبح في الماء.	الطيور بتعوم في الميه.
345	2.8	A black and white cow in a pen with hay.	Black and white cows behind a fence.	بقرة سوداء وبيضاء في حظيرة العلف.	بقرة سودا وبيضا في أوضة العلف	أبقار سوداء وبيضاء خلف سياج.	بقر سوداء وبيضاء ورا السور.
346	1.4	A man and woman are posing for the camera.	A cat sitting on sand looking up at the camera.	رجل وامرأة يقفان أمام الكاميرا.	راجل وست واقفين قصاد الكاميرا	قطة جالسة على الرمال تنظر إلى الكاميرا.	قطة قاعدة على الرملة بتبص للكاميرا.
347	3.6	A green and white cargo plane taking of from an airport.	White and green commercial airliner taking off of runway.	طائرة شحن خضراء وبيضاء تقلع من مطار.	طيارة شحن خضرا وبيضا طالعين من المطار	طائرة تجارية ذات لون أخضر وأبيض تقلع من أرض الإقلاع	طيارة تجارية لونها اخضر في ابيض تقلع من المطار
348	0	A yellow school bus parked in a field.	A brown horse in a green field.	حافلة مدرسية صفراء متوقفة في حقل.	أتوبيس مدرسة واقف قدام مزرعة	حصان بني في حقل أخضر.	حصان بني في مزرعة خضرة.
349	4.2	An elderly man works on his laptop at home.	Older gentleman sitting on couch with laptop.	رجل مسن يعمل على حاسوبه المحمول في المنزل.	راجل كبير بيشتغل على اللاب توب في البيت	رجل مسن يجلس على الأريكة مع الحاسوب المحمول.	راجل كبير قاعد على الكنبه معاه لاب توب
350	0.4	The cat is sitting on a bag of cat food.	Two eagles sitting on a long branch.	القطة تجلس على كيس من طعام القطط.	القطة قعدة على كيس من اكل القطط	نسران يقفان على فرع طويل.	نسرين واقفين على فرع طويل
351	3.8	A large pile of wooden items piled high.	A large pile of scrap wood.	كومة كبيرة من الأخشاب مكدسة عاليًا.	كمية كبيرة من الخشب محطوطة فوق	كومة كبيرة من الخشب الخردة.	كوم كبير من خشب الخردة
352	4	A woman riding a brown horse.	A girl riding a brown horse.	امرأة تركب حصانًا بنيا.	ست راكبة حصان بني	فتاة تركب حصانًا بنيا.	بنت راكبة حصان بني
353	1.2	Black and white photo of a girl on a sofa.	a black and white photo of a cow under a tree.	صورة بالأبيض والأسود لفتاة تجلس على أريكة.	صورة بالابيض والاسود لبنت قاعدة عالكنبة	صورة بالأبيض والأسود لبقرة تحت شجرة.	صورة ابيض واسود لبقرة تحت شجرة
354	4	A black dog stands next to materials at a construction site.	A black dog stands in the middle of a construction site.	كلب أسود يقف بجانب المواد في موقع البناء.	كلب اسود واقف بجنب المواد في ارض البناء	كلب أسود يقف في منتصف موقع بناء.	كلب أسود واقف وسط موقع بناء.
355	3	Two women sitting in chairs in a shop.	Two women are sitting in a cafe.	امرأتان تجلسان على كرسي في متجر.	اتنين ستات قاعدين على كرسي في محل	امرأتان تجلسان في مقهى.	اتنين ستات في قهوة
356	0	A women painting a chair with a dining room in the background.	A man and boy walking along a beach with the sea in the background.	سيدة ترسم كرسي مع غرفة طعام في الخلفية.	ست بترسم كرسي واوضة اكل في الخلفية	رجل وصبي يمشيان على طول شاطئ والبحر في الخلفية.	راجل وطفل مشيين على طول الشط والبحر وراهم
357	2.4	A cat sleeping on the coach with a pillow behind it.	The cat is laying on an animal print blanket.	قطة تنام على أريكة مع وسادة خلفها.	قطة نايمة على كنبة مع مخدة وراها	القطة مستلقية على بطانية مطبوع عليها شكل حيوان.	القطة نايمة على بطانية مطبوع عليه حيوان.
358	3.4	Two motorbikes racing on a dirt course.	two motorbikes on a dirt track.	دراجتان ناريتان تتسابقان على مسار ترابي.	متوسكلين بيتسابقوا على شارع تراب	دراجتان ناريتان على مسار ترابي.	موتوسيكلين على طريق ترابي.
359	0.8	A young woman is riding a Bay horse in a dirt riding-ring.	A man is staring at a horse with a white mane.	إمراة شابة تمتطي حصانا ذا لون بني وبقع سوداء في مضمار غير ممهد	بنت راكبة حصان بني مبقع اسود في طريق مش مرصوف	رجل يحدق إلى حصان ذي شعر أبيض	رجل مبحلق في حصان شعره أبيض
360	4.2	A gray cat laying on a brown table.	A grey cat laying on a wooden table.	قطة رمادية ترقد على طاولة بنية اللون.	قطة رصاصي قاعدة على ترابيزة لونها بني	قطة رمادية مستلقية على طاولة خشبية.	قطة رمادية نايمة على طرابيزة خشب.
361	4.4	Motorcycle parked next to a car outside.	A motorcycle parked next to a car.	دراجة نارية متوقفة بجانب سيارة بالخارج.	موتوسيكل واقف جنب عربية بره	دراجة نارية متوقفة بجانب سيارة.	موتوسيكل واقف جنب عربية.
362	4	A pile of used wooden building materials with a chair on top.	Pile of wooden debris with chair on top.	كومة من مواد البناء الخشبية المستعملة أعلاها كرسي.	نقله مواد بنى خشب مستعمله عليها كرسي	كومة من حطام خشبي Hعلاها كرسي	نقله خشب فوقها كرسي
363	1.8	A passenger train waiting at the city train station.	A passenger train with a yellow engine.	قطار ركاب ينتظر في محطة قطار المدينة.	قطر ركاب واقف في محطة قطر المدينة	قطار ركاب بقاطرة صفراء.	قطر ركاب الديزل بتاعه أصفر.
364	2.8	A black train moves down the tracks.	A long train is on train tracks.	قطار أسود يتحرك على القضبان.	قطر اسود ماشي عالقضبان	قطار طويل على القضبان	قطر طويل واقف على القضبان
365	5	A Philips flat-screen TV is shown with its two remote controls.	A Phillips flat screen TV with two remote controls.	يتم عرض تلفزيون بشاشة مسطحة من فيليبس بجهازي تحكم عن بُعد.	معروض تلفزيون بشاشة مسطحة من فيليبس بجهزين تحكم عن بعد	تلفزيون بشاشة مسطحة من فيليبس مع جهازي تحكم عن بعد.	تلفزيون فيليبس بشاشة مسطحة مع اتنين ريموت كنترول.
366	0	A cruise ship is in front of a docking area.	Calico cat sitting on step in front of a door.	سفينة سياحية أمام منطقة لرسو السفن.	مركبة سياحية قدام منطقة ركن السفن	قطة كاليكو تجلس على درج أمام الباب.	قطة كاليكو قاعدة على سلم قدام الباب.
367	0.2	A black and white cow standing in hay looks back at the camera.	There is a black and white sheep standing on the grass.	بقرة ذات لون أسود وأبيض تقف بجانب كومة تبن وتنظر إلى الكاميرا خلفها.	بقرة لونها اسود في ابيض واقفة جنب نقله تبن وبتبص للكاميرا وراها	هناك خروف أسود وأبيض يقف على العشب.	في خروف أسود في أبيض يقف على النجيلة.
368	4	Four people rowing down a river.	Four people row a canoe in water.	أربعة أشخاص يجدفون في النهر.	أربع أشخاص يجدفون في النيل	أربعة أشخاص يجدفون على زورق في الماء.	أربعة بيجدفوا في الميه.
369	3.8	A dark brown horse standing in a field.	A brown horse in a green field.	حصان بني غامق يقف في حقل.	حصان بني غامق واقف في المزرعة	حصان بني في حقل أخضر.	حصان بني في حقل أخضر.
370	4.4	Two men talking in front of a plane.	Two men talking in front of a small plane.	رجلان يتحدثان أمام طائرة.	اتنين رجاله بيتكلموا قدام الطيارة	رجلان يتحدثان أمام طائرة صغيرة.	راجلين بيتكلموا قصاد طيارة صغيرة.
371	3.2	two cats, one brown and one white laying on a bed with a blue blanket.	Two cats, one ginger, the other white laying on a bed.	قطتان ، إحداهما بنية والأخرى بيضاء ترقدان على سرير ببطانية زرقاء.	قطتين وحدة منهم بني والتانية بيضة نايمين على سرير ببطانية زرقة	قطتان ، واحدة بنية ، والأخرى بيضاء مستلقية على سرير.	قطتان ، واحدة بني ، والتانية بيضاء نايمة على سرير.
372	4.6	The train sits at the train station.	A train parked at a train station.	القطار يقبع في محطة القطار.	القطر واقف في محطة القطر	توقف قطار في محطة قطار.	قطر واقف في محطة القطر.
373	0	Two animals sitting on a rock.	The brown train is sitting on the railroad tracks.	حيوانان يجلسان على صخرة.	حيوانين قعدين على صخرة	قطار بني واقف على قضبان السكك الحديدية	قطر بني واقف على قضبان السكة الحديد
374	1	A black and white cow looking through the fence.	A black and white dog looking at the camera.	بقرة سوداء وبيضاء تنظر عبر السياج.	بقرة أسود في أبيض بيبصوا من السور	كلب أبيض وأسود ينظر إلى الكاميرا.	كلب أبيض في أسود باصص للكاميرا.
375	0.8	Two women in a clothing store.	Two women in a sailboat.	امرأتان في محل لبيع الملابس.	اتنين ستات في محل بيبيع اللبس	امرأتان في مركب شراعي.	اتنين ستات في مركب شراعي.
376	4	Older gentleman looking at red motorcycle.	A man looking at a red motorcycle.	رجل مسن ينظر إلى دراجة نارية حمراء.	راجل كبير بيبص للموتوسيكل الأحمر	رجل ينظر إلى دراجة نارية حمراء.	راجل بيبص لموتوسيكل أحمر.
377	1.6	Black and white cows grazing in a pen.	Two black and white cows drinking out of a pond.	أبقار سوداء وبيضاء ترعى في حظيرة.	بقر لونها اسود في ابيض بتاكل في المزرعة	بقرتان لونهما أبيض وأسود تشربان من البركة.	بقرتين لونهم أبيض وأسود بيشربو من البركة.
378	0	A small camouflaged airplane parked in the grass.	A small dog wearing a pink shirt tied to a railing.	وقفت طائرة صغيرة مموهة على العشب.	وقفت طيارة صغيرة مموهة على زرع	كلب صغير يرتدي قميصًا ورديًّا مربوط بحاجز حديدي	كلب لابس قميص أحمر مربوط بسلسلة حديد
379	3.4	A black and white photo of a love seat.	Black and white photo of couch with purse at one end.	صورة أبيض وأسود لأريكة مزدوجة لشخصين	صورة ابيض واسود لكرسي لشخصين	صورة بالأبيض والأسود لأريكة مع حقيبة يد معلقة بأحد طرفيها.	صورة أبيض وأسود للكنبة مع شنطة متعلقة من ناحية واحدة
380	1	Black bird standing on concrete.	Blue bird standing on green grass.	طائر أسود يقف على حجر خرساني.	طير اسود واقف على حجر خرساني	الطائر الأزرق يقف على العشب الأخضر.	الطير الأزرق واقف على الزرع الأخضر.
381	4	Crowd of people walking past a giant mushroom.	A group of four people walking past a giant mushroom.	حشد من الناس يمشون بجوار فطر عملاق.	ناس كتيره ماشيين جنب عيش غراب كبير	مجموعة من أربعة أشخاص يمرون بجوار فطر عملاق.	أربعة أشخاص ماشيين جنب فطر عملاق.
382	3	A sheep beside a road and a lake.	A sheep is on the edge of a road with a lake and a mountain in the background.	شاة بجانب طريق وبحيرة.	معزة جنب طريق وترعة	خروف على حافة طريق مع بحيرة وجبل في الخلفية.	خروف على طرف الطريق مع بحيرة وجبل في الخلفية.
383	3	A group of people sit at a table in an Italian restaurant.	A group of six people sitting at a table with salad served.	مجموعة من الأشخاص يجلسون على طاولة في مطعم إيطالي.	شوية ناس قعدين على ترابيز في مطعم ايطالي	مجموعة من ستة أشخاص يجلسون على طاولة مع سلطة مقدمة لهم.	ستة قاعدين على ترابيزة قدامهم سلطة.
384	0.75	Tan cows look closely at the camera.	A white and grey cat in a bathroom sink looking at the camera.	أبقار برونزية اللون تنظر عن كثب إلى الكاميرا.	بقر لونه بني بيبص من قريب للكاميرا	قطة بيضاء ورمادية في حوض الحمام تنظر إلى الكاميرا.	قطة بيضاء ورمادية في البانيو بتبص للكاميرا.
385	3.4	Older woman holding newborn baby.	a woman sitting on a sofa holding a baby.	امرأة مسنة تحمل طفلًا حديث الولادة.	ست كبيرة شايلة عيل لسه مولود	امرأة تجلس على أريكة تحمل طفلاً.	ست قاعدة على كنبة شايلة عيل.
386	2.8	Two dogs play in the grass.	Two dogs playing in the snow.	كلبان يلعبان في العشب.	كلبين بيلعبوا في الزرع	كلبان يلعبان في الثلج.	كلبين بيلعبوا في التلج.
387	4.8	Three people sit at a picnic table outside of a building painted like a union jack.	Three people sit at an outdoor table in front of a building painted like the Union Jack.	ثلاثة أشخاص يجلسون حول طاولة نزهة خارج مبنى مطلى بألوان علم بريطانيا.	تلت اشخاص قاعدين على ترابيزه برا مبنى مدهون بالوان علم بريطانيا	ثلاثة أشخاص يجلسون على طاولة في الهواء الطلق أمام مبنى مطلي بألوان علم بريطانيا	تلاتة قاعدين على طرابيزة في الهواء الطلق قدام مبنى ملون زي على بريطانيا
388	1.4	A dog swims through the water.	A dog wearing a cape is running through the snow.	كلب يسبح في الماء.	كلب بيعوم في الميه	كلب يرتدي قبعة يركض عبر الثلج.	كلب لابس طاقية بيجري في التلج
389	2.4	A young laughing girl and a boy are playing on a big drum.	A baby girl and little boy are standing next to a guitar and a drum.	فتاة صغيرة تضحك وصبي يلعبان على طبلة كبيرة.	بنت صغيرة بتضحك وشب بيعلبوا على طبلة كبيرة	طفلة وفتى صغير يقفان بجانب الجيتار والطبل.	بنت وعيل صغير واقفين جنب الغيتار والطبل.
390	1.8	The brown dog runs on the snow with a white ball in his mouth.	Four dogs play in the snow with the city skyline behind them.	يجري الكلب البني على الثلج وفي فمه كرة بيضاء.	الكلب البني بيجري عالتلج وفي بوقه كرة بيضا	أربعة كلاب تلعب في الثلج وخلفهم أفق المدينة.	اربعة كلاب تلعب ف التلج ووراهم منظر المدينة
391	4.8	A bird flies across the water.	A bird flies above the water.	طائر يطير فوق الماء.	عصفور طاير على الماية	طائر يطير فوق الماء.	طير بيطير فوق الميه
392	1.4	A dog is running through a pond	A pale dog is running along a dirt path.	كلب يجري في بركة	كلب بيجرى في الترعة	يركض كلب شاحب على طول طريق ترابي.	كلب شاحب بيجري على طول طريق ترابي.
393	0.4	A man and a woman watch two dogs.	A man in a maroon bathing suit swings on a rope on a lake.	رجل وامرأة يشاهدان كلبين.	راجل وست بيتفرجوا على كلبين	رجل يرتدي ثوب سباحة كستنائيًّا يتأرجح على حبل في بحيرة.	راجل لابس مايوه لونه كستنائي بيتنطط على حبل في بحيرة
394	1.33	A man sits by a dock looking at the water.	A man jumps off a rock into the water	رجل يجلس بجانب رصيف ينظر إلى الماء.	راجل قاعد جنب رصيف وبيبص للمايه	رجل يقفز من فوق صخرة في الماء	راجل نط في الميه من على صخرة
395	2.4	A brown and white dog is running through the snow.	a brown and white dog is running on the grass.	كلب بني وأبيض يركض عبر الثلج.	كلب بني في أبيض بيجرى خلال التلج	كلب بني وأبيض يركض على العشب.	كلب بني في أبيض بيجروا على العشب.
396	0.4	A man and a woman are standing in front of a building	Two girls are sitting on an ATV on the sand in front of a bridge.	رجل وامرأة يقفان أمام مبنى	راجل وست واقفين قدام عمارة	فتاتان تجلسان على مركبة رباعية الدفع على الرمال أمام جسر	بنتين قاعدين على مركب رباعية الدفع امام الجسر
397	0.6	Three dolphins are jumping out of a pool in front of a crowd of people.	A man is giving a presentation in front of a lot of people.	ثلاثة دلافين تقفز من حوض سباحة أمام حشد من الناس.	تلت دلافين بينطوا من حمام السباحة قصاد مجموع كبيرة من الناس	رجل يقدم عرضًا أمام الكثير من الناس.	راجل بيقدم عرض قدام ناس كتير.
398	4.8	The dog is running through a field.	A dog runs through a field.	الكلب يجري في حقل.	الكلب بيجري في الزرع	كلب يجري في حقل.	كلب بيجري في الغيط.
399	2.8	A black and white dog is jumping into the water.	a white dog runs across the water.	كلب أبيض وأسود يقفز في الماء.	كلب أبيض في أسود بينط في المايه	كلب أبيض يجري عبر الماء.	كلب أبيض بيجري في الميه.
400	2	A tan and white dog retrieving a ball on a gravel path.	A large dog walks along a gravel path in the woods.	كلب أبيض وبرونزي يستعيد كرة على طريق من الحصى.	كلب أبيض في بنى بيرجعوا الكرة عالطريق اللي مليان زلط	كلب كبير يسير على طول طريق من الحصى في الغابة.	كلب كبير ماشي على طول طريق مليان حصى في الغابة
401	2.6	A brown and white dog is walking up snowy steps.	A black and white dog frolics in the snow.	كلب بني وأبيض يسير بحذر وبطء.	كلب بني في أبيض بيمشي ببطء	كلب أبيض وأسود يمرح في الثلج.	كلب أبيض في أسود بيلعب في التلج
402	0	A woman in a black and orange jacket throws a stick for a brown and black dog to fetch.	The man in a blue jacket is standing in a crowd.	امرأة ترتدي سترة ذات لون أسود وبرتقالي ترمي عصاة لكلب ذي لون أسود ونبي ليحضرها.	ست لابس جاكت لونه أسود في برتقالي ماسكة عصايه لكلب لونه أسود في وبني بترميها عشان يجبها	يقف الرجل ذو السترة الزرقاء وسط حشد من الناس.	الراجل اللي لابس الجاكت الازرق واقف وسط ناس كتير.
403	2.4	A dog running across the snow with a snowball in it's mouth.	A tan dog is running through the grass with a yellow toy in its mouth.	كلب يجري عبر الثلج وفي فمه كرة ثلجية.	كلب بيجري خلال التلج وفي بوقه كرة تلج	كلب ذهبي يركض عبر العشب ولعبة صفراء في فمه.	كلب ذهبي في العشب وفي بؤه لعبة صفراء
404	4	A small boy is building with some wooden blocks.	A small boy wearing a blue shirt stacks wooden blocks.	طفل صغير يبني ببعض المكعبات الخشبية.	عيل صغير بيبني بشوية مكعبات خشب	طفل صغير يرتدي قميصًا أزرق اللون يضع مكعبات خشبية بعضها فوق بعض	عيل لابس قميص لونه أزرق وحاطط مكعبات خشب فوق بعضها
405	4	A man and a woman walk with a white dog on a leash.	A man, woman and dog walk down a paved road.	رجل وامرأة يمشيان مع كلب أبيض مقود.	راجل وست مشيين مع كلب ابيض مربوط	رجل وامرأة وكلب يسيرون في طريق ممهد.	راجل وست وكلب ماشيين في طريق سالك
406	4	A young boy wearing a red winter coat is eating and holding up a candy bar.	A young boy wearing a red coat eats a chocolate bar.	صبي صغير يرتدي معطفًا شتويًا أحمر يأكل ويمسك قالب حلوى.	عيل صغير لابس جاكت شتوي احمر بياكل وماسك حتة جاتوه	صبي صغير يرتدي معطفًا أحمر ويأكل قالب من الشوكولاتة.	طفل لابس جاكت احمر بياكل قالب شوكلاتة
407	0	Two racing dogs run in the mud.	The man is going into the water.	يركض كلبان سباق في الوحل.	كلبان بيجروا في سباق عالطين	الرجل يذهب إلى الماء.	الراجل رايح للميه
408	3.2	A young boy jumping into a pool that says "no diving".	A boy jumps into a pool while lifeguards watch.	طفل صغير يقفز في حمام سباحة يمنع الغوص فيه	عيل صغير بينط في حمام السباحة ممنوع حد يعوم فيه	صبي يقفز في بركة بينما يشاهد رجال الإنقاذ.	رجال الانقاذ بيفرجواعلى عيل بينط ف الميه
409	1.4	Three dogs running in the dirt.	The yellow dog is running on the dirt road.	ثلاثة كلاب تجري في التراب.	تلت كلاب بتجري في التراب	الكلب الأصفر يركض على الطريق الترابي	الكلب الاصفر بيجري على الطريق الترابي
410	3.6	Four children on stools in a diner.	Four children sit on tall bar stools at a yellow and grey bar.	أربعة أطفال يجلسون على مقاعد في مطعم	أربع عيال قاعدين على كرسي في مطعم	أربعة أطفال يجلسون على مقاعد عالية لبار أصفر ورمادي اللون	اربعة عيال قاعدين على كرسي بار عالي لونه أصفر ورمادي
411	4.4	Boy and white dog running in grassy field	A boy and a dog running on grass	صبي وكلب أبيض يركضان في حقل عشبي	شاب وكلب أبيض بيجروا في أرض زراعية	صبي وكلب يركضان على العشب	عيل وكلب بيجروا على الزرع
412	5	Two boys playing a game of flag football.	Two boys are playing flag football.	ولدان يلعبان مباراة في كرة قدم الراية	ولدين بيلعبوا ماتش كرة قدم الراية	ولدان يلعبان كرة قدم الراية	ولدين بيلعبوا كورة قدم الراية
413	1.8	The black and white dog has its mouth wide open.	A black and white dog jumps in the snow.	الكلب الأسود والأبيض يفتح فمه على مصراعيه.	الكلب الاسود في أبيض فاتحين بوقهم على اخره	كلب أبيض وأسود يقفز في الثلج.	كلب أبيض في أسود بينط في التلج.
414	4.8	One white boy and one black boy stand with arms around each other.	Two young boys, one white and one black, are standing with their arms around each other.	يقف صبي أبيض وصبي أسود متعانقين	شب ابيض وشب اسود واقفين حضنين بعض	صبيان صغيران ، أحدهما أبيض والآخر أسود ، يقفان متعانقين	طفلين صغيرين واحد ابيض والتاني اسود واقفين بيحضنوا بعض
415	0.6	Girl playing in a puddle with her bare feet.	A child is playing with two white and black geese.	فتاة تلعب في بركة مياه حافية القدمين	بنت بتلعب في ترعة ورجلها حافية	طفل يلعب بإوزتين يجمع لونهما بين الأبيض وأسود.	طفل يلعب بوزتين في لونهم أبيض وأسود.
416	1.4	Two children splashing in the water.	Two dolphins jumping into the water.	طفلان يرشان بعضهما في الماء	عيلين بيرشو على بعض في الميه	دولفينان يقفزان في الماء.	دولفينين بينطوا في الميه.
417	0.2	A man in a suit dances with a young girl in front of an audience.	A women dangles from a blue fabric connected to a tree.	رجل يرتدي بدلة يرقص مع فتاة أمام الجمهور.	راجل لابس بدله بيرقص مع بنت قدام الناس	امرأة تتدلى متأرجحة من قماش أزرق مربوط بشجرة	ست بتتمرجح من مرجيحة قماش مربوطة في شجرة
418	4.2	Three children playing on a floor with toys.	Three children sitting in floor playing with several toys.	ثلاثة أطفال يلعبون على الأرض بالألعاب.	تلت عيال بيلعبوا عالارض باللعب	ثلاثة أطفال يجلسون على الأرض يلعبون بالعديد من الألعاب.	تلت اطفال قاعدين على الارض بيلعبوا بلعب كتيرة
419	4.6	The two dogs are playing in the yard.	Two dogs are playing on the grass.	الكلبان يلعبان في الفناء.	كلبين بيلعبوا في الحوش	كلبان يلعبان على العشب.	كلبين بيلعبوا على العشب
420	4	The greyhound dog is running around a track.	a muzzled greyhound dog is running around a track	الكلب السلوقي يجري في مضمار	كلب سلوقي بيجري في سباق	كلب سلوقي مكمم يركض في مضمار	كلب سلوقي متكمم بيجري حولين الملعب
421	4.6	four children are playing on a trampoline.	Four kids are jumping on a trampoline.	أربعة أطفال يلعبون على منطة	اربع عيال بيلعبوا على النطيطة	أربعة أطفال يقفزون على منطة	اربعة اطفال بيتنططوا عالترنبولين
422	1.8	A black and tan dog standing in a field near trees	A white dog is standing by a river shaking himself dry.	كلب أسود وبرونزي يقف في حقل بالقرب من الأشجار	كلب اسود في بني واقف في مزرعة قريبة من الشجر	كلب أبيض يقف بجوار نهر ينفض الماء عن جسمه	كلب ابيض واقف جنب النهر وبينفض الميه عن جسمة
423	4.6	A black dog running into the water.	A black dog running through water.	كلب أسود يجري في الماء.	كلب اسود بيجري في المايه	كلب أسود يجري في الماء.	كلب اسود بيجري في الميه
424	0.2	a man and woman walking past a record shop	A man and woman kissing in front of a crowd of people.	رجل وامرأة يمشيان بجوار محل أسطوانات	رجل وست ماشيين جنب محل اسطوانات	رجل وامرأة يتبادلان القبلات أمام حشد من الناس.	راجل وست بيبوسوا بعض قصاد الناس
425	2.6	Two dogs play in the grass.	Two tan dogs play in the snow.	كلبان يلعبان في العشب.	كلبين بيلعبوا في الزرع	كلبان برونزيان يلعبان في الثلج.	كلبين ذهبي بيلعبوا في التلج.
426	3.8	Three children wrestle on a floral carpet.	Three children playing on the floor.	ثلاثة أطفال يتصارعون على سجادة زهرية.	تلت عيال بيتخانقوا على سجادة زرقا	ثلاثة أطفال يلعبون على الأرض.	تلت اطفال بيلعبوا على الارض
427	0	A boy in red jumping into a sandbox.	A dog swimming in a pond	صبي يرتدي الأحمر يقفز في صندوق رمل.	ولد لابس احمر بينط في صندوق رمل	كلب يسبح في بركة	كلب بيعوم في بركة
428	5	a dog jumps into the water.	A dog is jumping into the water.	كلب يقفز في الماء.	كلب بينط في المايه	كلب يقفز في الماء.	كلب بينط في الميه
429	3.6	A wet, blond dog carries a stick on the shore.	The wet, brown dog has a stick in his mouth and is running in the sand next to the water.	كلب أشقر مبتل يحمل عصا على الشاطئ.	كلب ابيض مبلول شايل عصاية عالشط	الكلب البني المبتل لديه عصا في فمه وهو يجري في الرمال بجانب الماء.	الكلب البني المبلول في بؤه عصاية وهو بيجري في الرملة جنب الميه
430	4.6	A man and a dog on rocks on a beach.	A man and dog on a rocky seashore.	رجل وكلب على الصخور على الشاطئ	رجل وكلب عالصخور اللي عالشط	رجل وكلب على شاطئ البحر الصخري.	راجل وكلب على شط البحر الصخري
431	2	Large group of people standing outside of a building.	A group of people are ice skating in a big city.	مجموعة كبيرة من الناس يقفون خارج مبنى.	ناس كتير واقفين برا العمارة	مجموعة من الناس يتزلجون على الجليد في مدينة كبيرة.	مجموعة من الناس بيتزحلقوا على الجليد
432	5	Two dogs are running in the field.	Two dogs running in a field.	كلبان يركضان في الحقل	كلبين بيجروا في مزرعة	كلبان يركضان في حقل	كلبين بيجروا في المزرعة
433	0	Two people are in bed.	Two boxers are in the ring.	شخصان في الفراش.	اتنين في السرير	اثنان من الملاكمين في الحلبة.	اتنين من الملاكمين في الحلبة.
434	3.4	A light brown dog runs down a path happily.	A pale dog runs down a path.	كلب بني فاتح يسير في الطريق بسعادة.	كلب بني فاتح ماشي في الطريق مبسوط	كلب شاحب يجري في الطريق.	كلب شاحب بيجري في الطريق.
435	0	A red haired women in black is posing for a man while resting on a tree.	A man in a black shirt is holding a child wearing sunglasses.	امرأة ذات شعر أحمر بملابس سوداء تقف أمام رجل بينهما هو يستريح على شجرة.	ست شعرها احمر لابسة هدوم سودا وقفة بينهم قصاد راجل بيستريح على شجرة	رجل يرتدي قميصًا أسود يحمل طفلًا يرتدي نظارة شمسية.	راجل لابس قميص اسود شايل عيل لابس نضارة شمس
436	2	Two black dogs are jumping and playing with a yellow tennis ball in the snow.	A brown dog and a black dog playing with a yellow soccer ball.	يقفز كلبان أسودان ويلعبان بكرة تنس صفراء في الثلج.	كلبين سود بينطوا وبيلعبوا بكرة تنس صفرا في التلج	كلب بني وكلب أسود يلعبان بكرة القدم الصفراء.	كلب بني وكلب أسود بيلعبوا بكرة القدم الصفراء
437	2	A black and white dog is jumping over a hurdle.	A white dog running over a bridge.	يقفز كلب أبيض وأسود فوق حاجز	كلب أبيض في أسود بينطوا فوق سور	كلب أبيض يركض فوق جسر.	كلب ابيض بيجري فوق الكبري
438	4.6	Two brown dogs runs through the water.	Two brown dogs running through water.	كلبان بنيان يجريان في الماء.	كلبين لونهم بني بيجروا في المايه	كلبان بنيان يجريان في ماء.	كلبين لونهم بني بيجروا في الميه
439	3	A black dog is jumping out of water.	A black dog is shaking off water.	كلب أسود يقفز من الماء.	كلب اسود بينط في المايه	كلب أسود ينفض الماء.	كلب اسود بينفض الميه
440	4.6	A man climbing a rock-face.	A man is climbing a rock wall.	رجل يتسلق صخرة.	راجل طالع عالصخرة	رجل يتسلق جدارًا صخريًا.	راجل بيتسلق جدار صخري
441	2	Woman playing tennis and hitting the ball.	A woman is playing volley ball.	امرأة تلعب التنس وتضرب الكرة.	ست بتلعب تنس وبتضرب الكرة	امرأة تلعب الكرة الطائرة.	ست بتلعب الكرة الطايرة
442	2.6	A young boy with his hair standing up, is sliding down a blue slide	The kid in the orange shirt is sliding down a teal slide.	صبي صغير وشعره واقف، ينزلق إلى أسفل زلاقة زرقاء	ولد صغير شعره واقف بيتزحلق تحت زحلقه زرقا	طفل يرتدي قميص برتقالي يتزلج من زلاقة ذات لون أزرق مخضر	طفل لابس قميص برتقالي بيتزحلق من زحلقة لونها ازرق مخضر
443	0.4	A dog standing in the water.	A girl playing on a parachute.	كلب يقف في الماء.	كلب واقف في المايه	فتاة تلعب على مظلة باراشوت	بنت بتلعب على مظلة الباراشوت
444	2.6	A surfer is riding on a breaking wave.	a group of surfers catching a wave	راكب أمواج يركب على موجة ارتطام	متزحلق يتزحلق على موجة عالية	مجموعة من راكبي الأمواج يعتلون موجة	ناس من اللي بيتزحلقوا على الموج بيتزحلقوا فوق الموجة
445	4.2	Two dogs are running through the grass near a house and trees.	Two dogs are running through a green yard	كلبان يركضان عبر العشب بالقرب من منزل وأشجار.	كلبين بيجروا عالزرع قريب من بيت وشجر	كلبان يركضان في ساحة خضراء	كلبين بيجروا في ساحة خضراء
446	0	A brown and white dog is running across a brown field.	A person hanging from a rocky cliff.	يركض كلب بني وأبيض عبر حقل بني.	كلب ابيض وبني بيجري عالزرع البني	شخص يتدلى من جرف صخري.	واحد بينزل من جرف صخري
447	2.2	A black dog standing in the grass near a volleyball.	A brown and black down with a blue collar near a soccer ball on a grassy field.	كلب أسود يقف على العشب بالقرب من كرة طائرة.	كلب اسود واقف على زرع قريب من الكرة	قميص رياضي داخلي ذات لون بني وأسود وياقة زرقاء موجود بالقرب من كرة قدم أمريكية في ملعب عشبي	قميص رياضي لونه بين في اسود وليقته زرقة موجودة جنب كرة قدم امريكية في ملعب نجيلي
448	4	A white dog with light brown markings has a stick in his mouth and his paws in the snow.	A white dog holds a stick in its mouth while it runs through snow.	كلب أبيض عليه علامات بنية فاتحة له عصا في فمه وكفاه في الثلج.	كلب ابيض عليه علامات بني فاتح ليه عصايه في بوقه وايده في التلج	كلب أبيض يحمل عصا في فمه بينما يجري في الثلج.	كلب ابيض شايل عصاية في بؤه وهو بيجري في التلج
449	0	A man in a wet suit is throwing a baby wearing a wet suit up into the air.	A man in a white print shirt and a woman in a black dress dancing.	رجل يرتدي ملابس البحر يرفع في الهواء طفلا يرتدي ملابس البحر.	راجل لابس مايوه بحر رافع في الهوا عيل لابس مايوة بحر برضوا	رجل بقميص أبيض وامرأة بثوب أسود يرقصان	راجل بقميص ابيض وست بفستان اسود بيرقصوا
450	2	A black and white dog is running through the grass.	A tan dog is walking through snow.	كلب أبيض وأسود يركض عبر العشب.	كلب ابيض واسود بيجري عالزرع	كلب برونزي يمشي عبر الثلج.	كلب ذهبي بيمشي في التلج
451	3	A harnessed dog leaps over a log as another dog follows behind.	A brown and white dog is leaping over a log in a field while another dog follows behind it.	يقفز كلب ملجم فوق جذع خشبي بينما يتبعه كلب آخر.	كلب متكمم فوق جذع شجرة وفي كلب تاني بيعمل زيه	يقفز كلب بني وأبيض فوق جذع خشبي في حقل بينما يتبعه كلب آخر.	كلب بني في ابيض بينط فوق جذع خشبي في جنينة وراه كلب تاني
452	2.6	A dog running on the grass	Two dogs are running on the grass.	كلب يجري على العشب	كلب بيجري عالزرع	كلبان يركضان على العشب.	كلبين بيجروا على الزرع
453	0	Many football players sitting on the ground.	A dog rolls on the ground.	يجلس العديد من لاعبي كرة القدم على الأرض.	لاعبين كرة قدم كتير قاعدين عالارض	يتدحرج كلب على الأرض.	كلب بيتدحرج على الأرض.
454	0	A little boy and a little girl playing together outside.	A woman wearing a white shirt stands on the street.	طفل صغير وفتاة صغيرة يلعبان معًا في الخارج.	عيل وعيلة بيلعبوا مع بعض برا	امرأة ترتدي قميصًا أبيض تقف في الشارع.	ست لابسة قميص ابيض واقفة في الشارع
455	4.8	The surfer does a flip off of a wave.	A surfer does a flip on a wave.	يقوم راكب الأمواج بالتقلب على الموجة	متزحلق المياه بيتشقلب عالموجه	راكب أمواج يقوم بالتقلب على موجة	راكب أمواج بيتشقلب على موجة
456	3	A female DJ holds up a Michael Jackson album.	a girl holding a picture of Michael Jackson smiling	فتاة الدي جي تحمل ألبوم أغاني لمايكل جاكسون.	البنت بتاعة الدي جي ماسكة البوم اغاني لمايكل جاكسون	فتاة تحمل صورة مايكل جاكسون وهو مبتسم	بنت ماسكة صورة مايكل جاكسون وهو بيضحك
457	2.2	two white standard poodles play with a toy in the snow	Two dogs fighting in the snow.	كلبان أبيضان من فصيلة البودل يلعبان بلعبة في الثلج	اتنين من كلاب البودلز البيضا بتلعب بعلبة في التلج	كلبان يتقاتلان في الثلج.	كلبين بيتخانقوا ف التلج
458	4.4	Boy lies on stomach in grass.	Small boy lying on his stomach on the grass.	الصبي يرقد على بطنه في العشب.	ولد نايم على بطنه في الزرع	طفل صغير يرقد على بطنه على العشب.	طفل صغير نايم على بطنه على الزرع
459	0.8	A white dog runs along a rocky shoreline.	A dog jumps over a hurdle.	كلب أبيض يجري على طول شاطئ صخري.	كلب ابيض بيجري على طول الشط اللي مليان طوب	كلب يقفز فوق حاجز	كلب ينط فوق حاجز
460	3.4	a black and white dog jumping in the air to catch a Frisbee	A black and white dog jumping in a yard.	كلب أبيض وأسود يقفز في الهواء ليلتقط الطبق الطائر	كلب ابيض واسود بينط في الهوا عشان ياخد الطبق الطاير	كلب أبيض وأسود يقفز في الفناء.	كلب أبيض في أسود ينط في الجنينة
461	0	The woman is holding the harness that the brown and white dog is wearing.	A man and woman are looking at artwork that is on easels and clipped to a fencing wall.	المرأة تحمل اللجام الذي يرتديه الكلب البني والأبيض.	ست شايله الطوق اللي لابسه الكلب البني في الابيض	رجل وأمرأة ينظران إلى لوحة فنية على حامل مثبت على جدار سياج	راجل وست بيبصوا للوحة مرسومة لفتاه حامل واقفة على حائط حديدي
462	0.6	A girl is jumping.	A boy is rock climbing.	فتاة تقفز.	بنت بتنط	الصبي يتسلق الصخور.	الصبي بيطلع على الصخور.
463	0	A young pitcher is throwing the baseball.	A brown dog is walking on the grass beside a fence.	رامٍ صغير يرمي بكرة الباسبول.	رامي مبتدئ بيحدف كرة الباسبول	كلب بني يمشي على العشب بجانب سياج.	كلب بني يمشي على الزرع جنب سور.
464	2.4	Three children playing in snow.	Three children playing in hay	ثلاثة أطفال يلعبون في الثلج.	تلت عيال بيلعبوا في التلج	ثلاثة أطفال يلعبون في القش	تلت أطفال بيلعبوا في القش
465	3.4	Two people ride their bikes down a dirt road.	Two people riding their bikes on a hill.	شخصان يركبان دراجتيهما على طريق ترابي.	شخصين راكبين عجلتهم على طريق صحراوي	شخصان يركبان دراجتيهما على تل.	اتنين راكبين عجلتهم على تل.
466	4	A brown dog is running through the field.	a brown dog with his tongue wagging as he runs through a field	كلب بني يركض في الحقل.	كلب بني بيجري في الزرع	كلب بني يهزلسانه وهو يجري في حقل	كلب بني بيهز لسانه وهو بيجري في المزرعة
467	2	A dog is standing in the sand.	A tan dog is standing in front of some plants.	كلب يقف على الرمال.	كلب واقف عالرمل	كلب برونزي يقف أمام بعض النباتات.	كلب ذهبي واقف قدام بعض النباتات.
468	4	Four girls in swimsuits are playing volleyball at the beach.	Four ladies in swimsuits play sand volleyball on the beach.	أربع فتيات يرتدين ملابس السباحة يلعبن الكرة الطائرة على الشاطئ.	اربع بنات لابسين مايوهات بيلعبوا الكرة الطايرة عالشط	أربع سيدات يرتدين ملابس السباحة يلعبن الكرة الطائرة الرملية على الشاطئ.	أربع سيدات لابسين مايوه بيلعبوا الكرة الطايرة الرملية على الشط.
469	4.8	A blonde haired toddler swinging on a tire swing.	A blonde haired child is swinging on a tire swing.	طفل صغير أشقر الشعر يتأرجح على أرجوحة إطار.	عيل صغير شعرة أشقر بيتمرجح على مرجيحة عجلة كوتش	طفل أشقر الشعر يتأرجح على أرجوحة إطار.	طفل شعره أشقر بيتمرجح على مرجيحة كاوتش.
470	0.6	A child wearing blue and white shorts is jumping in the surf.	A girl wearing green twists something in her hands.	طفل يرتدي سروالًا قصيرًا باللونين الأزرق والأبيض ويقفز في الأمواج.	عيل لابس بنطلون لونه ازرق فابيض بينط في الموج	فتاة ترتدي ثوبًا أخضر تلوي شيئًا في يديها.	بنت لابسة هدوم خضرة بتطبق حاجة في ايديها.
471	2.4	Two dogs running on the shore.	A white dog running on the beach.	كلبان يركضان على الشاطئ.	كلبين بيجروا عالشط	كلب أبيض يجري على الشاطئ.	كلب أبيض بيجري على الشط.
472	4.4	A yellow car speeds along a snowy field.	A yellow car drives quickly in the snow.	سيارة صفراء تسير بسرعة على طول حقل ثلجي.	عربية صفرا ماشية بسرعة على طول زرع تلجي	سيارة صفراء تسير بسرعة في الثلج.	عربية صفرا ماشية بسرعة في التلج.
473	2.4	Two dogs playing in snow.	Two dogs playing in grass.	كلبان يلعبان في الثلج.	كلبين بيلعبوا في التلج	كلبان يلعبان في العشب.	كلبين بيلعبوا في الزرع
474	4.8	One boy is pushing another boy on a swing.	A boy is pushing another boy on the swings.	صبي يدفع صبيًا آخر على أرجوحة.	ولد بيزق ولد تاني عالمرجيحة	صبي يدفع صبيًا آخر على الأراجيح.	عيل بيزق عيل آخر على المراجيح.
475	3.4	A pitcher on a mound throws a baseball.	A boy in the middle of a pitch at a baseball game.	رام يرمي كرة البيسبول وهو واقف على قاعدة الرمي.	رامي بيحدف كره باسبول وهو واقف على مكان الرمي	صبي في منتصف الملعب في مباراة بيسبول.	ولد في نص المعلب في مبارة بيسبول
476	2.8	A little girl is riding a toy tricycle on springs.	A little girl is playing on a toy outdoors.	فتاة صغيرة تركب دراجة ثلاثية العجلات في فصل الربيع.	بنت صغيرة بتركب عجلة بتلت عجلات في الربيع	فتاة صغيرة تلعب على لعبة في الهواء الطلق.	طفلة بتعلب على لعبة في الهواء الطلق
477	0.8	A woman is sitting in the water.	The woman is skating in the park.	امرأة تجلس في الماء.	ست قعدة عالمايه	المرأة تتزلج في الحديقة.	ست بتتزحلق في الجنينة
478	2.2	A tan girl in a floral bikini is swimming in dark blue waters.	a little girl in a flowered bathingsuit runs through the sand at the beach	فتاة برونزية البشرة ترتدي بكيني زهري تسبح في المياه الزرقاء الداكنة.	بنت بشرتها دهبي لابسه بكيني ازرق بتعوم في مياه زرقه غامق	فتاة صغيرة ترتدي بدلة سباحة مزهرة تجري عبر الرمال على الشاطئ	طفلة لابسه بدلة سباحة موردة بتجرى خلال الرمال على الشط
479	3.8	a grey dog swimming through a river with a stick in his mouth	Dog swimming through water carrying stick in its mouth	كلب رمادي يسبح في نهر وفي فمه عصا	كلب رصاصي بيعوم في النيل وفي بوقه عصاية	كلب يسبح في الماء ويحمل عصا في فمه	كلب بيعوم في المياة وشايل عصاية في بوقه
480	0.4	A woman in a blue bathing suit is jumping off a dock into a lake.	a boy in a blue shirt and blue jeans runs across a playground	امرأة في ثوب سباحة أزرق تقفز من منط خشبي إلى بحيرة	ست لابسة مايوة أزرق بتنط من سور خشب للبحر	صبي يرتدي قميصًا أزرق وبنطالًا من الجينز الأزرق يركض عبر الملعب	ولد لابس قميص ازرق وبنطلون جينز ازرق بيجري خلال الملعب
481	4.6	Two black dogs are playing on the grass.	Two black dogs are playing in a grassy plain.	كلبان أسودان يلعبان على العشب.	كلبين سود بيلعبوا عالزرع	يلعب كلبان أسودان في سهل عشبي.	كلبين سود بيلعبوا في ارض زراعية
482	3	Two puppies playing with a plastic bag.	Two dogs playing in a yard.	جروان يلعبان بكيس بلاستيكي.	كلبين صغيرين بيلعبوا بكيس بلاستيك	كلبان يلعبان في ساحة.	كلبين بيلعبوا في الخلا
483	4.6	A man in a black suit is surfing along a crashing wave.	A surfer wearing a black wet suit is riding a a white wave in the ocean.	رجل يرتدي بدلة سوداء يتزلج على طول موجة متلاطمة.	راجل لابس بدلة سوده بيتزحلق على الموج اللي ورا بعضه	راكب أمواج يرتدي ملابس سباحة سوداء اللون يصارع موجة بيضاء في المحيط	راكب الامواج لابس مايوه لونه اسود بيواجهة موجة بيضة في المحيط
484	0.8	Three little girls are sitting on the grass.	Two poodles are running through the snow.	ثلاث فتيات صغيرات يجلسن على العشب.	تلت بنات صغيرين قاعدين عالزرع	كلبان من فصيلة البودل يركضان عبر الثلج.	كلبين من فصيلة البودل بيجروا خلال التلج
485	4	A brown dog runs towards the camera on a dirt trail with mountains in the background.	A brown dog runs toward the camera down a rocky trail through the brush with mountains in the background.	كلب بني اللون يجري تجاة الكاميرا في طريق ترابي ضيق تظهر الجبال خلفه.	كلب لونه بني بيجري ناحية كاميرا في أرض ضيقة متربة وفي جبال وراه	كلب بني اللون يركض تجاه الكاميرا هابطا من ممر صخري بين أشجار صغيرة مع وجود جبال في الخلفية	كلب لونه بني بيجري ورا الكاميرا وهو نازل من ممر صخري بين اشجارة صغيرة وموجود جبال في الخلفية
486	1.2	Dog is jumping down a ramp.	A girls is jumping in the sand.	الكلب يقفز أسفل منحدر.	الكلب بينط تحت منحدر	فتاة تقفز في الرمال.	بنت بتنط في الرملة
487	3.2	The dog plays in the park.	The dog leaps over the fence in the park.	الكلب يلعب في الحديقة.	كلب بيلعب في الجنينة	يقفز الكلب فوق السياج في الحديقة.	كلب بينط فوق السور في الجنينة
488	3.6	Four dogs stand in the snow.	Four dogs playing in the snow.	أربعة كلاب تقف في الثلج.	اربع كلاب واقفين في التلج	أربعة كلاب تلعب في الثلج.	اربع كلاب بيلعبوا في التلج
489	3.4	Brown and black dogs on snow, showing teeth and barking at each other.	A black dog fighting with a brown dog in the snow.	كلاب بنية وسوداء على الثلج ، تبرز أنيابها وتنبح بعضها على بعض.	كلاب لونها بني وسودا عالتلج سنانهم بانية وبيهوهو على بعض	كلب أسود يتقاتل مع كلب بني في الثلج.	كلب اسود بيتخانق مع كلب بني في التلج
490	5	A man running on a track.	a man running track	رجل يركض في مضمار.	راجل بيجري في السباق	رجل يركض في المضمار	راجل بيجري في ساحة
491	4	A light-colored dog runs through the grass.	A dog runs through the grass.	يركض كلب فاتح اللون عبر العشب.	كلب لونه فاتح بيجري عالزرع	كلب يجري عبر العشب.	كلب بيجري خلال الزرع
492	4	Child holding an object that is on fire.	A child in pink holds an object that appears to be on fire.	طفل يحمل شيئًا مشتعلًا بالنار.	عيل شايل حاجة مولعه نار	طفل يرتدي اللون الوردي يحمل شيئًا يبدو أنه يحترق.	طفل لابس لون احمر وشايل حاجة بيانه انها بتتحرق
493	2.8	A small white dog climbs over a log.	a small dog steps onto a log.	كلب أبيض صغير يتسلق جذوع الأشجار.	كلب ابيض صغير بيتسلق جذع شجرة	كلب صغير يخطو على جذع خشبي.	كلب صغير بيمشي على جذع خشب
494	3.8	The dogs play in the snow on hind legs.	Two dogs play in the snow.	تلعب الكلاب في الثلج على رجليها الخلفيتين.	الكلاب بتلعب في الثلج على رجليها اللي ورا	كلبان يلعبان في الثلج.	كلبين بيلعبوا في التلج
495	2.6	A boy skateboards down the railing of some graffiti stairs	A skateboarder slides down a handrail on his feet.	صبي يتزلج بألواح التزلج على درابزين درجات سلالم مرسوم عليها رسومات جرافيتي	ولد بيتزحلق باللوح على سور درجات سلالم مرسوم عليها رسم جرافيك	متزلج يتزلج على درابزين بقدميه	متزحلق بيتزحلق على سور برجليه
496	2	A black and white dog runs through the water.	Black and brown dog runs through field.	كلب أسود وأبيض اللون يجري عبر الماء.	كلب لونه ابيض في اسود بيجري خلال الميه	الكلب الأسود والبني يجريان في الحقل.	الكلب الاسود في بني بيجري في الزرع
497	0.8	A girl is running on a desert path.	A young girl is talking on a cell phone.	فتاة تركض في طريق صحراوي.	بنت بتجري في طريق صحراوي	فتاة صغيرة تتحدث على الهاتف الخلوي.	طفلة بتتكلم على الموبايل
498	5	A man steers a blue boat past brightly colored houses.	a man driving a blue boat passes by some colorful houses.	رجل يقود زورقًا أزرق مرورًا بمنازل ذات ألوان زاهية.	رجل بيسوء مركب ازرء ماشي جنب ببيوت الوانها مزهزهة	يمر رجل يقود زورقًا أزرق ببعض المنازل الملونة.	راجل سايق مركب ازرق بيعدي على شوية بيوت ملونة
499	1	A woman wearing large sunglasses holds newspapers in both hands.	A fat woman wearing faint blue top is blowing soap bubble.	امرأة ترتدي نظارة شمسية كبيرة تحمل الصحف في كلتا يديها.	ست لابسه نضارة شمس كبيرة شايله الجرايد في ايديها الاتنين	امرأة سمينة ترتدي قميصًا لونه أزرق باهت تنفخ فقاعة صابون.	ست تخنية لابس قميص ازرق باهت بتنفخ بلونه صابون
500	5	A deer jumps a fence.	A deer is jumping over a fence.	أيل يقفز على سياج.	غزال بينط على سور	أيل يقفز فوق سياج.	غزال بينط فوق سور
501	2.4	A person is on a baseball team.	A person is playing basketball on a team.	شخص ما في فريق بيسبول.	واحد في فريق البيسبول .	شخص يلعب كرة السلة في فريق.	واحد بيلعب كرة السلفة في فريق
502	2	A bike is next to a couple women.	A child next to a bike.	دراجة بجوار امرأتين.	عجلة جنب اتنين ستات .	طفل بجوار دراجة.	طفل جنب عجلة
503	2.2	The group is eating while talking in a breathtaking view.	A group of people take a look at an unusual tree.	المجموعة تأكل بينما تتحدث ووراءهم منظر خلاب.	الناس بياكلو وبيتكلمو ووراهم منظر جميل	مجموعة من الناس تلقي نظرة على شجرة نادرة.	شوية ناس تبتص على شجرة نادرة
504	3.4	The boy is raising his hand.	The man is raising his hand.	الصبي يرفع يده.	الواد بيرفع ايده .	الرجل يرفع يده.	راجل رافع ايده
505	0.8	A man with a gray beard is being shaved in front of a lecture hall	A man with a beard is sitting in the grass.	رجل ذو لحية رمادية يحلق أمام قاعة محاضرة	راجل عنده دقن رمادي بيحلقله قدام مدرج المحاضرة	رجل ذو لحية يجلس على العشب.	راجل عنده دقن قاعد على الزرع
506	4.6	A young person deep in thought.	A young man deep in thought.	شاب عميق التفكير.	واحد سرحان	شاب عميق التفكير.	شب عميق التفكير
507	2.8	A man is performing labor.	A man is performing today.	رجل يؤدي العمل.	راجل بيشوف شغله	رجل يؤدي عمله اليوم.	راجل هيأدم النهاردة
508	2	Two men wearing traditional clothing is standing outside.	Three women wearing black vests and gray shirts are talking outside of a building.	يقف رجلان يرتديان ملابس تقليدية في الخارج.	رجلين واقفين بره لابسين هدوم عادية	ثلاث نساء يرتدين سترات سوداء وقمصان رمادية يتحدثن خارج مبنى.	تلت ستات لابس جواكت سوده وقمصان رمادي بيتكلموا برا المبني
509	2.6	a man wearing a gray hat fishing out of a fishing boat.	A man wearing a straw hat and fishing vest in a stream.	رجل يرتدي قبعة رمادية يصطاد من قارب صيد.	راجل لابس طاقية رمادي بيصطاد من مركب صيد.	رجل يرتدي قبعة من القش وسترة الصيد في مجرى مائي.	راجل لابس طاقية من القش وجاكت صيد في مجرى مائي
510	0.2	A little girl in an orange striped outfit is airborne whilst bouncing on a bed.	A dog in a red shirt is chasing a squirrel through the glass.	فتاة صغيرة ترتدي زيًّا برتقاليًّا مخططًا تطير في الهواء وهي تقفز على سرير.	بنت صغيرة لابسه هدوم مخططة باللون البرتقاني طايره في الهوا وهي بتنط على سرير	كلب يرتدي قميصًا أحمر يطارد سنجابًا من خلال الزجاج.	كلب لابس قميص احمر بيجري ورا سنجاب عبر الازاز
511	1.4	A person is watching people ski down the hill.	The woman is jumping a long distance while people watch.	شخص يراقب الناس وهم يتزلجون أسفل التل.	واحد بيراقب الناس وهما بيتزحلقو تحت الجبل	تقفز المرأة مسافة طويلة بينما يشاهد الناس.	الست بتنط مسافة طويلة والناس بتبص
512	1.6	The yard has a dog.	The dog is running after another dog.	الفناء به كلب.	الحوش فيها كلب .	يركض الكلب وراء كلب آخر.	راجل بيجري ورا كلب تاني
513	3.2	Three women cook.	Two women cooking.	ثلاث نساء يطبخن.	تلت ستات بيطبخو	امرأتان تطبخان.	اتنين ستات بيطبخوا
514	0.2	The woman is kneeling next to a cat.	A girl is standing next to a man.	المرأة راكعة بجانب قطة.	الست بتسجد جنب قطة .	فتاة تقف بجانب الرجل.	بنت واقفة جنب راجل
515	2.4	Three guys playing a pro game of basketball.	two guys playing a game of baseball.	ثلاثة رجال يلعبون لعبة كرة سلة للمحترفين.	تلت رجالة بيلعبون لعبة كرة السلة للمحترفين .	رجلان يلعبان لعبة البيسبول.	اتنين رجاله بيلعبوا البيسبول
516	0.2	The boys are earning their next belt in karate.	Five girls and one boy are in their swimsuits all in the middle of jumping into the pool.	الأولاد يكسبون حزامهم التالي في الكاراتيه.	الولاد بيكسبو حزامهم التاني في الكاراتيه .	خمس فتيات وصبي يرتدون ملابس السباحة يقفزون من أعلى إلى المسبح	خمس بنات ووولد لابسين مايوه بينطوا من فوق لحمام السباحة
517	1.4	A woman is digging in the sand.	A man is buried in the sand.	امرأة تحفر في الرمال.	ست بتحفر في الرملة .	رجل مدفون في الرمل.	راجل مدفون في الرملة
518	1.8	A woman drives a golf cart.	A man riding a cart.	امرأة تقود عربة جولف.	ست بتسوق عربية جولف.	رجل يركب عربة.	راجل راكب عربية
519	1.6	A person filming the outdoors.	There is a couple outdoors.	شخص يصور العراء.	واحد بيصور العريانين	هناك زوجان في الهواء الطلق.	في اتنين متجوزين في الهواء الطلق
520	3.8	A human riding a skateboard.	A child is riding a skateboard.	إنسان يركب لوح تزلج.	واحد راكب لوح تزحلق	طفل يركب لوح تزلج.	طفل راكب لوح تزحلق
521	1	A woman in a plaid outfit is looking through a bag of produce.	This is the picture of a woman in a flowered dress, toting something in a bucket.	امرأة في زي منقوش تبحث في كيس من المنتجات.	ست لابسة منقوش بتدور في كيس من المنتجات .	هذه صورة لامرأة ترتدي ثوبًا مزهرًا ، تحمل شيئًا في دلو.	الصورة دية لست لابسه فستان وردي وشايلة حاجة في الجردل
522	1.2	The tennis player hit the ball into outer space and broke the death star.	A female tennis player is leaping into the air to hit the ball.	ضرب لاعب التنس الكرة بقوة فاخترقت الفضاء الخارجي محطة سفينة فضائية	لاعب تنس ضرب الكرة جامد فخرقت الفضاء الخارجي	تقفز لاعبة تنس في الهواء لتضرب الكرة.	لاعبة التنس بتنط في الهوا لتضرب الكرة
523	4	A boy climbs a forest hill.	A boy is climbing a hill.	صبي يتسلق تلًّا في الغابة.	ولد بيتسلق جبل في الغابة .	الصبي يتسلق تلًّا.	الولد بيتسلق الجبل
524	2	Blond boy jumping onto deck.	A boy jumping down a wet inflatable slide.	صبي أشقر يقفز على سطح السفينة.	ولد أشقر بينط عالسفينة .	صبي يقفز هابطا من زلاقة مائية قابله للنفخ	ولد بينط لتحت من زحليقة ماية بتتنفخ
525	2.6	A man uses a chainsaw to sculpt a phallic ice sculpture.	A man is using a chainsaw to carve a wooden sculpture.	رجل يستخدم منشار آلي لنحت تمثال جليدي يرمز لفحولة الرجل.	راجل بيستخدم منشار كهربا لنحت تمثال جليري يرمز لفحولة الراجل	رجل يستخدم المنشار لنحت تمثال خشبي.	راجل بيستخدم المنشار لنحت تمثال خشبي
526	3.8	A group of male construction workers repair railroad tracks on a cloudy day	A crew of workers working on a railroad track.	مجموعة من عمال البناء الذكور يصلحون خطوط السكك الحديدية في يوم غائم	الرجالة البنايين بيصلحوا خطوط السكة الحديد في يوم مغيم	طاقم من العمال يعملون على خط سكة حديد.	مجموعة من العمال بيشتغلوا على خط السكة الحديد
527	2.6	The girl has something on her head.	The woman has something with her.	الفتاة يظهر شيء على رأسها.	البنت عندها حاجة على راسها .	المرأة معها شيء.	الست في حاجة معاها.
528	0.2	People making a structure out of cards.	Two people are together and one is using a piece of clothing in a different way than intended.	الناس يصنعون هيكلًا من البطاقات.	الناس بيصنعو شكل من البطايق .	هناك شخصان معًا وواحد يستخدم قطعة من الملابس بطريقة مختلفة عن المقصود.	اتنين مع بعض واحد بيستخدم هدوم بطريقة مش صح
529	3	There are four people outside.	Five people are outside.	هناك أربعة أشخاص في الخارج.	فيه أربع أشخاص بره	خمسة أشخاص في الخارج.	في خمسة بره.
530	1.8	Girls are holding hands in blue clothes	The young people are wearing jeans with their red and green shirts.	الفتيات يمسكن بأيديهن ملابس زرقاء	البنات ماسكين في ايديهم هدوم زرقا	الشباب يرتدون الجينز وقمصانًا حمراء وخضراء.	الشباب لابسين الجينز بقمصانهم الحمرا والخضرا.
531	0.6	A man is demonstrating how to work with clay while at least two people observe.	At least one of the three women is talking to the others.	رجل يشرح كيفية العمل بالطين بينما يراقبه شخصان على الأقل.	راجل بيشرح ازاي الشغل بالطين و في اتنين بيراقبو	واحدة على الأقل من النساء الثلاث تتحدث إلى الأخريات.	واحدة على الأقل من التلت ستات بتتكلم مع الباقيين.
532	0.6	A dog has a sweater on.	A man in a suit jacket is sitting on a red couch with a cat.	كلب يرتدي سترة.	كلب لابس بلوزة .	رجل يرتدي سترة بدلة يجلس على أريكة حمراء مع قطة.	راجل لابس بدلة وقاعد على كنبة حمرا وجنبة قطة
533	0.2	Sculptor applying concrete to large statue of human figure standing with no head.	A person is standing in front of a building holding aloft some plywood	نحات يضع الخرسانة على تمثال كبير لشخصية بشرية واقفًا بلا رأس.	نحات بيحط الخرسانة على تمثال كبير لصورةة إنسان واقف ملوش راس .	يقف شخص أمام مبنى يحمل بعض الخشب الرقائقي	واحد واقف قدام مبنى وشايل شوية خشب رقائقي
534	0.6	A boy with dark hair is in water and is looking up.	The man is short hair.	صبي ذو شعر داكن في الماء وينظر لأعلى.	ولد شعره غامق في الميا وبيبص لفوق	الرجل قصير الشعر.	الراجل شعره قصير
535	0.2	A pole is behind a person that is playing peekaboo with a child.	There is a child with a ball	يوجد عمود خلف رجل يلعب لعبة بيكابو مع طفل.	في عمود ورا راجل بيلعب مع عيل لعبة البيكابو	هناك طفل مع كرة	في طفل مع كرة
536	1	A woman is about to paint.	A boy is about to take a picture.	امرأة على وشك أن ترسم.	ست هتبتدي ترسم	صبي على وشك التقاط صورة.	طفل هيلقط صورة
537	3.4	a man working at the steel mill	A man working in a foundry.	رجل يعمل في مصنع الفولاذ	راجل شغال في مصنع الحديد	رجل يعمل في مسبك.	راجل بيتشغل في مسبك.
538	1.4	The young woman is flirting with the young boy.	The girl is young and cheery.	الشابة تغازل الصبي الصغير.	بنت بتعاكس ولد صغير .	الفتاة شابة ومبهجة.	البنت صغيرة ومبسوطة
539	2	the men are about to score in a water polo tournament	The two men are about to compete in a match.	الرجال على وشك التسجيل في بطولة كرة الماء	الرجالة قربو يسجلو في بطولة كورة الميا	الرجلان على وشك التنافس في مباراة.	اتنين رجالة على وشك التنافس في مباراة.
540	2.8	A man eats popcorn while watching cartoons late one night.	A man and a girl are watching cartoons at home	رجل يأكل الفشار أثناء مشاهدة الرسوم المتحركة في وقت متأخر من إحدى الليالي.	راجل بياكل الفشار وهو بيتفرج عالكرتون بالليل متأخر	رجل وفتاة يشاهدان الرسوم المتحركة في المنزل	راجل وبنت بيتفرجوا على كارتون في البيت
541	3.2	Three men sit on a bench.	two men sit on a bench.	ثلاثة رجال يجلسون على مقعد.	تلت رجالة قاعدين على كنبة .	رجلان يجلسان على مقعد.	اتنين رجالة قاعدين على كنبة
542	0.8	The road is long.	There is nothing on the side of the road.	الطريق طويل.	الطريق طويل.	لا يوجد شيء على جانب الطريق.	مفيش حاجة على جنب الطريق
543	1.8	a young man wearing a white t-shirt and green and black shorts standing on a stump.	A man wearing a white shirt and red and black shorts is running on the sidewalk.	شاب يرتدي قميصًا أبيض وسروالًا قصيرًا أخضر وأسود يقف على جذع شجرة	شب لابس قيمص وبنطلون قصير اخضر في اسود واقف على جذع شجرة	رجل يرتدي قميصًا أبيض وسروالًا قصيرًا باللونين الأحمر والأسود يجري على الرصيف.	راجل لابس قميص ابيض وبنطلون قصير لونه احمر واسود بيجرى على الرصيف
544	2.2	A dog under the stairs	A dog is resting on the stairs.	كلب تحت الدرج	كلب تحت السلم	كلب يستريح على الدرج.	كلب بيستريح على السلم.
545	4.2	Two women give a demonstration at a Renaissance Fair.	Two people are doing a demonstration at a renaissance fair.	امرأتان تقدمان عرضًا توضيحيًّأ في معرض لعصر النهضة	اتنين ستات بيقدمو عرض توضيحي في معرض للرجوع لعصر النهضة	رجلان يقدمان عرضًا في معرض لعصر النهضة	اتنين رجالة بيقدمو عرض في معرض لعصر النهضة
546	5	Some guy sitting on a couch watching television.	A guy is sitting on the couch watching TV	رجل يجلس على أريكة يشاهد التلفاز.	راجل قاعد عالكنبة بيتفرج عالتلفزيون	رجل يجلس على الأريكة يشاهد التلفاز	راجل قاعد على الكنبه بيتفرج على التلفزيون
547	1.2	A woman is posing for a Christmas card.	A girl is taking a photo.	امرأة تقف للحصول كارت معايدة	ست بتستعد للتصوير عشان تاخد كارت عيد الميلاد.	فتاة تلتقط صورة.	بنت لقطت صورة.
548	2.8	A man is working on his farm.	An old guy is working on his farm and a cow kicks him.	رجل يعمل في مزرعته.	راجل شغال في مزرعته .	رجل عجوز يعمل في مزرعته وتركله بقرة.	راجل عجوز بيشتغل في مزرعته وبترفسه بقرة.
549	4.4	A girl is talking to her dad on a cellphone.	a girl is talking on her phone.	فتاة تتحدث مع والدها على هاتف محمول.	بنت بتتكلم مع أبوها عالموبايل	فتاة تتحدث عبر هاتفها.	بنت بتتكلم في تلفونها.
550	4.4	One person wields an umbrella.	One person is holding an umbrella.	شخص واحد يستخدم مظلة.	شخص واحد بيستخدم الشمسية	شخص يحمل مظلة.	واحد ماسك شمسية.
551	3.6	A group of teenagers jumping and having a good time.	A group of kids having a good time.	مجموعة من المراهقين يقفزون ويقضون وقتًا ممتعًا.	شوية مراهقين بينطو وبيقضو وقت جميل .	مجموعة من الأطفال يقضون وقتًا ممتعًا.	شوية اطفال بيستمتعو .
552	1.2	A man is playing his guitar at Joe's Cafe.	The man is playing the drums for his mom.	رجل يعزف على جيتاره في مقهى جو.	راجل بيعزف عالجيتار بتاعه في قهوة جو .	الرجل يعزف على الطبول لأمه.	الراجل بيعزف على الطبلة لأمه.
553	1.4	Someone is on a blanket.	The person is making a blanket.	شخص ما على بطانية.	واحد على بطانية.	يصنع الشخص بطانية.	واحد بيصنع بنطانية
554	3.4	The man has a orange shirt.	The woman has a orange shirt.	الرجل لديه قميص برتقالي.	الراجل عنده قميص برتقاني .	المرأة لديها قميص برتقالي.	الست عندها بلوزة برتقالي.
555	0.8	The two kids look at the products sold inside the subway shop.	The kids are stealing from a store.	ينظر الطفلان إلى المنتجات المباعة داخل متجر مترو الأنفاق.	بيبص الطفلين عالحاجات اللي بتتباع جوة المحل اللي في المترو .	الأطفال يسرقون من متجر.	الأطفال بيسرقون من محل.
556	2.8	The baby boy wants his mother.	A baby boy is happy to see his mother.	الطفل الرضيع يريد والدته.	البيبي الصغير عايز أمه .	طفل رضيع سعيد برؤية والدته.	طفل صغير فرحان انه شاف مامته.
557	3.2	A boy is very close to a girl.	A girl is close to a boy whose face is not shown.	صبي على مسافة قريبة جدا من فتاة	ولد واقف قريب جدا من بنت	فتاة قريبة من صبي لا يظهر وجهه.	بنت قريبة من ولد وشه مش باين
558	1.6	Six children are cleaning a room.	Two male children cleaning up leaves in a parking lot.	ستة أطفال ينظفون غرفة.	ست أطفال بينضفو الأوضة .	صبيان يقومان بجمع والتقاط أوراق الشجر في موقف للسيارات	ولدين بيقوموا بجمع والتقاط ورق الشجر من موقف العربيات
559	5	There is a cook preparing food.	A cook is making food.	هناك طباخ يعد الطعام.	فيه طباخ بيجهز الأكل	الطباخ يصنع الطعام.	الطباخ بيجهز الاكل.
560	3.6	Two men are helping a boy.	Two men are with a young child.	رجلان يساعدان صبيًّا.	راجلين بيساعدو الولد .	رجلان مع طفل صغير.	اتنين رجالة مع طفل صغير
561	3.6	Two skiing people are doing cross country skiing.	People skiing cross country.	يقوم شخصان بالتزلج الريفي	اتنين بيعملو تزحلق ريفي	يمارس الناس التزلج الريفي.	الناس بيتزحلقوا في الريف
562	0.4	A dog taking a poop in the street.	A man making balloon animals for two children on a street corner.	كلب يتغوط في الشارع	كلب بيعمل حمام في الشارع	رجل يصنع بالونات على شكل حيوانات لطفلين في زاوية شارع.	راجل بيعمل حيوانات بالبالون لطفلين على ناصية شارع.
563	1.8	A kid is talking in class.	A girl is going to class.	طفل يتحدث في الفصل.	ولد بيتكلم في الفصل.	فتاة ذاهبة إلى الفصل.	بنت رايحة الفصل
564	1.2	The women are trying to sell something to the individual.	The men are trying to make some money.	تحاول النساء بيع شيء ما للفرد.	الستات بيحاولو يبيعو اي حاجة للواحد .	يحاول الرجال كسب بعض المال.	راجل بيحاول يكسب شوية فلوس
565	1.2	People are waiting for the fireworks to start.	Three people are waiting for the rain to stop.	ينتظر الناس انطلاق الألعاب النارية.	الناس مستنية إن الألعاب النارية تبتدي .	ثلاثة أشخاص ينتظرون توقف المطر.	تلاتة مستنين المطرة تبطل
566	2.2	A dog prepares to herd three sheep with horns.	A dog and sheep run together.	كلب يستعد لحراسة ثلاث خراف ذات قرون ترعي.	كلب مستعد للحراسة على تلت خرفان ليهم قرون ترعى	كلب وخروف يركضون معًا.	كلب وخروف بيجروا سوى
567	5	People gathered in a room.	People gathered together in a room.	تجمَّع الناس في غرفة.	الناس بتتجمع في أوضة .	اجتمع الناس معًا في غرفة.	الناس قاعدين مع بعض في اوضة.
568	2.6	The woman in overalls paints a picture for her wall.	A woman is painting her wall white.	المرأة التي ترتدي بدلة العمل ترسم صورة لجدارها	الست اللي لابسة بدلة الشغل بترسم صورة للحيطة	امرأة تطلي جدارها باللون الأبيض.	ست بتلون الحيطة بتاعتها بالابيض
569	0	Adding aspirin to the water could kill the plant.	Men are trying to remove oil from a body of water.	يمكن أن تؤدي إضافة الأسبرين إلى الماء إلى قتل النبات.	إحنا ممكن لما نحط الأسبرين في المايه يخلي الزرع يموت .	يحاول الرجال إزالة بقعة نفطية من مسطح مائي	الراجل بيحاول يشيل بقعة الزيت من سطح الماية
570	2.8	The woman is wearing yellow.	The woman is wearing red.	المرأة ترتدي اللون الأصفر.	الست لابسة لون أصفر .	المرأة ترتدي اللون الأحمر.	الست لابسة احمر
571	3.2	A man is doing a stunt on his bicycle.	A man is doing a wheelie on his motorcycle.	رجل يقوم بحركة بهلوانية على دراجته.	راجل بيعمل حركة فظيعة على عجلته .	رجل يقوم بحركات بهلوانية على دراجته النارية	راجل بيعمل حركات بهلوانية على عجلته النارية
572	1.6	Ten people riding ATVs.	4 people are riding bikes	عشرة أشخاص يركبون مركبات رباعية الدفع.	عشرة راكبين عربيات رباعية الدفع .	4 أشخاص يركبون الدراجات	اربعة بيركبو العجل
573	0.2	A yellow vested person is doing road work.	A person is doing very well on their skateboard.	شخص يرتدي سترة صفراء يقوم بإصلاحات الطريق	واحد لابس جاكت اصفر بيصلح الطريق	شخص يبلي بلاءً حسنًا على لوح تزلجه	واحد بيلعب كويس على لوح التزحلق
574	3.8	Two workers are sitting next to pipes eating lunch	The construction workers are sitting down to eat lunch.	عاملان يجلسان بجانب بعض الأنابيب ويتناولان الغداء	عاملين قاعدين جنب شوية انابيب وبياكلوا الغدا	عمال البناء يجلسون لتناول الغداء.	عمال البناء قعدوا عشان يتغدوا.
575	4	A group of people living in the desert	A group of people in the middle of the desert.	مجموعة من الناس تعيش في الصحراء	شوية ناس عايشين في الصحرا	مجموعة من الناس في وسط الصحراء.	شوية ناس في الصحراء
576	2.8	Two kids are swimming.	Six kids are going swimming.	طفلان يسبحان.	طفلين بيعوموا .	ستة أطفال يذهبون للسباحة.	ستة أطفال راحو للسباحة.
577	5	people getting their dirty clothes cleaned	People are getting their clothes cleaned.	أناس ينظفون ملابسهم المتسخة	ناس بتنضف هدومهم الوسخة	أشخاص ينظفون ملابسهم	شوية ناس بينضفوا هدومهم
578	3.4	The children are holding musical instruments.	A group of children are singing and playing instruments	الأطفال يحملون آلات موسيقية.	الأطفال شايلين آلات موسيقية .	مجموعة من الأطفال يغنون ويعزفون على الآلات	شوية اطفال بيغنوا وبيعزفو على الآلات
579	2.8	A group of people are wearing police uniforms conducting an arrest.	A group of police officers are wearing protection.	مجموعة من الأشخاص يرتدون زي الشرطة يجرون عملية اعتقال.	شوية من الناس لابسين لبس الشرطة وهما بيقبضوا عالناس .	مجموعة من رجال الشرطة يرتدون ملابس الوقاية	مجموعة من رجال الشرطة لابسين هدوم وقاية
580	1.4	the man is planning to shoot a wedding	the woman is going to a wedding.	الرجل يخطط لتصوير حفل زفاف	الراجل بيخطط عشان يصور فرح	المرأة ذاهبة إلى حفل زفاف.	الست رايحة تحضر فرح
581	1.2	The child's bike got wet.	She is putting away the bike.	تبللت دراجة الطفل.	عجلة الطفل اتغرقت .	انها تضع الدراجة بعيدا.	هي بتحط العجلة بعيد
582	3.2	A soldier walks a dog.	A man walks a dog.	جندي يمشِّي كلبًا.	جندي بيمشي كلب .	رجل يمشِّي كلبًا	راجل بيمشي كلب
583	3	A shirtless woman is operating a lawn mower.	A girl is mowing the grass with a lawn mower.	امراة لا ترتدي قميصًا تستخدم آلة جز العشب.	ست مش لابس قيمص بتسخدم مكنة تسوية النجيلة	فتاة تجز العشب بآلة جز العشب.	بنت بتقص النجيلة بجزازة العشب
584	2.2	The two officers are driving	Two officers are on horses.	الضابطان يقودان	اتنين ظباط سايقين	ضابطان على الخيول.	اتنين ظباط راكبين احصنه.
585	2	The lady looks sad because no one is buying her wares.	The lady is selling things.	تبدو السيدة حزينة لأن لا أحد يشتري منها بضاعاتها.	ست شكلها حزين علشان ماحدش بيتشري من بضاعاتها	السيدة تبيع الأشياء.	الست بتبيع حاجات.
586	3.8	A flock of birds hovered over the sandy beach.	Birds are flying at a beach.	حلق سرب من الطيور فوق الشاطئ الرملي.	طار شوية من الطيور فوق شط الرملة	طيور تطير على شاطئ.	الطيور بتطير على الشط.
587	1.6	people walk home	People waiting.	أناس يسيرون إلى المنزل	الناس ماشيين للبيت	أشخاص ينتظرون.	الناس مستنين
588	4.8	A man is laughing with a woman	A man and a woman laughing.	رجل يضحك مع امرأة	راجل بيضحك مع ست	رجل وامرأة يضحكان.	راجل وست بيضحكوا
589	1.2	He is about to run into the boat	The man is getting his boat clean to take it out on the water.	إنه على وشك الاصطدام بالقارب	هو قرب يخبط المركب	الرجل ينظف قاربه ليخرجه من الماء	الرجل بينظف المركب بتاعه عشان يخرجه من الميه
590	2.4	2 Cows are in a field.	Two sheep are in a field.	بقرتان في حقل	بقرتين في المزرعة	خروفان في حقل.	خروفين في الغيط
591	1.8	A wet child enjoys the summer.	A woman is enjoying the summer weather.	طفل مبلل يستمتع بالصيف.	عيل مبلول وفرحان بالصيف .	امرأة تتمتع بالطقس الصيفي.	ست بتتمتع بالصيف
592	2.6	The girl has a driver's license	A man has a driver's license.	الفتاة لديها رخصة قيادة	البنت عندها رخصة عربية	رجل لديه رخصة قيادة.	راجل معاه رخصة قيادة
593	3.8	People on motorcycles wearing racing gear ride around a racetrack	People on motorcycles ride around a racetrack	أناس على دراجات نارية يرتدون ملابس السباق يتجولون في مضمار السباق	الناس راكبين موتسيكلات ولابسين هدوم السباق بيتمشو في حلقة السبق	أشخاص يركبون دراجات نارية في مضمار سباق	شوية ناس راكبين عجل في ارض السباق
594	1.2	A man is standing on the ground with a paintbrush	A man with a crutch lying on the ground.	رجل يقف على الأرض وبيده فرشاة رسم	راجل واقف عالأرض وفي أيده فرشة رسم	رجل معه عكاز يستلقي على الأرض.	راجل بعكاز واقع على الارض
595	0.2	The kids are at the theater watching a movie.	it is picture day for the boys	الأطفال في السينما يشاهدون فيلمًا.	الأطفال في السينما بيتفرجو على فيلم.	إنه يوم الصورة للأولاد.	دا يوم الصورة للأولاد
596	3.8	Two women walk down the sidewalk to the store.	Two women walk down the sidewalk in the afternoon.	امرأتان تمشيان على الرصيف إلى المتجر.	اتنين ستات ماشيين عالرصيف للمحل .	امرأتان تمشيان على الرصيف بعد الظهر.	اتنين ستات ماشيين على الرصيف بعد الظهر
597	2.4	A man has his son on his back	A man spent his time with his son.	رجل يحمل ابنه على ظهره	راجل شايل ابنه على ضهره	رجل يقضي وقته مع ابنه.	راجل بيقضي وقت مع ابنه
598	0.4	A group of dark-skinned people are walking past barbed wire.	Two women are gossiping by a fence.	مجموعة من أصحاب البشرة السمراء يمشون بالقرب من الأسلاك الشائكة.	ناس سمرا ماشيين قريب من الأسلاك الشايكة .	امرأتان تتثرثران بجوار سياج.	اتنين ستات بيرغوا جنب السور
599	3.4	Zombies parading around eating brains.	The zombies are eating flesh together.	أناس من الزومبي يتجولون وهم يأكلون الأمخاخ.	الزومبي ماشيين وهم بيأكلوا مخ	الزومبي يأكلون لحم البشر	الزومبي وهما بيأكلوا لحم البشر
600	4.2	A group of people are sitting at at a beach on towels watching the Blue Angels.	A group of people are sitting at a beach watching the Blue Angels.	مجموعة من الاشخاص يجلسون على الشاطئ على مناشفهم الشاطئية ويشاهدون عرضًا جويًّا لفريق الملائكة الزرقاء.	شوية ناس قاعدين على الشط وعليهم برنس بيشوفوا عرض جوي لفريق الملاكمة الزرقة الامريكي	مجموعة من الناس يجلسون على الشاطئ يشاهدون عرضًا جويًّا لفريق الملائكة الزرقاء.	مجموعة من الناس قاعدين على الشط بيتفرجوا على عرض للملامكة الزرقاء
601	2.4	Three people are meeting for coffee.	Two people make coffee.	ثلاثة أشخاص يجتمعون لتناول القهوة.	تلت رجالة بيتجمعوا علشان يشربوا قهوة	شخصان يصنعان القهوة.	اتنين بيعملوا قهوة.
602	0.8	A young girl with dirt on her face and a red child's bike is in the background.	The old woman in shorts and a white t-shirt is standing on a path watching children play.	تظهر فتاة صغيرة وجهها متسخ ودراجة أطفال حمراء في الخلفية.	صورة بنت صغيرة فيه تراب كتير على وشها وعجلة اطفال حمرا	تقف العجوز التي ترتدي سروالاً قصيراً وقميصاً أبيض في ممر تشاهد الأطفال يلعبون.	الست العجوزة اللي لابسة بنطلون قصير وقميص ابيض في الممر بتتفرج على الاطفال وهما بيلعبوا.
603	4.4	A line of scooters are parking in the middle of a street.	A line of motor bikes are parked in the middle of a street.	صف من الدراجات البخارية يقف في منتصف الشارع.	شوية موتوسيكلات واقفين في نص الشارع	صف من الدراجات النارية متوقفة في منتصف الشارع.	موتوسيكلات واقفة صف في نص الشارع.
604	3	A man holding a cat.	A man holding a dog.	رجل يحمل قطة.	راجل شايل قطة	رجل يحمل كلبًا.	راجل شايل كلب.
605	2	The cats are running through the grass.	Some dogs running through the park.	القطط تركض عبر العشب.	القطط بتجري عالنجيلة	بعض الكلاب تجري في الحديقة.	شوية كلاب بتجري في الجنينة.
606	3	The two boys are playing kick ball back and forth to each other.	The players are kicking each other while attempting to kick the ball.	يلعب صبيان لعبة كيك بول ويمرران الكرة بينهما.	الولاد بيلعبو لعبة كيك بول وبيمرروا الكورة بينهم	يركل اللاعبون بعضهم بعضًا في أثناء محاولتهم ركل الكرة.	اللاعيبة بيشوطوا بعض وهما بيحاولوا يشوطوا الكورة
607	2.2	Two girls are running.	Three boys are running.	فتاتان تركضان	بنتين صغيريين بيجروا	ثلاثة أولاد يركضون.	تلت ولاد بيجروا
608	1.8	A little girl in a white blouse and blue pants frolics on the grass.	A woman in a green shirt and white pants golfs on the green.	فتاة صغيرة ترتدي بلوزة بيضاء وبنطالًا أزرق تمرح على العشب	عيلة لابس بلوزة بيضة وبنطلون ازرق بتلعب على نجيلة	امرأة ترتدي قميصًا أخضر وبنطالًا أبيض تلعب الغولف على الملعب.	ست لابسة قميص اخضر وبنطلون ابيض بتلعب الجولف على الملعب.
609	2.8	A man in a white shirt and hat playing a guitar.	A man in a green shirt and black hat playing a guitar on stage.	رجل يرتدي قميصًا أبيض وقبعة يعزف على الجيتار.	راجل لابس قميص ابيض وطاقية وبيعزف عالجيتار	رجل يرتدي قميصًا أخضر وقبعة سوداء يعزف على الجيتار على خشبة المسرح.	راجل لابس قميص اخضر وطاقية سودة بيعزف الجيتار على المسرح.
610	2.8	A black hooded man is using a large magnifying glass to look at a booklet.	A white hooded woman is using a magnifying glass to look at a booklet.	رجل أسود مغطى الرأس يستخدم عدسة مكبرة للنظر في كتيب	راجل اسمر مغطي راسة بيستخدم نضارة ليشوف كتيب	امرأة بيضاء ترتدي غطاء للرأس تستخدم عدسة مكبرة للنظر في كتيب.	ست بيضه مغطية رأسها بتستخدم عدسة مكبرة عشان تبص في كتاب.
611	5	the people are running a marathon	People are running a marathon	الناس يركضون في ماراثون	الناس بيجروا في سباق الجري	أناس يركضون في ماراثون	الناس بتجري في المارثون
612	2.2	A group of people are nervous about crossing the water.	A group of people are on the water.	تشعر مجموعة من الناس بالقلق من عبور الماء.	شوية ناس قلقانين إنهم يعدوا الماية	مجموعة من الأشخاص يطفون فوق الماء	شوية ناس يطفون على المياه
613	1.2	A group of kids are having a jumping contest.	A group of kids are having a sleepover.	تخوض مجموعة من الأطفال مسابقة قفز.	شوية اطفال داخليين مسابقة قفز	مجموعة من الأطفال لديهم حفلة مبيت	شوية عيال عندهم حفلة مبيت
614	1.6	The person is wearing a fedora.	A man is wearing a uniform.	الشخص يرتدي قبعة فيدورا	واحد لابس طاقية	رجل يرتدي زيًّا رسميًّا	راجل لابس زي رسمي
615	2.8	A woman and a man embrace while watching a horror movie.	A man and a woman watch a movie together.	امرأة ورجل يتعانقان في أثناء مشاهدة فيلم رعب.	ست وراجل حاضنين بعض وهما بيتفرجوا على فيلم رعب	رجل وامرأة يشاهدان فيلمًا معًا.	رجل وست بيتفرجوا على فيلم سوى
616	1.8	A man in a blue dress shirt.	A man in a white shirt and blue pants is talking with a woman in a pink shirt.	رجل في قميص أزرق.	صورة راجل لابس قميص ازرق	رجل يرتدي قميصًا أبيض وسروالًا أزرق يتحدث مع امرأة ترتدي قميصًا ورديًا.	راجل لابس قميص ابيض وبنطلون ازرق بيتكلم مع ست لابسة قميص وردي.
617	2.6	A couple is playing the game of Life.	The family is playing a game together.	زوجان يلعبان معًا لعبة الحياة	اتنين بيلعبوا سوا لعبة الحياة	تلعب العائلة لعبة معًا.	تلعب العائلة لعبة مع بعض.
618	0.2	The head of a child with dark glasses is in focus.	There is a woman with a full head of hair.	يتم التركيز على رأس طفل يرتدي نظارات سوداء	بيركزوا على راس الولد اللي لابس نظارة سودا	هناك امرأة ذات شعر غزير	في واحدة ست شعرها غزير
619	2.4	A maintenance guy is repairing a net on a tennis court.	A man removing a tennis net.	عامل صيانة يصلح شبكة في ملعب تنس.	عامل صيانة بيصلح شبكة في ملعب التنس	رجل يزيل شبكة تنس.	رجل بيشيل شبكة تنس.
620	4.2	A kid sits on a soccer ball outside.	A kid sitting on a soccer ball at the park.	طفل يجلس على كرة قدم بالخارج.	عيل صغير قاعد عالكرة بره	طفل يجلس على كرة قدم في الحديقة.	عيل قاعد على كرة قدم في الجنينة.
621	2.2	A man in a brown coat rubs his nose.	A bald man with a red beard holds his hand near his mouth.	رجل يرتدي معطفًا بنيًّا يفرك أنفه	راجل لابس بلطو بني بيفرك منخيره	رجل أصلع بلحية حمراء يرفع يده بالقرب من فمه.	رجل اقرع ودقنة حمرا بيرفع ايده قرب بقه
622	1.6	The dog is chasing the geese.	One dog is chasing the other.	الكلب يطارد الأوز.	الكلب بيجري ورا الوز	كلب واحد يطارد الآخر.	كلبين بيجروا ورا بعض
623	0.8	Small child playing with letter P	2 young girls are sitting in front of a bookcase and 1 is reading a book.	طفل صغير يلعب بحرف P	عيل صغير بيلعب بحرف البي	فتاتان صغيرتان تجلسان أمام خزانة كتب وواحدة تقرأ كتابًا.	بنتين صغيرين قاعدين قدام مكتبة وواحدة بتقرأ كتاب
624	5	A brown dog is jumping.	A brown dog is jumping	كلب بني يقفز.	كلب بني بينط	كلب بني يقفز	كلب بني بينط
625	1.2	A group of teenagers in red shirts are smiling.	A group of people are wearing orange shirts.	مجموعة من المراهقين يرتدون القمصان الحمراء يبتسمون.	شوية مراهقين لابسين قمصان حمرا بيضحكوا	مجموعة من الناس يرتدون قمصانًا برتقالية.	شوية ناس لابسين قمصان لونها برتقالي.
626	3	I remained under the banyan tree, exhausted by my daily ritual of dragooning the men every two hours.	I remained under the banyan tree, exhausted by my daily ritual of herding the cats every two hours.	بقيت تحت شجرة تين الهند منهكًا تمامًا بسبب ما أقوم به يوميًّا من إخضاع الرجال على العمل كل ساعتين	قعدة تحت شجرة تين الهند متعب بسبب اللي بعمله كل يوم من إجبار على الرجالة كل سعتين	بقيت تحت شجرة تين الهند، منهكًا من عملي اليومي المتمثل في رعي القطط كل ساعتين.	بقيت تحت شجرة تين الهند ، تعبانة من الحاجت ال بعملها كل يوم اللي هي تمشية القطط كل ساعتين.
627	3	In the US, it will depend on the school.	It really depends on the school and the program.	في الولايات المتحدة ، يعتمد الأمر على المدرسة.	في أمريكا هتعتمد في كدا على المدرسة	يعتمد الأمر حقًا على المدرسة والبرنامج.	الأمر دا فعلا بيعتمد على المدرسة والبرنامج
628	0	There's also what the string is made of.	There is also a Youtube-Version of the film.	وهناك أيضا المادة التي صنع منها الخيط	في برضوا مادة بيتصنع منها الخيط	هناك أيضًا نسخة للفيلم على اليوتيوب.	في برضو نسخة على يوتيوب من الفيلم.
629	0	You also imply you may not be paid if they cannot place you with a client.	You can do it, but you might not be a professor.	أنت أيضا تلمح إلى أنه قد لا يتم الدفع لك إذا لم يتمكنوا من وضعك مع عميل.	انت برضه بتلمح ان ممكن ميدفعولكش لو معرفوش يخلوك عميل	يمكنك القيام بذلك ، لكن قد لا تكون أستاذًا.	تقدر تعمل دا ، لكن مش ممكن تكون استاذ.
630	2	I did this one time as well.	I have this habit as well.	فعلت هذا مرة واحدة أيضا.	عملت ده مره واحدة برضه	لدي هذه العادة أيضا.	عندي العادة دي برضو.
631	0	You just have to base your answer on what you do know, which is what you want.	You may want it, but the process given to you is what you have to work within.	عليك فقط أن تبني إجابتك على ما تعرفه ، وهو ما تريده.	لازم تخلي اجابتك عاللي انت عارفه وده اللي انت عاوزه	قد ترغب في ذلك ، لكن العملية الممنوحة لك هي ما عليك العمل فيه.	ممكن تحب دة ، لكن الشغل اللي ليك هو اللي لازم تشتغل فيه.
632	5	You do not need to worry.	You don't have to worry.	لا داعي للقلق.	مش لازم تقلق	لا داعي للقلق.	مفيش داعي للقلق.
633	3	You should do it.	You should do what it says.	يجب عليك فعلها.	لازم تعملها	يجب أن تنفذ ما تنص عليه هذه.	لازم تعمل ال مكتوب هنا
634	2	You should just ask your boss what he wants you to do.	You should listen to your boss, because you're not paid to tell the boss what to do.	عليك فقط أن تسأل رئيسك عما يريدك أن تفعله.	لازم تسأل رئيسك عاللي هو عاوزك تعمله	يجب عليك أن تنصت لما يقوله رئيسك في العمل، لأنك لا تتلقى راتبك لكي تخبر رئيسك بما يجب عليه فعله.	لازم تسمع كلام مديرك، انت مش بتقبض علشان تقول لمديرك يعمل اية
635	0	You need to read a lot to know what you like and what you don't.	You have to decide how much you want to demand, and what unmet demands you can live with.	تحتاج إلى قراءة الكثير لتعرف ما تحب وما لا تحب.	لازم تقرا كتير علشان تعرف اللي انت بتحبه واللي مش بتحبه	عليك أن تقرر مقدار ما تريد أن تطلبه ، وما هي الطلبات التي لم تلبَّ ويمكنك التعايش معها.	لازم تحدد الكمية اللي عايز تطلبها ، واية الطلبات اللي متنفذتش ومش قادر تعيش من غيرها.
636	2	It depends on what you want to have in your tank.	i think it depends what you want:	يعتمد الأمر على ما تريده في خزانتك	ده بيعتمد عاللي انت عايزه في دولابك	أعتقد أن ذلك يعتمد على ما تريد:	اظن دة يعتمد على اللي انت عايزه:
637	5	You can do it, too.	Yes, you can do it.	يمكنك أن تفعل ذلك أيضا.	ممكن تعمل ده برضه	نعم يمكنك فعله.	اه تقدر تعمل دة
638	1	You should do it.	You can do it, too.	يجب عليك فعلها.	لازم تعملها	يمكنك أن تفعل ذلك أيضا.	ممكن تعمل دة برضو.
639	4	You have to decide what you want to get out of this.	You have to know what you want to do.	عليك أن تقرر ما تريده للخروج من هذا	لازم تقرر انت عايز ايه علشان تخرج من ده	عليك أن تعرف ماذا تريد أن تفعل.	لازم تعرف انت عايز تعمل ايه.
640	4	I have few suggestions for you:	I have two suggestions for you:	لدي بعض الاقتراحات لك:	عندي شوية اقتراحات ليك	لدي اقتراحان لك:	عندي اقتراحين ليك
641	1	You want to start in the room that is the largest to make sure you have the straightest start.	You will have to start with the clinic., and maybe move on to the insurance company.	تريد أن تبدأ في الغرفة الأكبر للتأكد من أن لديك بداية مباشرة.	عايز تبدأ في الأوضة الكبيرة عشان تتأكد إن دي بداية كويسة ليك	يجب أن تبدأ بالعيادة ، وربما تنتقل إلى شركة التأمين.	لازم تبدأ بالعيادة ، وممكن تتنقل لشركة التأمين.
642	1	if you don't want to derail the meeting, but the key is to speak up.	The key thing you need to do in this meeting is listen.	إن لم ترغبوا بإخراج الإجتماع عن مساره، فإن الحل هو التحدث.	لو انتوا مش عايزين الاجتماع يخرج عن مساره يبقى المفتاح هو الكلام	أهم شيء عليك القيام به في هذا الاجتماع هو الاستماع.	أهم حاجة تعمله في الاجتماع دة هو انك تسمع كويس
643	1	Unfortunately the answer to your question is we simply do not know.	My answer to your question is "Probably Not".	للأسف الجواب عن سؤالك هو أننا ببساطة لا نعرف.	للاسف الجواب عن سؤالك هو اننا ببساطة مش عارفين	جوابي عن سؤالك هو "ربما لا".	جوابي عن سؤالك هو "ممكن لأ"
644	4	As soon as possible.	Start them as early as possible.	في أقرب وقت ممكن.	في وقت قريب جدا	ابدأ بهم في أقرب وقت ممكن.	ابدأ بهم في أقرب وقت ممكن.
645	1	You just have to base your answer on what you do know, which is what you want.	It depends on what you want to do next, and where you want to do it.	عليك فقط أن تبني إجابتك على ما تعرفه ، وهو ما تريده.	لازم تخلي اجابتك عاللي انت عارفه وده اللي انت عاوزه	يعتمد ذلك على ما تريد القيام به بعد ذلك ، واين تريد القيام به.	دة يعتمد على اللي انت عايز تعمله بعد كدة ، وفين عايز تعمله.
646	5	The answer to both questions is: Yes.	The answer to both of your questions is yes.	الجواب عن كلا السؤالين هو نعم.	الجواب عن السؤالين هو نعم	الإجابة عن كلا السؤالين هي نعم.	الاجابة عن السؤالين نعم.
647	4	To give this an answer:	I'll answer this question:	للإجابة عن هذا:	الإجابة عن دا	سأجيب عن هذا السؤال:	هاجاوب عن السؤال:
648	4	Unfortunately the answer to your question is we simply do not know.	Sorry, I don't know the answer to your question.	للأسف الجواب عن سؤالك هو أننا ببساطة لا نعرف.	للاسف الجواب عن سؤالك اننا مش عارفين	آسف ، لا أعرف إجابة سؤالك.	اسف ، مش عارف اجاوب على سؤالك
649	4	The rule - When in doubt throw it out!	I always go by the rule "When in doubt, throw it out!	القاعدة تقول: إذا ساورك شك في أمر، فاتركه تمامًا.	المثل بيقول "الحاجة اللي شاكك فيها سبها خالص"	دائمًا ما أتبع هذه القاعدة إذا ساورك شك في أمر، فأتركه تمامًا	على طول بتبع القاعدة ديه لو عندك شك في حاجة سبها خالص
650	4	This is not a good idea.	This sound like a very bad idea.	هذه ليست فكرة جيدة.	الفكرة دي مش كويسة	تبدو هذه فكرة سيئة للغاية.	دي شكلها فكرة وحشة جدا.
651	3	Yes, it's probably a good idea to renew your passport.	It's a good idea.	نعم ، ربما يكون تجديد جواز سفرك فكرة جيدة.	ايوه ممكن يكون تجديد الباسبور بتاعك فكرة كويسة	فكرة جيدة.	فكرة كويسة
652	4	It probably depends on the cut of meat.	It depends on the meat and how it's cut.	ربما يعتمد على تقطيع اللحم.	ممكن يكون بيعتمد على تقطيع اللحمة	يعتمد ذلك على نوع اللحم وكيفية تقطيعه.	دة يعتمد على نوع اللحمة وازاي بتتقطع.
653	0	It's not a good idea.	It's a good question.	انها ليست فكرة جيدة.	الفكرة دي مش كويسة	إنه سؤال جيد.	دة سؤال كويس
654	0	It's pretty much up to you.	It's much better to ask.	الأمر يعود إليك بصورة كبيرة	الموضوع دع ده بيرجعلك بصورة كبيرة	من الأفضل أن تسأل.	أحسن حاجة انك تسأل.
655	1	Yes, there is a reason for it.	Yes, that is exactly what it means.	نعم ، هناك سبب لذلك.	ايوه في سبب لكده	نعم ، هذا بالضبط ما تعنيه.	ايوة ، هو بالظبط اللي انت تقصده.
656	4	Have you tried asking your employees?	Have you tried asking?	هل حاولت سؤال موظفيك؟	انت سألت الموظفين عندك قبل كده	هل حاولت أن تسأل؟	جربت تسأل؟
657	5	You guys are making this all WAAAAAY too complicated.	You are making this too complicated.	إنكم يارفاق تعقدون الأمر تمامًا	الامر يارجالة زي ما انتم فاكرين بالظبط	أنت تجعل هذا الأمر معقدًا للغاية.	انت بتصعبها قوي
658	2	You don't have to know.	You have no need to do anything.	ليس عليك أن تعرف.	مش لازم تعرف	لا داعي لفعل أي شيء.	مش ضروري نعمل اي حاجة.
659	4	There are two things to consider:	There are two possible causes for this:	هناك شيئان يجب مراعاتهما:	في حاجتين لازم تاخد بالك منهم	هناك سببان محتملان لهذا:	احتمال يكون في سببين لكدة:
660	0	Work into it slowly.	It seems to work.	اعمل فيه ببطء.	اشتغل فيه على مهلك	يبدو أنه يعمل.	شكله شغال
661	2	You can buy it on amazon for $5.	You can buy it on ebay for $25 and up.	يمكنك شراؤه على أمازون مقابل 5 دولارات.	ممكن تشتريه من على امازون بخمس دولارات	يمكنك شراؤه على موقع إيباي مقابل 25 دولارًا فأكثر.	ممكن تشتريه من نوقع اي باي ب 25 دولار او اكثر.
662	1	The coffee simply picks up the aluminum from the pot, as the coffee is acidic.	One idea is cleaning the coffee residue from the coffee pot.	ببساطة تلتقط القهوة ذرات الألومنيوم من الإناء لأنها مادة حمضية.	بسهولة القهوة بتاخد ذرات الالومنيوم من الطبق علشان هي مادة حمصية	تتمثل إحدى الأفكار في تنظيف بقايا القهوة من إبريق القهوة.	تتمثل احد الافكار في تنظيف بقايا القهوة من الكنكة
663	0	There are two ways to start with: plunging and dripping.	There are two traditional ways to bend wood:	هناك طريقتان لتبدأ بهما: الغمر والتقطير.	فيه طريقتين علشان تبدأ بيهم الغمر والتقطير	هناك طريقتان تقليديتان لثني الخشب:	في طريقتين تقليديتين لتني الخشب:
664	2	You might have to try a variety before you find one that clicks with him.	My advice would be to try a variety of coffees that you can afford and find one you like.	قد يكون عليك تجربة مجموعة متنوعة قبل أن تجد ما يناسسبه	عليك تجربة حاجات مختلفة قبل ما تلاقي اللي يناسبك	نصيحتي هي تجربة مجموعة متنوعة من القهوة التي يمكنك تحمل تكلفتها وإيجاد القهوة التي تفضلها.	نصيحتي انك تجرب مجموعة متنوعة من القهوة اللي تقدر على تشتريها وانك تلاقي النوع اللي تفضله.
665	5	It's not a good idea.	It is not a good idea.	ليست فكرة جيدة.	الفكرة دي مش كويسة	ليست فكرة جيدة.	دي مش فكرة كويسة
666	1	You just have to base your answer on what you do know, which is what you want.	They can, but the way to do it depends on what you have available.	عليك فقط أن تبني إجابتك على ما تعرفه ، وهو ما تريده.	لازم تخلي اجابتك عاللي انت عارفه وده اللي انت عاوزه	يمكنهم ذلك ، لكن طريقة القيام بذلك تعتمد على ما هو متاح لديك.	يقدروا يعملوا دة ، لكن طريقة التنفيذ تعتمد على المتاح عندك
667	3	Yes, you should mention your experience.	Yes, you should mention it.	نعم ، يجب أن تذكر تجربتك.	ايوه لازم تقول تجربتك	نعم ، يجب أن تذكرها.	ايوة ، لازم تقولها
668	2	From what I understand this is what you can do :	Can you do this?	مما أفهمه، هذا ما يمكنك فعله:	منن اللي انا عارفه دا اللي تقدر تعمله	هل باستطاعتك فعل هذا؟	تقدر تعمل دة؟
669	5	Take a look at these:	Take a look at this:	ألق نظرة على هذه:	بص كده على دي	ألق نظرة على هذا:	شوف دة:
670	2	I'd say it primarily depends on two things:	I'd say it depends on the ultimate outcome you want?	أود أن أقول إنه يعتمد بشكل أساسي على شيئين:	انا عايز اقول انه بيعتمد بشكل كبير على حاجتين	أود أن أقول أنه يعتمد على النتيجة النهائية التي تريدها؟	عايز اقول بس انه بيعتمد على النتيجة النهائية اللي عايز توصلها؟
671	1	Some of what you can do:	Not much you can do besides:	بعض ما يمكنك فعله:	شوية من اللي انت ممكن تعمله	لا يمكنك فعل الكثير إلى جانب:	متقدرش تعمل كتير الى جانب:
672	5	This is not a good idea.	But it is not a good idea.	هذه فكرة غير جيدة.	الفكرة دي مش كويسة	لكنها فكرة غير جيدة.	لكن دي مش فكرة كويسة
673	0	The answers so far are already good, but I'd like to add a map for Switzerland:	You have a lot of answers already, but I'd like to add Curries as another solutions.	الحلول حتى الآن جيدة بالفعل ، لكني أرغب في إضافة خريطة لسويسرا:	لحد دلوقتي الاجابات كويسة بس انا عايز أزود خريطة لسويسرا	لقد قدمت أنت الكثير من الحلول، ولكني أريد أن أضيف منتجات كيوريز كبدائل أخرى	انت قدمت حلول كتير ، بس انا عاوز اضيف منتجات كيوريز كبدائل تانية
674	5	I was in a similar situation.	I had a similar situation.	مررت بموقف مماثل.	كنت في موقف زيه	حدث لي موقف مماثل.	حصل لي موقف زيه
675	5	I've had this same problem.	I had this same problem.	لقد واجهت المشكلة نفسها.	قابلت نفس المشكلة	كان لدي المشكلة نفسها.	كان عندي نفس المشكلة
676	0	There is no maximum.	There is no quarantine period.	لا يوجد حد أقصى.	مفيش حد اقصى	لا توجد فترة حجر صحي.	مفيش فتة حجر صحي
677	2	I am not sure this is the right site for the question.	I am not sure this question would have made much sense to the Romans themselves.	لست متأكدًا من أن هذا هو الموقع الصحيح للسؤال.	مش متأكد ان ده المكان الصح للسؤال	لست متأكدًا من أن هذا السؤال سيكون له معنى كبير بالنسبة للرومان أنفسهم.	مش متأكد من ان السؤال ده هيكون ليه معنى كبير بالنسبة للرومان نفسهم
678	4	It depends on what you want to do next, and where you want to do it.	In other words, it depends on where you go, when you do there and how.	يعتمد ذلك على ما تريد القيام به بعد ذلك ، والمكان الذي تريد القيام به.	ده بيعتمد عاللي انت عايز تعمله والمكان اللي انت عايز تعمله فيه	بعبارة أخرى، يعتمد الأمر على المكان الذي تذهب إليه ، ومتى تفعل هناك وكيف.	بمعنى تاني يعتمد الامر على المكان اللي انت رايح ليه وامتى تعمل هناك وازاي
679	0	You need to read a lot to know what you like and what you don't.	Yes, you should create a portfolio site to showcase what you can do and what you've done.	تحتاج إلى قراءة الكثير لتعرف ما تحب وما لا تحب.	لازم تقرا كتير علشان تعرف اللي انت بتحبه واللي مش بتحبه	نعم ، يجب عليك إنشاء موقع به ملف نماذج أعمالك لعرض ما يمكنك القيام به وما قمت به.	ايوة لازم تعمل موقع فيه ملفات لمناذج شغلك علشان تعرض اللي هتقدر تعمل واللي عملته قبل كدا
680	2	You are not disclosing key info.	No you are not.	أنت لا تكشف عن معلومات رئيسية	انت مش بتكشف عن معلومات مهمة	لا أنت لست كذالك.	لأ إنت مش كدا
681	3	It depends on what you want to do next, and where you want to do it.	I guess it depends on what you're going to do.	يعتمد ذلك على ما تريد القيام به بعد ذلك ، و اين تريد القيام به.	ده بيعتمد عاللي انت عايز تعمله والمكان اللي انت عايز تعمله فيه	أعتقد أن ذلك يعتمد على ما ستفعله.	دة بيعتمد على انت هتعمل اية
682	0	You just have to base your answer on what you do know, which is what you want.	It is his job to see that you have what you need to do your job.	عليك فقط أن تبني إجابتك على ما تعرفه ، وهو ما تريده.	لازم تكون اجابتك عاللي انت عارفه واللي انت عايزه	وظيفته هي أن يتأكد من أن لديك ما تحتاج إليه للقيام بعملك.	شغلته انه يشوف احتياجاتك عشان تشوف شغلك
683	3	It depends on what you want to do next, and where you want to do it.	It depends on what you want to achieve.	يعتمد الأمر على ما تريد القيام به بعد ذلك، وأين تريد القيام به.	ده بيعتمد عاللي انت عايز تعمله والمكان اللي انت عايز تعمله فيه	يعتمد ذلك على ما تريد تحقيقه.	يعتمد على اللي عايز تحقق
684	1	This is a problem that the professor has to deal with.	This is a big problem.	هذه مشكلة يجب على الأستاذ التعامل معها.	المشكلة دي لازم الاستاذ اللي يتعامل معاها	هذه مشكلة كبيرة.	دي مشكلة كبيرة
685	3	This is a very unusual request.	This sounds a bit unusual.	هذا طلب غير عادي للغاية.	الطلب ده مش طبيعي خالص	هذا يبدو غير عادي بعض الشيء.	شكله مش عادي شوية
686	2	It very much depends on the grant in question.	I think it depends very much on the area.	يعتمد الأمر إلى حد كبير جدًّا على المنحة المعنية.	الأمر بيعتمد كتير جدا عالمنحة دي	أعتقد أن الأمر يعتمد إلى حد كبير على المنطقة.	أعتقد أن الأمر يعتمد إلى حد كبير على المنطقة.
687	4	I have the same thing.	I have had the same problem.	أنا أملك الشيء نفسه.	انا عندي نفس الحاجة	كان لديَّ المشكلة نفسها.	كان عندي نفس المشكلة
688	0	No it does not affect your ratings.	No it is not.	لا، لا يؤثر على تقيماتك	لا مش هيأثر على تقيمك	لا، ليست كذلك.	لا مش كدة
689	4	My answer to your question is "Probably Not".	I think that the short answer to your question is: No.	جوابي عن سؤالك هو "ربما لا".	جوابي على سؤالك هو ممكن لا	أعتقد أن الإجابة المختصرة عن سؤالك هي: لا.	اظن الاجابة على سؤالك هي لأ
690	4	I don't think it makes any tremendous difference.	I don't think it makes much difference.	لا أعتقد أنه يحدث أي فرق كبير.	ماعتقدش ان ممكن يعمل فرق كبير	لا أعتقد أنه يحدث فرقًا كبيرًا.	ما اظنش فارق كتير
691	2	It depends on what they are.	It depends on what they are evaluating, and how.	يعتمد الأمر على طبيعتهم الشخصية	بيرجع الامر إلى طبيعتهم الشخصية	يعتمد ذلك على ما يقومون بتقييمه وكيف.	دة يعتمد على اللي بيقيموه وازاي بيقيموه.
692	2	There's not a lot you can do about that.	There's not that much that you can do with a sourdough starter.	ليس هناك الكثير مما يمكنك فعله حيال ذلك.	مش هتقدر تعمل كتير في الموضوع ده	ليس هناك الكثير الذي يمكنك فعله مع محفز الخميرة.	مفيش حاجات كتير تتعمل مع الخميرة
693	5	You answered your own question.	You have answered your own question.	لقد جاوبت بنفسك عن سؤالك	جاوبت بنفسك على سؤالك	لقد أجبت عن سؤالك أنت.	انا جاوبت سؤالك
694	2	You just have to base your answer on what you do know, which is what you want.	Th answer to you problem is that you dont actually know what you're getting in .	عليك فقط أن تبني إجابتك على ما تعرفه ، وهو ما تريده.	لازم تخلي اجابتك عاللي انت عارفه وده اللي انت عاوزه	حل مشكلتك هي أنك لا تعرف في الواقع ما الذي تحصل عليه.	الحل لمشكلتك انك مش عارف اية اللي تاخده من الواقع
695	2	This is not a good idea.	This is probably not a good idea but I will suggest it anyhow.	ليست هذه فكرة جيدة.	الفكرة دي مش كويسة	ربما لا تكون هذه فكرة جيدة لكنني سأقترحها على أي حال.	ممكن متكونش فكرة كويسة لكن هقترحها على أي حال.
696	0	The best thing you can do is to know your stuff.	My recommendation is not to say anything, and do the best you can.	أفضل شيء يمكنك فعله هو أن تعرف ما لديك من أشياء.	احسن حاجة ممكن تعملها انك تعرف اللي عندك من الحاجات	توصيتي هي عدم قول أي شيء ، وبذل قصارى جهدك.	توصيتي هي السكوت ، وتعمل اقصى جهدك.
697	2	I'd say it primarily depends on two things:	I'd say it depends what conditions you have.	أود أن أقول إنه يعتمد بشكل أساسي على شيئين:	ده بيعتمد أساسا على حاجتين	أود أن أقول إن الأمر يعتمد على الظروف التي لديك.	عايز أقول أن الأمر معتمد على ظروفك.
698	0	You don't have to know.	You don't have to do anything to season it.	ليس عليك أن تعرف.	مش لازم تعرف	ليس عليك فعل أي شيء لتتبيله.	مش لازم تعمل حاجة عشان تتبله.
699	2	I have the same thing.	I have the same situation and have traveled extensively.	أنا أملك الشيء نفسه.	انا عندي نفس الحاجة	مررت بالموقف نفسه وسافرت كثيرا.	عديت بنفس الموقف وسافرت كتير.
700	4	It's not a good idea.	I do not think it's a good idea.	إنها ليست فكرة جيدة.	الفكرة دي مش كويسة	لا أعتقد انها فكرة جيدة.	لا مظنش ان دي فكرة كويسة
701	4	You are on the right path.	You are right on the mark.	أنت على الطريق الصحيح.	إنت ماشي صح	أنت على صواب تام.	أنت ماشي صح
702	1	This doesn't answer your question, but:	This is a part answer to your question	هذا لا يجيب عن سؤالك، ولكن:	دي مش إجابة على سؤالك،بس	هذا جزء من إجابة سؤالك	دة جزء من إجابة سؤالك
703	4	How should I proceed about this?	So how should I do this?	كيف يمكنني المضي قدما في هذا؟	إزاي أقدر آخد خطوة في الموضوع ده	فكيف أفعل هذا؟	ازاي اعمل دة؟
704	4	Does this page answer your question?	Does this answer your questions?	هل هذه الصفحة تجيب عن سؤالك؟	الصفحة دي فيها إجابة على سؤالك؟	هل هذا يجيب عن أسئلتك؟	هل دة يجاوب اسئلتك؟
705	2	You can use it, too.	You can still use it for practice.	يمكنك استخدامه أيضا.	تقدر تستخدمه إنت كمان	لا يزال بإمكانك استخدامه للممارسة.	لسة تقدر تستخدمه للتدريب
706	2	It really depends on how the employer documents it.	It depends how you're stating it.	يعتمد الأمر حقا على كيفية توثيق صاحب العمل لهذا الأمر	الامر بيرجع لطريقة صاحب الشغل لتوثيق الامر	يعتمد ذلك على كيفية ذكرها.	دة يعتمد انك هتشرحها ازاي
707	2	I've had this same problem.	I've had this problem while working in a pubs.	لقد واجهت المشكلة نفسها.	قابلتني المشكلة دي	لقد واجهت هذه المشكلة في أثناء العمل في الحانات.	انا قابلت المشكلة دي وانا بشتغل في البارات
708	0	You need to read a lot to know what you like and what you don't.	You should tell a good story and sometimes you have to tweak reality/history to do so.	تحتاج إلى قراءة الكثير لتعرف ما تحب وما لا تحب.	إنت محتاج تقرا كتير عشان تعرف إنت بتحب إيه ومبتحبش إيه	يجب أن تحكي قصة جيدة وأحيانًا يتعين عليك تعديل الواقع / التاريخ للقيام بذلك.	لازم تحكي قصة كويسة وأحيانًا لازم انك تعدل الواقع / التاريخ عشان تنفذ دة.
709	3	It depends on what you want to do next, and where you want to do it.	It depends on what you want to be able to do.	يعتمد ذلك على ما تريد القيام به بعد ذلك ، وأين تريد القيام به.	دا بيعتمد على إنت عايز تعمل إيه وهتعمله إمتى	يعتمد ذلك على ما تريد أن تكون قادرًا على القيام به.	دة يعتمد على اللي انت تكون قادر علي انك تعمله
710	1	Yes, you have to file a tax return in Canada.	You are not required to file a tax return in Canada if you have no taxable income.	نعم ، يجب عليك تقديم إقرار ضريبي في كندا.	اه لازم تقدم إقرار ضريبي في كندا	لا يلزمك تقديم إقرار ضريبي في كندا إذا لم يكن لديك دخل خاضع للضريبة.	انت مش ملزم تقدم اقرار ضريبي في كندا لو مكنش عندك دخل خاضع للضريبة
711	5	I don't see why there should be any problem with this whatsoever.	I don't see why that should be a problem.	لا أفهم لماذا يجب أن يكون هناك أي مشكلة مع هذا على الإطلاق.	مش فاهم ليه دايما لازم يبقى فيه مشكلة	لا أفهم لماذا يجب أن يكون ذلك مشكلة.	مش فاهم ازاي دة مشكلة.
712	1	Hope this is what you are looking for.	If what you are looking for is much higher, they get the picture.	نأمل أن يكون هذا هو ما كنت تبحث عنه.	ياريت ده يكون اللي انت بتدور عليه	إذا كان ما تبحث عنه أعلى بكثير ، فإنهم يحصلون على الصورة.	لو اللي بتدور عليه اكتر بكتير فاهما بيحصلو على الصورة
713	0	The best thing you can do is to know your stuff.	The best thing to do is to overcome the fussiness.	أفضل شيء يمكنك القيام به هو معرفة الأشياء الخاصة بك.	أحسن حاجة تقدر تعملها تعرف إنت عايز إيه	أفضل شيء تفعله هو التغلب على الضجة.	احسن حاجة تعملها انك تتغلب على الدوشة
714	2	It depends on the dish and how amenable it is at the stage you make the mistake.	It depends on the sauce and the result you want.	يتوقف الأمر على الطبق ومدى قابليته للتعديل في المرحلة التي تم ارتكاب الخطأ فيها	الامر واقف على الطبق واماكنية التعديل عليها في الوقت اللي اتعمل الخطا فيه	يعتمد ذلك على الصلصة والنتيجة التي تريدها.	دة يعتمد على الصلصة والنتيجة اللي انت عايزها
715	2	You just have to base your answer on what you do know, which is what you want.	You have to do what is right for you.	يجب أن تبني إجابتك على الأمر الذي تعرفه وهو ذات الأمر الذي تريده	لازم اجابتك تكون مبنية على اللي بتعرفه وهو نفس الحاجة اللي انت عاوزه	عليك أن تفعل ما هو مناسب لك.	انت تعمل المناسب ليك
716	0	You PROBABLY don't have any chance at the moment.	Saying "thanks, I don't have any questions at the moment."	ربما ليس لديك أي فرصة في الوقت الحالي.	تقريبا إنت معندكش أي فرصة دلوقتي	قول "شكرًا ، ليس لدي أي أسئلة في الوقت الحالي".	قول "شكرًا ، معنديش أي أسئلة دلوقتي ".
717	3	It really doesn't matter.	It doesn't matter unless it is really far off.	لا يهم حقًا.	دا فعلا مش مهم	لا يهم ما لم تكن بعيدة حقًا.	مش مهم اذا ما كانتش بعيد بجد
718	3	You don't need to know everything.	You don't have to know.	لست بحاجة إلى معرفة كل شيء.	أنا مش محتاج أعرف كل حاجة	ليس عليك أن تعرف.	مش لازم تعرف
719	3	I think you're looking for Mikey (1992).	I think you're looking for the movie	أعتقد أنك تبحث عن ميكي 1992	تقريبا انت بتدور على ميكي 1992	أعتقد أنك تبحث عن الفيلم	اظن انك بتدور على الفيلم
720	5	It makes absolutely NO difference.	No, it makes no difference.	لا فرق على الإطلاق.	مفيش فرق خالص	لا ، لا تصنع أي فرق.	لا ، محصلش اي فرق
721	5	I think it's fine to ask this question.	I think it is okay to ask the question.	أعتقد أنه من الجيد طرح هذا السؤال.	أنا شايف إن الأحسن إننا نسأل السؤال دا	أعتقد أنه من المقبول طرح السؤال.	أظن أنه عادي تسأل سؤال.
722	4	I'm going to be very direct here.	I'm going to be blunt, here: You don't.	سأكون مباشرًا جدًا هنا.	أنا هكون واضح معاك جدا في النقطة دي	سأكون صريحا معك في هذه الأمر: أنت لا تفعل ذلك.	هكون صريح معاك فالامر ده "انت مابتعملش دا"
723	1	You just have to base your answer on what you do know, which is what you want.	Yes, you can do exactly what you want to do.	يجب أن تبني إجابتك عن الأمر الذي تعرفه وهو ذات الأمر الذي تريده	لازم اجابتك تكون مبنية على اللي بتعرفه وهو نفس الحاجة اللي انت عاوزه	نعم ، يمكنك أن تفعل بالضبط ما تريد القيام به.	اه ، تقدر تعمل اللي انت عايزه.
724	0	You should do it.	You should prime it first.	يجب عليك فعلها.	المفروض تعملها	يجب عليك أن تمهد للأمر أولا.	لازم تقدم للحاجة دي الاول
725	5	There's not a lot you can do about that.	I'm afraid there's not really a lot you can do.	ليس هناك الكثير مما يمكنك فعله حيال ذلك.	مفيش حاجة تقدر تعملها أكتر من كده	أخشى أنه ليس هناك الكثير مما يمكنك فعله.	خايف أن مفيش بايديك حاجة تعملها.
726	0	What kind of isulation is it?	What kind of floors are above?	أي أنواع العزل هو؟	اية نوع عزله؟	أي نوع من الطوابق أعلاه؟	اية نوع الطبقات فوقه؟
727	4	It depends entirely on your company and your contract.	I guess it depends on the nature of your contract.	يعتمد كليا على شركتك وعلى عقدك.	دا بيعتمد في الأساس على شركتك وعلى عقدك	أعتقد أن ذلك يعتمد على طبيعة عقدك.	أعتقد دة يعتمد على طبيعة عقدك.
728	5	You answered your own question.	You've answered your own question already.	لقد جاوبت بنفسك عن سؤالك.	إنت جاوبت بنفسك عن سؤالك	لقد أجبت عن سؤالك بالفعل.	انا جاوبتك فعلا
729	3	I don't think that there's any.	I don't think there is any universal term.	لا أعتقد أن هناك أي شيء.	أنا مش شايف إن في حاجة	لا أعتقد أن هناك أي مصطلح عالمي.	مظنش في أي مصطلح عالمي.
730	3	There are a few things you can do:	There are a few minimally-effective things you can do at the personal level.	هناك بعض الأشياء التي يمكن القيام به:	في شوية حاجات نقدر نعملها	هناك بعض الأشياء ذات الحد الأدنى من الفاعلية التي يمكنك القيام بها على المستوى الشخصي.	في بعض الحاجات ذات الحد الادني من الفعالية اللي يمكنك القيام بها على المستوى الشخصي
731	3	This is the tip I find most useful:	Something like this is useful:	هذه هي النصيحة التي أجدها مفيدة للغاية:	دي النصيحة فعلا اللي أنا شايفها كويسة	شيء مثل هذا مفيد:	شيء زي دة مفيد:
732	2	That's what I believe.	Yes, I believe it's a good idea.	هذا ما أؤمن به.	دا اللي أنا مآمن بيه	نعم ، أعتقد أنها فكرة جيدة.	اه ، اظن انها فكرة كويسة
733	1	If you are not sure how to do it, don't do it at all.	If not, don't do that and spend that time with something you like to do.	إذا لم تكن متأكدًا من كيفية القيام بذلك ، فلا تفعل ذلك على الإطلاق.	لو إنت مش متأكد من اللي بتعمله فمتعملش حاجة خالص	إذا لم يكن الأمر كذلك ، فلا تفعل ذلك واقض هذا الوقت في شيء تحب القيام به.	لو الامر مش كدة ، فمتعملوش وقضي الوقت في حاجة تحب تعملها.
734	0	It's all in her head.	It's all about adhesion.	كل شيء في رأسها.	كل حاجة في دماغها	كل الأمر يتعلق بالالتصاق	كل الامر متعلق بالارتباط
735	2	If you are not sure how to do it, don't do it at all.	If you do not have a very strong scientific reason to do it, don't.	إذا لم تكن متأكدًا من كيفية القيام بذلك ، فلا تفعل ذلك على الإطلاق.	لو إنت مش عارف تعمل كده إزاي فمتعملش حاجة خالص	إذا لم يكن لديك سبب علمي قوي للقيام بذلك ، فلا تفعل ذلك.	لو معندكش سبب علمي قوي للتنفيذ ، فمتنفذش.
736	0	You need to read a lot to know what you like and what you don't.	You have to know what you want to do.	عليك أن تقرأ الكثير لتعرف ما تحب وما لا تحب.	المفروض تقرا كتير عشان تعرف بتحب إيه ومبتحبش إيه	عليك أن تعرف ماذا تريد أن تفعل.	لازم تعرف انت عايز تعمل اية.
737	2	I would say you can do it, but it wouldn't be advised.	Personally, I would say not unless it suits you.	أود أن أقول أنه يمكنك فعل ذلك ، لكن لن يُنصح بذلك.	عايز أقولك إنك تقدر تعمل كده، بس محدش هيقولك كده	أنا شخصيًّا لا أقول إلا إذا كان ذلك يناسبك.	أنا شخصياً مبقولش إلا إذا كان دة يناسبك.
738	5	Can you do this?	Can you do it?	هل باستطاعتك فعل هذا؟	تقدر تعمل ده؟	هل تستطيع فعلها؟	تقدر تنفذ؟
739	3	Sure, I've done this very trip.	I've done this many dozens of times.	بالتأكيد ، لقد قطعت هذه الرحلة فعلًا.	أكيد روحت نفس الرحلة فعلا	لقد فعلت ذلك عشرات المرات.	عملت دة كتير قبل كدة
740	3	You can use it, too.	You can do it, too.	يمكنك استخدامه أيضا.	إنت كمان تقدر تستخدمه	يمكنك أن تفعل ذلك أيضا.	تقدر تعمل دة كمان
741	5	How do you do that?	How to do that?	كيف تفعل ذلك؟	إزاي بتعمل كده؟	كيف يتم فعل ذلك؟	ازاي دة بيتعمل؟
742	3	I've located an article that might be of some help: http://www.dsattorney.com/qa-pseudonyms-in-contracts/	I found some link that might be of help to you:	لقد عثرت على مقال قد يكون مفيدًا:	لقيت مقال ممكن يكون مفيد بالنسبالك	لقد وجدت رابطًا قد يكون مفيدًا لك:	انا لاقيت رابطً ممكن يكون مفيد ليك:
743	2	I would say you can do it, but it wouldn't be advised.	I would say it is impossible to know, so don't risk it.	أود أن أقول إنه يمكنك فعل ذلك ، لكن لن يُنصح بذلك.	عايز أقولك إنك تقدر تعمل كده، بس محدش هينصحك بكده	أود أن أقول إنه من المستحيل معرفة ذلك ، لذا لا تخاطروا به.	عايز أقول إنه مستحيل نعرف دة ، فبلاش نخاطر بيه.
744	1	Unfortunately the answer to your question is we simply do not know.	The answer to your question is not really.	للأسف الجواب على سؤالك هو أننا ببساطة لا نعرف.	للأسف الإجابة على سؤالك ده ببساطة احنا منعرفش	الجواب عن سؤالك هو لا.	الجواب على سؤالك هو لا
745	1	If you are not sure how to do it, don't do it at all.	You don't, it will not work.	إذا لم تكن متأكدًا من كيفية القيام بذلك ، فلا تفعل ذلك على الإطلاق.	لو انت مش متأكد هتعمل كده إزاي فمتعملش حاجة خالص	إن لم تفعل ذلك، فلن ينجح الأمر.	انت لو معملتش دة الموضوع مش هينجح
746	5	It's also a matter of taste.	It's definitely just a matter of preference.	إنها أيضًا مسألة ذوق.	دي كمان مسألة ذوق	إنها بالتأكيد مجرد مسألة تفضيل.	طبعا هي مسألة تفضيل
747	1	It's not a good idea.	It's a good idea to do both.	انها فكرة ليست جيدة.	الفكرة دي مش كويسة	إنها فكرة جيدة أن تفعل كلا الأمرين.	كويس انك تنفذ الحاجتين
748	2	This answer is based on my experience teaching undergraduate math in the US.	This answer is based on experience I did not researched for references.	تستند هذه الإجابة إلى خبرتي في تدريس الرياضيات الجامعية في الولايات المتحدة.	الإجابة دي جايه من خبرتي في تدريس الرياضيات الجامعية في الولايات المتحدة	تستند هذه الإجابة إلى تجربة لم أجر بحثًا عنها في المراجع.	الاجابة دي جاية من تجربة معملتش بحث عنها في المراجع
749	4	There are a few things I think you should do.	There are quite a few things you would need to do;	هناك بعض الأشياء التي أعتقد أنه يجب عليك القيام بها.	في شوية حاجات أنا شايف إنك لازم تعملها	هناك بعض الأشياء التي قد تحتاج إلى القيام بها ؛	في حاجات احتمال تحتاج تعملها
750	0	You will want to clean the area first.	You will also want to remove the seeds.	سترغب في تنظيف المنطقة أولاً.	هتحتاج تنضف المكان دا الأول	سوف تحتاج أيضًا إلى إزالة البذور.	هتحتاج بردو تشيل البذور
751	2	It depends on what you want to have in your tank.	It depends on what you want to achieve.	يعتمد ذلك على ما تريده في خزانتك	دا بيعتمد إنت عايز إيه معاك	يعتمد ذلك على ما تريد تحقيقه.	دة يعتمد على انت تعمل اية
752	1	There are a couple of options that you could consider:	There are a lot of ways that could go poorly for you.	هناك خياران يمكنك التفكير فيهما:	في حاجتين ممكن تفكر فيهم	هناك الكثير من الطرق التي يمكن أن تكون سيئة بالنسبة لك.	في طريق كتير ممكن تكون وحشة باللنسبة لك
753	3	You don't have to worry.	Since you have one ticket, you don't have to worry.	لا داعي للقلق.	ملوش لازمة القلق ده	نظرًا لأن لديك تذكرة واحدة ، فلا داعي للقلق.	طيب بما انك معاك تذكرة واحدة فامفيش داعيي تقلق
754	1	Vietnamese citizens need a visa to visit the USA.	Nepalese citizens require a visa to visit the UK.	يحتاج المواطنون الفيتناميون إلى تأشيرة لزيارة الولايات المتحدة الأمريكية.	بيحتاج المواطنين الفيتناميين لتأشيرة عشان يزورا أمريكا	يحتاج المواطنون النيباليون إلى تأشيرة لزيارة المملكة المتحدة.	المواطنين النيباليين محتاجين تأشيرة لزيارة المملكة المتحدة.
755	1	It depends on how it's used.	It depends on how long it's been out.	يعتمد ذلك على كيفية استخدامه.	ده بيعتمد على إنت هتستخدمه إزاي	يعتمد ذلك على المدة التي قضاها بالخارج.	يعتمد ذلك على المدة التي قضاها بره.
756	5	I don't see why there should be any problem with this whatsoever.	I don't see why this could be a problem.	لا أفهم لماذا يجب أن يكون هناك أي مشكلة مع هذا على الإطلاق.	مش فاهم ليه لازم دايما يكون فيه مشكلة معاه على طول	لا أفهم لماذا قد يكون هذا مشكلة.	مش فاهم ازاي دة مشكلة.
757	5	There's not a lot you can do about that.	I really do not think there is much you can do about that.	ليس هناك الكثير مما يمكنك فعله حيال ذلك.	مفيش حاجة تقدر تعملها في الموضوع ده	لا أعتقد حقًا أنه يمكنك فعل الكثير حيال ذلك.	متقدرش تعمل اكثر من كدة في الموضوع دة
758	5	You got it right.	Yes you got it.	لقد فهمت الأمر بشكل صحيح.	أنا فهمت صح	نعم لقد فهمته	ايوة انا فهمته
759	0	You just have to base your answer on what you do know, which is what you want.	Remember this is your degree we are talking about, its up to you what you want to do.	عليك فقط أن تبني إجابتك على ما تعرفه ، وهو ما تريده.	المفروض إجابتك تبقى على أساس اللي انت عارفه وعايزه	تذكر أن هذه هي شهادتك التي نتحدث عنها ، والأمر متروك لك فيما تريد القيام به.	افتكر ان هي دي الشهادة اللي بنتكلم ، عنها والامر ليك شوف انت عايز تعمل اية
760	4	How do you do that?	How should you do that?	كيف تفعل ذلك؟	إزاي بتعمل كده؟	كيف ينبغي لك أن تفعل ذلك؟	إنت بتعمل دة ازاي؟
761	4	I was in a similar situation.	I am in a similar situation.	كنت في وضع مماثل.	كنت في نفس وضعك	أنا في وضع مماثل.	انا كنت في موقف مشابه
762	0	What is your lid made of?	What is your paper for?	مم صنع غطاؤك؟	صنعت غطائك من اية	ما أهمية ورقتك البحثية؟	اية اهمية ورقة البحث بتاعتك
763	0	You don't need any visa.	You don't need sauce at all.	لا تحتاج إلى أي تأشيرة.	مش محتاج لفيزة	لست بحاجة إلى صلصة على الإطلاق.	مش محتاجين صلصة خالص
764	2	That is your problem, not your supervisor's.	Work with your supervisor and your team to solve the problem.	هذه هي مشكلتك وليست مشكلتك مع مشرفك.	دي مشكلتك إنت مش مشكلة مع المشرف بتاعك	اعمل مع مشرفك وفريقك لحل المشكلة.	اشتغل مع فريقك والمشرف بتاعك عشان تحل المشكلة
765	4	It depends on what you want to do next, and where you want to do it.	It's up to you what you want to do next.	يعتمد ذلك على ما تريد القيام به بعد ذلك ، وأين تريد القيام به.	ده بيعتمد عاللي انت عايزه بعد كده وهتعمله فين	الأمر متروك لك فيما تريد القيام به بعد ذلك.	الامر ليك في انت عايز تعمل اية بعد كدة
766	5	There are two things to consider:	A couple things to consider:	هناك شيئان يجب مراعاتهما:	فيه حاجتين لازم تاخد بالك منهم	هناك بعض الأشياء التي يجب مراعاتها:	في حاجات لازم تراعيها:
767	3	It depends entirely on your company and your contract.	It depends on your company.	هذا يعتمد كليا على شركتك وعلى عقدك.	ده بيعتمد في الأول وفي الآخر عالشركة والعقد بتاعك	هذا يعتمد على شركتك.	دة يعتمد على شركتك
768	3	The wood probably isn't rotten, it's just worn out.	It's just worn out and not safe.	ربما لم يكن الخشب فاسدًا ، إنه مهترئ.	يمكن الخشب مكنش بايظ ،دا مهري	إنها متهالكة وغير آمنة.	هي متكسرة خالص وغير آمنه
769	4	Well, I wouldn't put it on my cv.	I wouldn't put this job on my resume.	حسنًا ، لن أضعها في سيرتي الذاتية.	طيب ، مش هحطها في السي في بتاعي	لن أضع هذه الوظيفة في سيرتي الذاتية.	مش هحط الشغلة دي في الC.V بتاعي
770	1	This is a great one...	This is a difficult one.	هذا هو واحد كبير...	ده واحد كبير	هذا هو أصعب واحد	دة أصعب واحد
771	0	The answer to both questions is: Yes.	To directly answer the two questions in your title.	الجواب على كلا السؤالين هو نعم.	اه، دي إجابتي عالسؤالين بتوعك	للإجابة مباشرة عن السؤالين في عنوانك.	علشان نجاوب عن السؤالين في عنوانك
772	2	Yes, there is a reason to not do what you propose.	Valid reasons to feel the way you do, but not a reason to resign.	نعم ، هناك سبب لعدم فعل ما تقترحه.	اه ، في سبب عشان معملش اللي انت بتقوله	أسباب وجيهة للشعور بالطريقة التي تعمل بها ، ولكنها ليست سببًا للاستقالة.	اسباب معقولة للشعور بالطريقة اللي بتشتغل بيها ولكنها ليست سببا للاستقالة
773	2	I think it is depends on the program.	It depends on how the term is used I think.	أعتقد أن الأمر يعتمد على البرنامج.	أنا شايف إن الموضوع بيعتمد عالبرنامج	هذا يعتمد على كيفية استخدام المصطلح على ما أعتقد.	على ما اظن دة يعتمد ازاي هتستخدم المصطلح.
774	5	Can you do this?	So, CAN you do this?	هل باستطاعتك فعل هذا؟	تقدر تعمل كده؟	لذا ، هل يمكنك فعل هذا؟	ها ، تقدر تنفذ؟
775	4	I think there isn't a general answer.	I don't think there is an answer for this.	أعتقد أنه لا توجد إجابة عامة.	أنا شايف إن مفيش إجابة ثابتة	لا أعتقد أن هناك إجابة لهذا.	مظنش في اجابة لدة.
776	5	There are a few things you can do:	There are a couple things you can try.	هناك عدد قليل من الأشياء التي يمكن القيام به:	في شوية حاجات قليلة نقدر نعملها	هناك بعض الأشياء التي يمكنك تجربتها.	في حاجات مينفعش تجربها.
777	1	The key is you have to find something that works for you, and your goals.	You may want it, but the process given to you is what you have to work within.	الحل هو أن تجد شيئًا يناسبك وأهدافك.	الحل إنك تلاقي اللي يناسبك ويناسب هدفك	قد ترغب في ذلك ، لكن العملية الممنوحة لك هي ما عليك العمل فيه.	قد تريد الحاجة دية لكن العملية الممنوحة لك هي ما عليك العمل فيه
778	0	You don't have to know.	You don't have equipments/facilities to do research in B.	ليس عليك أن تعرف.	مش لازم تعرف	ليس لديك معدات / مرافق لإجراء البحوث في بي.	معندكش معدات او مرافق عشان تعمل ابحاثك في بي.
779	2	I think you've pretty much done your review.	You've pretty much answered your own question.	أعتقد أنك أنهيت مراجعتك	أنا شايف إنك خلصت المراجعة	لقد أجبت إلى حد كبير عن سؤالك بنفسك.	انت جاوبت على سؤالك بشكل كبير
780	0	There are a few things I think you should do.	There are a few things I don't understand:	هناك بعض الأشياء التي أعتقد أنه يجب عليك القيام بها.	أنا شايف إن في شوية حاجات لازم تعملها	هناك بعض الأشياء التي لا أفهمها:	في حاجات مش فاهمها:
781	2	You burn more Calories digesting protein than you do carbohydrates and fat.	The more you sweat, the faster you will burn calories and fat.	تحرق في أثناء هضم البروتين سعرات حرارية أكثر مما تحرقه في هضم الكربوهيدرات والدهون.	السعرات اللي بتتحرق وانت بتهضم البروتين أكتر من اللي بتتحرق وانت بتهضم الكربوهيدرات والدهون	كلما زاد التعرق، زادت سرعة حرق السعرات الحرارية والدهون.	كل ما تعرق كتير ، سرعة حرق السعرات والدهون تزيد.
782	1	It depends on what you want to do next, and where you want to do it.	It depends on what you want to say/imply.	يعتمد ذلك على ما تريد القيام به بعد ذلك ، وأين تريد القيام به.	ده بيعتمد عاللي انت عايزه بعد كده وهتعمله فين	يعتمد ذلك على ما تريد قوله / ضمنيًا.	دة يعتمد على اللي انت عايز تقوله / ضمنيًا.
783	5	You got it right.	You've got it right.	لقد فهمت الأمر بشكل صحيح.	أنا فهمت صح	لقد فهمت الأمر على نحو صحيح.	فهمتها صح
784	5	You answered your own question.	You pretty much answered your own question.	لقد جاوبت بنفسك عن سؤالك.	انت جاوبت عن نفسك بنفسك	لقد أجبت إلى حد كبير عن سؤالك.	انت جاوبت عن سؤالك بشكل كبير
785	3	I have the same thing.	I had the same problem as you.	انا أملك الشيء نفسه.	أنا عندي نفس الحاجة	لقد واجهت المشكلة نفسها التي تواجهها.	قابلت نفس مشكلتك
786	0	Yes, there is a chemical difference.	Yes, there is a reason for it.	نعم ، هناك فرق كيميائي.	اه ، في فرق كيميائي	نعم ، هناك سبب لذلك.	ايوة ، في سبب لكدة.
787	0	They can be out of level by a bit, but flat is important.	Yes, although they can be a bit sour.	قد تكون هذه الأشياء غير مسطحة بعض الشيء، ولكن استواء سطحها أمر مهم	جايز متكونش سطحها متسواي بس إن يكون سطحا متسواي دي حاجة مهمة	نعم ، على الرغم من أنها يمكن أن تكون حامضة بعض الشيء.	ايوة ، على الرغم من أنها يمكن تكون حامضة شوية.
788	2	I would look at this: U.S.	I would look at this way:	قد ألقي نظرة على هذا الأمر: الولايات المتحدة	ممكن أبص بصحة على دا : أمريكا	سوف أنظر إلى هذه الطريقة:	هشوف الطريقة دي
789	5	You are on the right path.	You're on the right path.	أنت على الطريق الصحيح.	إنت ماشي صح	أنت على الطريق الصحيح.	انت ماشي صح
790	1	If you haven't, you should.	You should, but you don't have to.	إذا لم تفعل ذلك، فعليك أن تفعله.	لو انت معملتش كده ، المفروض تعمله	يجب عليك ذلك ، لكن ليس عليك فعله.	واجب عليك ذلك ، لكن ممكن متعملوش
791	3	Yes it is common!	The simple answer is yes!	نعم هو شائع!	اه دا منتشر	الاجابة البسيطة هي نعم!	الاجابة البسيطة هي نعم!
792	3	I don't think that there's any.	I don't think there are any benefits.	لا أعتقد أن هناك أي شيء.	أنا مش شايف إن في حاجة	لا أعتقد أن هناك أي فوائد.	مظنش في فايدة
793	2	It looks to me that this is set up for what you want:	It is up to you whether you want to do that.	يبدو لي أنه تم إعداد هذا لما تريده:	الظاهر إن هما عملوا اللي انت عايزه	الأمر متروك لك فيما إذا كنت تريد القيام بذلك.	الامر ليك سواء عايز تعمل دة او لا
794	1	Problem is, the system doesn't account for people who could care less about money, or title.	The Joker doesn't care about money.	المشكلة هي أن النظام لا يأخذ في الحسبان الأشخاص الذين لا يهتمون كثيرًا بالمال أو المسمى الوظيفي.	المشكلة إن النظام مبيخدش في باله الناس اللي مش بتهتم بالفلوس أو المركز	الجوكر لا يهتم بالمال.	الجوكر متهموش الفلوس
795	1	In the first case, I think you don't need it.	So I don't think you need to put it on the cover.	في الحالة الأولى ، أعتقد أنك لست بحاجة إليها.	في الحالة الأولى ، أنا شايف إنك مش محتاجلها	لذلك لا أعتقد أنك بحاجة إلى وضعه على الغلاف.	عشان كدة مظنش انك محتاج تحطه على الغلاف
796	2	It is impossible to answer this question without a form check.	It is difficult, if not impossible, to give a complete answer to this question.	من المستحيل الإجابة عن هذا السؤال بدون التحقق من النموذج.	مستحيل إن إحنا نجاوب عالسؤال ده من غير ما نبص للنموذج	من الصعب ، إن لم يكن من المستحيل ، إعطاء إجابة كاملة عن هذا السؤال.	من الصعب ، إن لم يكن من المستحيل ، اديك اجابة كاملة على السؤال دة.
797	2	You need to add this to your resume because it is the only position you have had.	This gives you the opportunity to make your case that you really do have expertise in XXX.	تحتاج إلى إضافة هذا إلى سيرتك الذاتية لأنها الوظيفة الوحيدة التي لديك.	المفروض تحط ده في السي في بتاعك لإن دي الوظيفة الوحيدة اللي أدامك	يمنحك هذا الفرصة لتوضيح قضيتك بأن لديك بالفعل خبرة في XXX.	دة يديك فرصة توضح موقفك انك عدك بالفعل خبرة في xxx
798	4	Work into it slowly.	You work on it slowly.	اعمل فيه ببطء.	أنا شعال فيه براحة	أنت تعمل عليها ببطء.	انت شغال عليها ببطئ
799	0	No, you do not NEED a bread machine.	You do not need to worry.	لا ، لا تحتاج إلى آلة خبز.	لا ، لا إنت محتاج بوتجاز	لا داعي للقلق	مافيش داعي انك تقلق
800	1	Yes, it is possible to publish a paper on model analysis.	Yes, it is hard to publish in a peer reviewed journal.	نعم، من الممكن أن ننشر ورقة بحثية عن التحليل النموذجي	اه ،احنا ممكن ننشر البحث بتاع التحليل النوذجي	نعم من الصعب أن تنشر ما تريد في جريدة يقوم أقرابك بمراجعة ما ينشر فيها	ايوة من الصعب انك تنشر اللي عاوزة في جرنال قريبك بيرجعوا اللي بيتنشر
801	1	You just have to base your answer on what you do know, which is what you want.	So if that's what you need, you really do have to be explicit about it.	عليك فقط أن تبني إجابتك على ما تعرفه ، وهو ما تريده.	لازم تخلي اجابتك عاللي انت عارفه وده اللي انت عاوزه	لذلك إذا كان هذا هو ما تحتاجه ، فعليك حقًا أن تكون صريحًا بشأنه.	عشان كدة لو دة اللي انت محتاجة فلازم تكون صريح
802	2	Yes, you should mention your experience.	Yes, you should make a resume.	نعم ، يجب أن تذكر خبرتك.	ايوه المفروض ان انت تعرفنا خبرتك	نعم، يجب عليك كتابة سيرة ذاتية	ايوة لازم تكتب c.v
803	2	I think it is great that you had a test conducted.	I think that's a great plan.	أعتقد أنه من الرائع أن تجري اختبارًا.	انا شايف ان حاجة كويسة انك تعمل اختبار	أعتقد أن هذه خطة رائعة.	اظن دي خطة كويسة
804	0	You don't have to know.	Other than that you don't have a tax issue.	ليس عليك أن تعرف.	مش لازم تعرف	بخلاف ذلك ليس لديك مشكلة ضريبية.	غير كدة معندكش مشكلة ضريبية
805	1	Yes, there is a rule against this.	There's no rule against it.	نعم ، هناك قاعدة ضد هذا.	ايوه في قاعدة ضد ده	لا توجد قاعدة ضده.	مفيش قاعدة ضده
806	5	What are your goals?	What are you goals?	ما أهدافك؟	ايه هي اهدافك	ما هي أهدافك؟	اية اهدافك؟
807	2	I'm going to go out on a limb here...	I'm going to be very direct here.	سأقدم على مخاطرة كبيرة هنا.	هقدم مخاطرة كبيرة هنا	سأكون مباشرًا جدًا هنا.	هكون مباشرًا جدًا هنا.
808	2	If your long stay visa for Switzerland is valid, then you will not need a transit visa.	You do not need a transit visa, but to enter Zurich you will need a visa.	إذا كانت تأشيرة الإقامة الطويلة الخاصة بك في سويسرا صالحة ، فلن تحتاج إلى تأشيرة عبور.	لو التاشيرة بتاع الاقامة الطويلة بتاعتك في سويسرا لسه سارية فكده مش هتحتاج لتأشيرة خروج	لا تحتاج إلى تأشيرة عبور ، لكن لدخول زيورخ ستحتاج إلى تأشيرة.	مش هتحتاج تأشيرة عبور ، لكن عشان تدخل زيورخ هتحتاج إلى تأشيرة.
809	5	A few more point to think about:	A few things to think about:	بضع نقاط أخرى للتفكير فيها:	شوية نقط كمان فكروا فيها	بعض الأشياء التي يجب التفكير فيها:	في حاجات لازم نفكر فيها
810	2	Now you don't have to be perfect on every answer.	You don't have to know.	الآن ليس عليك أن تكون مثاليًا في كل إجابة.	دلوقتي مش لازم تكون مثالي يعني في كل اجابة	ليس عليك أن تعرف.	مش لازم تعرف
811	5	I'm afraid we are out of luck in this one.	I think this is one of those things where you are just out of luck.	أخشى أننا غير محظوظين في هذا.	خايف لنكون مش محظوظين في الكلام ده	أعتقد أن هذا أحد الأشياء التي لم يحالفك فيها الحظ.	اظنك مكنتش محظوظ في واحد من الحاجات دي
812	0	It is more deciding what you should do and what you should get others to do.	Point is: know what you want and don't be afraid to ask for it.	الأمر الأكثر حسما هو أن تحدد ما يجب عليك فعله، وما يجب على الآخرين فعله.	الحاجة الأكيدة هي إنك تحدد ايه اللي مفروض عليك وايه اللي مفروض الناس يعملوه	النقطة المهمة هي: أن تعرف ما تريد وألا تخاف من طلب ذلك.	النقطة المهمة هي: اعرف انت عايز اية ومتخافش تطلبه.
813	4	It varies by the situation.	This varies by institution.	يختلف حسب الحالة.	بيختلف حسب الحالة	هذا يختلف حسب المؤسسة.	دة يختلف حسب المؤسسة.
814	4	I have the same thing.	I have the same problem.	أنا أملك الشيء نفسه.	انا عندي نفس الموضوع	أواجه المشكلة نفسها.	عندي نفس المشكلة
815	4	I have the same thing.	I have the exact same problem.	أنا أملك الشيء نفسه.	انا عندي نفس الموضوع	أواجه المشكلة نفسها بالضبط.	عندي نفس المشكلة بالظبط
816	0	You are on the right path.	You're right on about the sample definition.	أنت على الطريق الصحيح.	انت عالطريق الصح	أنت محق بشأن تعريف العينة.	عندك حق بخصوص تعريف العينة
817	2	Primer/paint will not work.	Nope that will not work.	الطلاء الأساسي لن يعمل.	الدهان الاساسي مش هيعمل	كلا هذا لن ينجح	لا دة مش هينفع
818	2	The best thing you can do is to know your stuff.	The best thing you can do is find something else interesting to do while you wait on hold.	أفضل شيء يمكنك القيام به هو معرفة الأشياء الخاصة بك.	احسن حاجة ممكن تعملها هو انك تعرف الحاجات بتاعتك	أفضل شيء يمكنك القيام به هو العثور على شيء آخر ممتع للقيام به أثناء الانتظار.	أفضل شيء ممكن تعمله هو العثور على اي حاجة تانية ممتعة تعملها وانت مستني.
819	5	It's also a matter of taste.	It's mostly a matter of taste.	إنها أيضًا مسألة ذوق.	دي برضه مسألة ذوق	إنها في الغالب مسألة ذوق.	هي في الغالب مسألة ذوق.
820	2	I was in a similar situation.	Personally when I was in a similar situation I sent the couple a card and a gift.	كنت في وضع مماثل.	كنت في نفس الوضع ده	شخصياً عندما كنت في وضع مماثل ، أرسلت للزوجين بطاقة وهدية.	شخصياً لما كنت في وضع مماثل ، أرسلت للزوجين بطاقة وهدية.
821	3	You can use it, too.	Yes, you can do it.	يمكنك استخدامه أيضا.	ممكن تستخدمه برضه	نعم يمكنك فعله.	ايوة تقدر
822	4	You have to decide what you want to get out of this.	You have to find out what works for you.	عليك أن تقرر ما تريد للتمكن من الخروج من هذا	المفروض تعرف انت عايز ايه عشان تقدر تخرج من الموضوع ده	عليك أن تعرف ما يناسبك.	لازم تعرف اللي يناسبك
823	1	It depends on what they are.	It depends on how it's used.	هذا يعتمد على ما هم عليه.	ده بيعتمد عاللي هما موجودين فيه	يعتمد ذلك على كيفية استخدامه.	دة يعتمد على كيفية استخدامه.
824	5	I had the same problem as you.	I have just had the same problem.	واجهت المشكلة نفسها التي تواجهها.	انا قابلت نفس المشكلة بتاعتك	لقد عانيت من فوري المشكلة نفسها.	لسة كنت بعاني من نفس المشكلة.
825	2	Sometime if you really want it you might need to pay an agency to get the place for you.	You could probably get a tour agency to do it for you but it would cost you.	احيانا إذا كنت تريد ذلك حقًا ، فقد تحتاج إلى الدفع لوكالة للحصول على مكان لك.	اوقات لو انت عايز ده بجد ممكن تحتاج انك تدفع لشركة علشان تحصل على مكان ليك	ربما يمكنك الحصول على وكالة سياحية للقيام بذلك نيابة عنك ولكن هذا سيكلفك.	ممكن تحصل على وكالة سياحية يعملوا دة بالنيابة عنك ولكن هيكلفك.
826	1	You don't need to know everything.	They just don't want you to know it.	لست بحاجة إلى معرفة كل شيء.	مش محتاج انك تعرف كل حاجة	هم فقط لا يريدونك أن تعرف ذلك.	هما بس مش عايزينك تعرف دة.
827	2	Also it is useful to keep the consistency in your story.	It is important to keep the story in the scope of your limit.	ومن المفيد أيضًا الحفاظ على التكثيف في قصتك.	حاجة كويسة أنك تحافظ على التكثيف في قصتك	من المهم إبقاء القصة في نطاق الحد الخاص بك.	مهم انك تبقى القصة في حدودك أنت
828	1	I think it's just a habit.	I think it's a bad idea.	أعتقد أنها مجرد عادة.	انا شايف انها مجرد عادة	أعتقد أنها فكرة سيئة.	اظنها فكرة مش كويسة
829	4	It's not a good idea.	No, it's not a good thing.	ليست فكرة جيدة.	دي فكرة مش كويسة	لا ، هذا ليس بالشيء الجيد.	لا ، دة مش حاجة كويسة.
830	5	I'm thinking it's a bad idea.	I think it's a bad idea.	أعتقد أنها فكرة سيئة.	انا شايف انها فكرة وحشة	أعتقد أنها فكرة سيئة.	اظنها فكرة مش كويسة
831	1	It depends on what you want to do next, and where you want to do it.	You need to pick how and where you want to place your foot and do it.	يعتمد ذلك على ما تريد القيام به بعد ذلك ، وأين تريد القيام به القيام به.	ده بيعتمد عاللي انت عايز تعمله بعد كده وعايز تعمله فين	يجب عليك أن تختار كيف وأين ستكون خطوتك القادمة	لازم تعرف تختار امتى وازاري خطوة اللي جاية هتكون فين
832	4	You have a problem.	This is a big problem.	لديك مشكلة.	عندك مشكلة	وهذه مشكلة كبيرة.	ودي مشكلة كبيرة
833	2	Unfortunately the answer to your question is we simply do not know.	If the conversation is not about work, you know what the answer is to your own question.	للأسف الجواب عن سؤالك هو أننا ببساطة لا نعرف.	للأسف الجواب على سؤالك هو اننا ببساطة منعرفش	إذا لم تكن المحادثة حول العمل ، فأنت تعلم الإجابة عن سؤالك.	إذا المحادثة مكنتش حوالين الشغل ، فأنت عارف الإجابة على سؤالك.
834	4	Unfortunately, this question cannot be answered in its full generality.	This cannot be answered in general.	للأسف ، لا يمكن الإجابة عن هذا السؤال بشكل عام.	للأسف مش ممكن نجاوب عالسؤال ده بشكل عام	هذا لا يمكن الإجابة عنه بشكل عام.	مقدرش اجاوب على دة بشكل عام.
835	2	I would personally beware of the Motley Fool.	I would recommend looking at The Motley Fool.	شخصيا، سأنتبه للنصائح الصادرة عن "موتلاي فوول"	عن نفسي، هاخد بالي من الحاجات اللي "موتلاي فوول"	أود أن أوصي بالنظر في "موتلاي فوول"	عايز اوصيكم تبصوا في "موتلاي فوول"
836	4	I think there isn't a general answer.	I don't think there is a single definition.	أعتقد أنه لا توجد إجابة عامة.	أنا شايف ان مفيش إجابة عامة	لا أعتقد أن هناك تعريفًا واحدًا.	مظنش ان في تعريف واحد.
837	5	It's not a good idea.	Not a good idea.	ليست فكرة جيدة.	دي فكرة مش كويسة	ليست فكرة جيدة.	مش فكرة كويسة
838	0	You don't need any visa.	You don't have to worry.	لا تحتاج إلى أي تأشيرة.	مش محتاج اي تأشيرة	لا داعي للقلق.	متقلقش
839	0	You have to decide what you want to get out of this.	You're probably going to have to read various blogs to get all the information you want.	عليك أن تقرر ما تريد للخروج من هذا.	المفروض تعرف انت عايز ايه عشان تقدر تخرج من الكلام ده	ربما يتعين عليك قراءة العديد من المدونات للحصول على جميع المعلومات التي تريدها.	اظن هتحتاج تقرأ مدونات كتير عشان تحصل على المعلومات اللي انت عايزها.
840	5	I had the same problem as you.	I have exactly the same problem.	لقد واجهت المشكلة نفسها التي تواجهها.	واجهت نفس المشكلة بتاعتك دي	أواجه المشكلة نفسها بالضبط.	أنا عندي نفس المشكلة بالضبط.
841	4	My answer to your question is "Probably Not".	The answer to your question is not really.	جوابي عن سؤالك هو "ربما لا".	جوابي عالسؤال بتاعك هو ممكن لا	الجواب عن سؤالك هو لا .	الجواب على سؤالك هو لا
842	1	You should do it.	You should never do it.	يجب عليك فعلها.	لازم تعملها	يجب ألا تفعلها أبدًا.	متعملش كدة تاني.
843	4	I had the same problem as you.	I had the same issue.	لقد واجهت المشكلة نفسها التي تواجهها.	واجهت نفس المشكلة بتاعتك دي	واجهت المشكلة نفسها.	كان عندي نفس المشكلة.
844	4	Hope this is what you are looking for.	Is this the kind of thing you're looking for ?	نأمل أن يكون هذا هو ما تبحث عنه.	نتمنى ان يكون ده هو اللي بتدور عليه	هل هذا هو نوع الشيء الذي تبحث عنه؟	هو دة النوع اللي بتدور عليه.
845	5	There are two things to consider:	I think there are two important things to consider:	هناك شيئان يجب مراعاتهما:	فيه حاجتين المفروض تراعيهم	أعتقد أن هناك شيئين مهمين يجب مراعاتهما:	اظن في حاجتين مهمين لازم تراعيهم:
846	5	It's pretty much up to you.	It is up to you.	الأمر يعود إليك كثيرًا.	الموضوع في حاجات كتيرهيرجع ليك	الأمر يعود إليك.	الامر يرجعلك
847	4	There are a few things you can do:	There are a few things you need to consider:	هناك عدد قليل من الأشياء التي يمكن القيام به:	في شوية حاجات تقدر تعملها	هناك بعض الأشياء التي يجب مراعاتها:	في حاجات لازم نراعيها.
848	1	The answer to this and all such similar questions is in two stages:	The answer to both questions is: Yes.	الإجابة عن هذا السؤال وكل هذه الأسئلة المماثلة تأتي على مرحلتين:	الاجابة عالسؤال ده وكل الاسئلة اللي زيه بتكون على مرحلتين	الجواب على كلا السؤالين هو نعم.	الجواب على سؤالينك هو اه.
849	0	It is impossible to answer this question without a form check.	This is a part answer to your question	من الاستحالة أن تجيب عن هذا السؤال بدون التحقق من النموذج.	استحالة إنك تجاوب عالسؤال ده من غير ما ترجع لنموذج الإجابة.	هذا جزء من إجابة سؤالك.	دة جزء من إجابة سؤالك
850	3	There are a few things you can do:	There are a few things I think you should do.	هناك عدد قليل من الأشياء التي يمكن القيام به:	فيه عدد قليل من الحاجات اللي ممكن تعملها	هناك بعض الأشياء التي أعتقد أنه يجب عليك القيام بها.	اظن في حاجات لازم تعملها:
851	4	It depends on what you want to do next, and where you want to do it.	It depends on what and where you are going to do.	يعتمد ذلك على ما تريد القيام به بعد ذلك ، وأين تريد القيام به.	ده بيعتمد عاللي انت عايز تعمله بعد كده وعايز تعمله فين	يعتمد ذلك على ماذا وأين ستفعل.	دة يعتمد علي هتعمل اية وفين
852	3	There are a few possible reasons.	There are a few reasons that paint wrinkles.	هناك القليل من الأسباب المحتملة.	الاسباب المحتملة مش كتيرة	هناك عدة أسباب وراء ظهور تجاعيد الطلاء.	في اسباب كتير ورا كرمشة الدهان
853	5	There are three options:	There are only three options:	هناك ثلاثة خيارات:	فيه تلت خيارات	هناك ثلاثة خيارات فقط:	في تلت خيارات بس:
854	5	So think it in this way.	Think of it this way.	لذا فكر في الأمر بهذه الطريقة.	عشان كده فكر في الموضوع بالطريقة دي	أعتقد أنه من هذا الطريق.	اظن من الطريق دة.
855	5	Maybe this could work for you.	Maybe this can work for you.	ربما هذا يمكن أن يناسبك	يمكن ده ممكن يناسبك	ربما هذا يمكن أن يعمل من أجلك.	دة ممكن يشتغل عشانك.
856	1	It depends on what you want to do next, and where you want to do it.	They can, but the way to do it depends on what you have available.	يعتمد ذلك على ما تريد القيام به بعد ذلك ، وأين تريد القيام به.	ده بيعتمد عاللي انت عايز تعمله بعد كده وعايز تعمله فين	يمكنهم ذلك، لكن طريقة القيام بذلك تعتمد على ما هو متاح لديك.	يقدروا يعملوا دة ، لكن طريقة التنفيذ تعتمد على المتاح عندك
857	0	Microwave would be your best bet.	Your best bet is research.	سيكون فرن الميكروويف هو أفضل رهان لك.	فرن الميكروويف هيكون احسن رهان ليك	أفضل رهان هو البحث.	أحسن حاجة في الرهان هو إنك تدور
858	4	In the US, it will depend on the school.	This will depend on the university.	في الولايات المتحدة ، ستعتمد على المدرسة.	في الولايات المتحدة هتعتمد عالمدرسة	هذا سوف يعتمد على الجامعة.	دة هيعتمد على الجامعة
859	1	It's not a good idea.	It's not just a good idea, it's an excellent idea.	ليست فكرة جيدة.	دي فكرة مش كويسة	إنها ليست مجرد فكرة جيدة ، إنها فكرة ممتازة.	دي مش فكرة كويسة بس ، دي فكرة كويسة جدا
860	4	There are a few things I think you should do.	There are a few minimally-effective things you can do at the personal level.	هناك القليل من الأشياء التي أعتقد أنه يجب عليك القيام بها.	في عدد قليل من الحاجات اللي انا شايف المفروض تعملها	هناك بعض الأشياء ذات الحد الأدنى من الفاعلية التي يمكنك القيام بها على المستوى الشخصي.	في هناك شوية حاجات في الحد الأدنى من الفعالية اللي ممكن انك تقوم بيها على المستوى الشخصي.
861	3	I've had this same problem.	I had this same situation.	لقد واجهت المشكلة نفسها.	واجهت نفس المشكلة بتاعتك دي	مررت بالموقف نفسه.	مريت بنفس الموقف
862	5	This is not a good idea.	Not a good idea.	هذه فكرة ليست جيدة.	دي فكرة مش كويسة	ليست بفكرة جيدة.	فكرة مش كويسة
863	5	I realized there is already an accepted answer but I figure I would add my 2 cents.	I know this is an old question but I feel I should add my 2 cents.	أدركت أن هناك إجابة مقبولة بالفعل ، لكنني أعتقد أنني سأضيف سنتين.	عرفت ان فيه اجابة مقبولة بس شايف اني هزود قرشين	أعلم أن هذا سؤال قديم ولكني أشعر أنه يجب علي إضافة سنتين.	اظن دة سؤال قديم لكن اظن اني لازم اضيف سنتي.
864	0	Yes, there is a reason to not do what you propose.	Yes, there is a chemical difference.	نعم ، هناك سبب لعدم فعل ما تقترحه.	ايوه في سبب اننا منعملش اللي انت قلته	نعم ، هناك فرق كيميائي.	ايوه في فرق كميائي
865	1	Yes, there is at least one to my knowledge.	To my knowledge, there's no time requirement.	نعم ، هناك واحد على الأقل على حد علمي.	ايوه في واحد عالاقل على حد علمي	على حد علمي ، ليس هناك وقت محدد.	على حد علمي ، مفيش وقت محدد.
866	0	You don't have to worry.	You don't have to do anything to season it.	لا داعي للقلق.	مفيش داعي للقلق	ليس عليك فعل أي شيء لتتبيله.	مافيش حاجة تعملها علشان تتبله
867	0	There is no test that can tell you if it is sealed or not.	There is no code telling you that you cannot do this.	لا يوجد اختبار يمكن أن يخبرك ما إذا كان محكم الإغلاق أم لا.	مفيش حاجة ممكن تقولك اذا كان مقفول كويس ولا لا	لا يوجد رمز يخبرك أنه لا يمكنك القيام بذلك.	مافيش رمز هيقولك انك مافيش حاجة تعملها
868	0	Yes, you should make a resume	Yes, you should talk to your professor.	نعم، يجب عليك كتابة سيرة ذاتية	ايوه المفروض تعمل سيرة ذاتية	نعم ، يجب عليك التحدث إلى أستاذك.	ايوة ، لازم تكلم استاذك.
869	0	You shouldn't feel any obligation at all.	You don't need sauce at all.	لا يجب أن تشعر بأي التزام على الإطلاق.	المفروض انك متحسش بأي التزام خالص	لست بحاجة إلى صلصة على الإطلاق.	مش محتاجين صلصة خالص
870	4	I've had this same problem.	I had this problem before.	لقد واجهت المشكلة نفسها.	قابلت نفس المشكلة	كان لي هذه المشكلة من قبل.	كان عندي نفس المشكلة قبل كدة
871	5	You may have to experiment and find what you like.	You have to find out what works for you.	قد تضطر إلى التجربة والعثور على ما تريد.	ممكن تضطر انك تجرب وتلاقي اللي انت عايزه	عليك أن تعرف ما يناسبك.	لازم تعرف اللي يناسبك
872	1	My answer to your question is "Probably Not".	This is a part answer to your question	جوابي عن سؤالك هو "ربما لا".	جوابي عالسؤال بتاعك هو ممكن لا	هذا جزء من إجابة سؤالك	دة جزء من إجابة سؤالك
873	1	The key thing to realize here is that it's not your job to make people do their work.	It really isn't your problem how they are going to find a qualified person to do the job.	الشيء الرئيسي الذي يجب أن تدركه هنا هو أنه ليس من وظيفتك أن تجعل الناس يقومون بعملهم.	الشيء الأساسي اللي المفروض تعرفه هنا هو ان مش من اخنصاصك تخلي الناس تعمل شغلها	ليست مشكلتك حقًا كيف سيجدون شخصًا مؤهلًا للقيام بهذه المهمة.	مش مشكلتك اصلا ازاي هيلاقوا حد جاهز يخلص الشغللانة دي.
874	4	Not a direct answer to the question, but something to consider.	Not a real answer to your question, but maybe it helps.	ليست إجابة مباشرة عن السؤال ، ولكن هناك شيئًا يجب مراعاته.	دي مش اجابة مباشرة عالسؤال بس فيه حاجة المفروض نراعيها	ليست إجابة حقيقية على سؤالك ، لكنها ربما تساعد.	مش اجابة حقيقية على سؤالك لكن ممكن تساعدك.
875	1	There are two possible causes for this:	There are two options for you -	هناك سببان محتملان لهذا:	فيه سببين محتملين لكده	هناك خياران لك -	ليك خياراين بس -
876	5	I agree with the other comments.	I agree with the previous comments.	انا أتفق مع التعليقات الاخرى.	انا متفق مع التعليقات التانية	وأنا أتفق مع التعليقات السابقة.	وأنا أتفق مع التعليقات السابقة.
877	3	The answer to both questions is: Yes.	If the answer to any of these questions is yes, a PhD may be worthwhile for you.	الجواب على كلا السؤالين هو نعم.	الجواب عالسؤالين نعم	إذا كانت الإجابة على أي من هذه الأسئلة بنعم ، فقد تكون شهادة الدكتوراه مفيدة لك.	لو الإجابة على أي سؤال من الأسئلة بنعم ، فشهادة الدكتوراه ممكن تكون مفيدة لك.
878	5	It rather depends on which country you're in.	That depends on which country you are in.	بل يعتمد على البلد الذي تعيش فيه.	ده بيعتمد عالبلد اللي انت عايش فيه	هذا يعتمد على البلد الذي أنت تعيش فيه.	دة يعتمد على البلد اللي انت عايش فيه.
879	5	This is a terrible idea.	This is a bad idea.	هذه فكرة رهيبة.	دي فكرة جامدة	هذه فكرة سيئة.	دي فكرة مش كويسة.
880	1.4	Vivendi shares closed 1.9 percent at 15.80 euros in Paris after falling 3.6 percent on Monday.	In New York, Vivendi shares were 1.4 percent down at $18.29.	لقد أغلقت أسهم فيفنري بارتفاع قدره 1.9 بالمئة بسعر 15.8يورو بعد هبوطها في باريس بنسبة 3.6 بالمئة يوم الاثنين	أسهم فيفنري ففلت بعد ما زادت 1.9 بالمية 15.8يورو بعد ما نزلت في باريس 3.6 بالمية يوم الأتنين	وفي نيويورك ، تراجعت أسهم فيفنري 1.4 بالمئة إلى 18.29 دولار.	وفي نيويورك ، تراجعت أسهم فيفنري 1.4 في المية إلى 18.29 دولار.
881	3.6	Bremer said one initiative is to launch a US$70 million nationwide program in the next two weeks to clean up neighborhoods and build community projects.	Bremer said he would launch a $70-million program in the next two weeks to clean up neighborhoods across Iraq and build community projects, but gave no details.	وقال بريمر إن إحدى المبادرات هي إطلاق برنامج على الصعيد الوطني بقيمة 70 مليون دولار أمريكي في الأسبوعين المقبلين لتنظيف الأحياء وبناء مشاريع مجتمعية	وبريمر قال إن واحد من المبادرات دي إنهم هيعرضوا برنامج بقيمة سبعين مليون دولار في الاسبوعين الجايين عشان ينضفوا المناطق ويعملوا مشاريع للناس	وقال بريمر إنه سيطلق برنامجًا بقيمة 70 مليون دولار في الأسبوعين المقبلين لتنظيف الأحياء في جميع أنحاء العراق وبناء مشاريع مجتمعية ، لكنه لم يذكر تفاصيل.	وقال بريمر إنه هيطلق برنامجًا قيمته 70 مليون دولار في الأسبوعين الجايين لتنظيف الأحياء في جميع أنحاء العراق وبناء مشاريع مجتمعية ، لكنه مقالش تفاصيل.
882	3.5	Governor Gray Davis estimated yesterday that the fires could cost nearly $2 billion.	State officials estimated the cost at nearly $2 billion.	قدر المحافظ جراي ديفيس أمس أن الحرائق قد تكلف ما يقرب من ملياري دولار.	قدر المحافظ جراي ديفيس ان الحرايق بتاعت امبارح ممكن تكلف حوالي اتنين مليار دولار	وقدر مسؤولو الدولة التكلفة بنحو ملياري دولار.	وقدر مسؤولو الدولة التكلفة بحوالي ملياري دولار.
883	3.2	The American Express Corp. has pledged at least $3 million of more than $5 million needed.	The city had requested federal funds, but withdrew that request when American Express pledged at least $3 million.	وقد تعهدت شركة أمريكان إكسبريس بما لا يقل عن 3 ملايين دولار من أكثر من 5 ملايين دولار مطلوبة.	شركة امريكان اكسبريس اتعهدت بتلاتة مليون دولار من خمسة مليون دولار مطلوبة منها	كانت المدينة قد طلبت الأموال الفيدرالية ، لكنها سحبت هذا الطلب عندما تعهدت أمريكان إكسبريس بما لا يقل عن 3 ملايين دولار.	والمدينة كانت طلبت الفلوس الفيدرالية ، لكن سحبت الطلب دة لما تعهدت أمريكان إكسبريس بميقلش عن 3 ملايين دولار.
884	4	Claudette, the first hurricane of the Atlantic storm season, hit the mid-Texas coast July 15 with 85-mph wind.	Claudette, the first hurricane of the Atlantic storm season, hit the mid-Texas coast July 15, classified as a Category 1 hurricane with maximum sustained winds of 85 mph.	ضرب كلوديت، أول إعصار في موسم العواصف الأطلسية، ساحل وسط تكساس في 15 يوليو برياح بسرعة 85 ميلًا في الساعة	ضرب كلوديت، أول إعصار في موسم العواصف الأطلسية،ساحل وسط تكساس في 15 يوليو برياح بسرعة 85 ميل في الساعة	ضرب كلوديت ، أول إعصار في موسم العاصفة الأطلسية ، ساحل وسط تكساس في 15 يوليو ، مصنفًا كإعصار من الفئة 1 مع رياح مستدامة قصوى تبلغ 85 ميلاً في الساعة.	ضرب كلوديت ، أول إعصار في موسم العاصفة الأطلسية ، ساحل وسط تكساس في 15 يوليو ، مصنفًا كإعصار من الفئة 1 مع رياح مستدامة قصوى تبلغ 85 ميلاً في الساعة.
885	2	Results from No. 2 U.S. soft drink maker PepsiCo Inc. (nyse: PEP - news - people) were likely to be in the spotlight.	Wall Street was also waiting for aluminum maker Alcoa Inc. (nyse: PEP - news - people) to report earnings after the close.	من المحتمل أن تكون النتائج الصادرة عن شركة بيبسيكو إنك (الشركة الأمريكية القاضبة للمشروبات الغازية) في دائرة الضوء لدراستها.	احتمال إن النتايج اللي الجاية من شركة بيبسيكو إنك (الشركة الأمريكية القاضبة للمشروبات الغازية) هنحطها قدمنا عشان ندرسها.	كانت وول ستريت تنتظر أيضًا شركة "ألكوا إنك" . لتصنيع الألمنيوم (نايس: بي إي بي - نيوز - بيبول) للإبلاغ عن أرباحها بعد الإغلاق.	كانت وول ستريت تنتظر أيضًا شركة "ألكوا إنك". لتصنيع الألمنيوم (نايس: بي إي بي - نيوز - بيبول) للإبلاغ عن أرباحها بعد ما قفلت
886	3.6	Taylor's aides warn an abrupt departure could trigger more chaos, a view shared by many in Liberia and, in private, even by mediators.	His aides warn an abrupt departure could trigger more bloodshed, a view shared by many in Liberia.	حذر مساعدو تيلور من أن المغادرة المفاجئة قد تؤدي إلى مزيد من الفوضى ، وهي وجهة نظر يشاركها الكثيرون في ليبيريا ، وحتى في السر ، حتى من قبل الوسطاء.	حذر المساعدين بتوع تيلور من إن المشي المفاجئ ممكن يعمل فوضى اكتر ودي وجهة النظر اللي ناس كتير شايفاها في ليبيريا سواء في السر أو العلن	ويحذر مساعدوه من أن المغادرة المفاجئة قد تؤدي إلى مزيد من إراقة الدماء ، وهي وجهة نظر يشاركها الكثيرون في ليبيريا.	وبيحذر مساعدينه من أن المغادرة المفاجئة ممكن تتسبب في مزيد من إراقة الدم ، ودي وجهة نظر يتشاركها الكثيرون في ليبيريا.
887	4.2	But Odette is the first to form over the Caribbean Sea in December, the Center said.	It is the first named storm to develop in the Caribbean in December.	لكن المركز قال إن أوديت هي الأولى التي تشكلت فوق البحر الكاريبي في ديسمبر.	بس المركز قال ان اوديت هي الاولى اللي تشكبت فوق البحر الكاريبي في ديسيمبر	إن العاصفة التي وردت اسمها أولًا تتطور في منطقة البحر الكاريبي في ديسمبر.	دي أول عاصفة تتسمى تتطور في منطقة البحر الكاريبي في ديسمبر.
888	4	The AFL-CIO is waiting until October to decide if it will endorse a candidate.	The AFL-CIO announced Wednesday that it will decide in October whether to endorse a candidate before the primaries.	ينتظر (إيه إف إل - سي آي أو) حتى أكتوبر ليقرر ما إذا كان سيصادق على مرشح.	ينتظر (إيه إف إل - سي آي أو) لحد أكتوبر ليقررإذا كان هيصدق على المرشح .	أعلن (إيه إف إل - سي آي أو) يوم الأربعاء أنه سيقرر في أكتوبر ما إذا كان سيصادق على مرشح قبل الانتخابات التمهيدية.	أعلن (إيه إف إل - سي آي أو) يوم الأربع أنه هيقرر في أكتوبر دا لو هسيصدق على مرشح قبل الانتخابات التمهيدية.
889	3.25	It was developed with consultation from more than 300 leaders in academia, industry, government and the public.	The plan, called The NIH Roadmap, was developed over 14 months with help from more than 300 consultants in industry and academia.	تم تطويره بالتشاور مع أكثر من 300 من القادة في الأوساط الأكاديمية والصناعية والحكومة والجمهور.	اتطور بالتشاور مع أكتر من 300 من القادة في الوسط الأكاديمي والصناعي والحكومي والجمهوري.	تم تطوير الخطة ، المسماة (إن أي إتش رودماب) ، على مدار 14 شهرًا بمساعدة أكثر من 300 مستشار في الصناعة والأوساط الأكاديمية.	تم تطوير الخطة ، المسماة (إن أي إتش رودماب) ، على مدار 14 شهرً بمساعدة أكتر من 300 مستشار في الصناعة والأوساط الأكاديمية.
890	3.4	Local police authorities are treating the explosion as a criminal matter and nothing has been ruled out.	Acting New Haven Police Chief Francisco Ortiz said police were treating the explosion as a criminal matter.	تعاملت سلطات الشرطة المحلية مع الانفجار كمسألة جنائية ولم يتم استبعاد أي شيء.	سلطات الشرطة المحلية اتعاملت مع الانفجار كمسأة جنائية ومستبعدوش اي حاجة	وقال قائد شرطة نيو هيفن بالإنابة فرانسيسكو أورتيز إن الشرطة تتعامل مع الانفجار باعتباره مسألة جنائية.	وقال قائد شرطة نيو هيفن بالإنابة فرانسيسكو أورتيز إن الشرطة بتتعامل مع الانفجار باعتباره مسألة جنائية.
891	3.667	Chiron already has nearly 20 percent acceptances from PowderJect's shareholders.	Chiron has acceptances from holders of nearly 20 percent of PowderJect shares.	لدى كايرون بالفعل ما يقرب من 20 في المائة من القبول من مساهمي بودرجيكتس	كايرون عنده حوالي 20 في الماية من القبول من مساهمي بودرجيكتس	تتمتع كايرون بقبول من حاملي ما يقرب من 20 في المائة من أسهم بودرجيكت.	تتمتع كايرون بقبول من حاملي ما يقرب من 20 في المية من أسهم بودرجيكت
892	3.75	We believe we are fully prepared to roll out the [touch-screen] machines for the 2004 presidential primary, said Gilles W. Burger, State Board of Elections chairman.	We believe we are fully prepared to roll out the revised Diebold machines, said Gilles W. Burger, chairman of the Maryland State Board of Elections.	قال جيل دبليو برجر ، رئيس مجلس الانتخابات بالولاية ، إننا نعتقد أننا مستعدون تمامًا لطرح آلات [الشاشة التي تعمل باللمس] للانتخابات التمهيدية الرئاسية لعام 2004.	شايفين ان احنا مستعديين نطرح معدات الشاشة اللي بتشتغل باللمس للانتخابات الرئاسة التمهيدية لسنة 2004	قال جيل دبليو برجر ، رئيس مجلس ولاية ماريلاند للانتخابات ، إننا نعتقد أننا مستعدون تمامًا لطرح آلات ديبولد المنقحة.	قال جيل دبليو برجر ، رئيس مجلس ولاية ماريلاند للانتخابات ، نظن أننا مستعدين تمامًا لطرح آلات ديبولد المنقحة.
893	1.2	Analysts expected earnings of 27 cents a share on revenue of $17.7 billion, Thomson First Call says.	Hewlett-Packard is putting in for a second-quarter profit of $659 million, or 29 cents a share, on revenue of $18 billion.	توقع المحللون أرباحًا تبلغ 27 سنتًا للسهم من الإيرادات البالغة 17.7 مليار دولار ، حسب قول طومسون فيرست كول.	المحللين بيتوقعوا ارباح بتوصل 27 سنتا من الايرادات اللي بتوصل لسبعطاشر وسبعة من عشرة مليار دولار	تضع هيوليت- باكارد ربحًا في الربع الثاني قدره 659 مليون دولار ، أو 29 سنتًا للسهم ، على عائدات تبلغ 18 مليار دولار.	تضع هيوليت- باكارد ربحًا في الربع الثاني قدره 659 مليون دولار ، أو 29 سنت للسهم ، على عائدات تبلغ 18 مليار دولار.
894	3.8	Another was in serious condition at Northwest Medical Center in Springdale.	At Northwest Medical Center of Washington County in Springdale, one child is in serious condition.	وكان آخر في حالة خطيرة في مركز نورث ويست الطبي في سبرينجديل.	كان في واحد في حالة خطيرة في مركز نورث ويست الطبي في سبرينجديل.	في المركز الطبي الشمالي الغربي لمقاطعة واشنطن في سبرينجديل ، هناك طفل واحد في حالة خطيرة.	في المركز الطبي الشمالي الغربي لمقاطعة واشنطن في سبرينجديل ، هناك طفل واحد في حالة خطيرة.
895	3.4	Sean Harrigan, president of the California Public Employees' Retirement System, also suggested paring down the NYSE's 27-member board, changing its composition and making it more accountable.	Sean Harrigan, president of the California Public Employees' Retirement System, also suggested paring the NYSE's 27-member board and allotting more seats to investors outside the securities industry.	كما اقترح شون هاريجان ، رئيس نظام تقاعد الموظفين العموميين في كاليفورنيا ، تقليص مجلس إدارة بورصة نيويورك المكون من 27 عضوًا ، وتغيير تكوينه وجعله أكثر عرضة للمساءلة.	كما اقترح شون هاريجان ، رئيس نظام تقاعد الموظفين العموميين في كاليفورنيا ، تقليل مجلس إدارة بورصة نيويورك المتكون من 27 عضو ، وتغيير التكوين بتاعه وجعله أكتر عرضة للمساءلة.	كما اقترح شون هاريجان ، رئيس نظام تقاعد الموظفين العموميين في كاليفورنيا ، تقليص مجلس إدارة بورصة نيويورك المكون من 27 عضوًا وتخصيص المزيد من المقاعد للمستثمرين من خارج صناعة الأوراق المالية.	زي ما اقترح شون هاريجان ، رئيس نظام تقاعد الموظفين العموميين في كاليفورنيا ، تقليل مجلس إدارة بورصة نيويورك المكون من 27 عضوًا وتخصيص المزيد من المقاعد للمستثمرين من خارج صناعة الأوراق المالية.
896	3.2	The Swedish central bank was also meeting on Wednesday and widely expected to announce a cut on Thursday.	The Swedish central bank, also meeting on Wednesday, is widely expected to announce a cut on Thursday of as much as half a percentage point.	كما يجتمع البنك المركزي السويدي يوم الأربعاء ومن المتوقع على نطاق واسع أن يعلن الخفض يوم الخميس.	البنك المركزي السويدي هيجتمع يوم الأربعاء ومن المتوقع على نطاق واسع أنه يعلن الخفض يوم الخميس.	ومن المتوقع على نطاق واسع أن يعلن البنك المركزي السويدي ، الذي يجتمع يوم الأربعاء ، عن خفض يصل إلى نصف نقطة مئوية يوم الخميس.	ومن المتوقع على نطاق واسع أن يعلن البنك المركزي السويدي ، اللي هيجتمع يوم الأربع ، عن خفض يصل إلى نص نقطة مئوية يوم الخميس.
897	3.6	His 1996 Chevrolet Tahoe was found abandoned in a Virginia Beach, Va., parking lot June 25.	His sport utility vehicle was found June 25, abandoned without its license plates in Virginia Beach, Va.	تم العثور على سيارته شيفروليه تاهو عام 1996 مهجورة في ساحة انتظار سيارات فيرجينيا بيتش بولاية فيرجينيا في 25 يونيو.	لقى عربية شيفروليه تاهو سنة 1996 مهجورة في مكان جراج عربيات فيرجينيا بيتش بولاية فيرجينيا في 25 يونيو.	تم العثور على سيارته الرياضية متعددة الأغراض في 25 يونيو ، مهجورة بدون لوحات ترخيصها في فيرجينيا بيتش ، فيرجينيا.	لاقينا عربيتة الرياضية متعددة الأغراض في 25 يونيو ، مهجورة بدون نمرها في فيرجينيا بيتش ، فيرجينيا.
898	3	Heatley was sixth in the league in goals last season with 41 and ninth in points with 89.	Heatley led Atlanta in scoring last season with a team-record 41 goals and 48 assists.	وكان هيتلي يحتل المركز السادس في الدوري من حيث عدد الأهداف الموسم الماضي برصيد 41 نقطة والتاسع برصيد 89 نقطة.	هيتلي كان يحتل المركز السادس في الدوري من حيث عدد الأهداف الموسم الماضي برصيد 41 نقطة والتاسع برصيد 89 نقطة.	وقاد هيتلي أتلانتا في التسجيل في الموسم الماضي بتسجيله 41 هدفا وصنع 48 تمريرة حاسمة.	وقاد هيتلي أتلانتا في التسجيل في الموسم اللي فات بتسجيله 41 هدف وصنع 48 تمريرة حاسمة.
899	1.6	Tony's not feeling well, Spurs coach Gregg Popovich said.	We're thrilled to be up 3-2,'' Coach Gregg Popovich said Wednesday.	وقال جريج بوبوفيتش مدرب فريق سبرز إن توني ليس على ما يرام.	جريج بوبوفيتش مدرب توتنهام قال إن مدرب فريق سبرز إن توني مش سليم	قال المدرب جريج بوبوفيتش يوم الأربعاء: `` يسعدنا أن نتقدم 3-2.	قال المدرب جريج بوبوفيتش يوم الأربع : `` يسعدنا أن نتقدم 3-2.
900	3.2	Electronic Data Systems Corp. Thursday said the Securities and Exchange Commission has asked the company for documents related to its large contract with the U.S. Navy.	In a regulatory filing, EDS said the SEC had asked for information related to its troubled IT outsourcing contract with the US Navy.	قالت شركة إليكترونك داتا سيستم كروب يوم الخميس إن لجنة الأوراق المالية والبورصات طلبت من الشركة وثائق تتعلق بعقدها الكبير مع البحرية الأمريكية.	قالت شركة إليكترونك داتا سيستم كروب يوم الخميس إن لجنة الأوراق المالية والبورصات طلبت من الشركة وثائق بتتعلق بعقدها الكبير مع البحرية الأمريكية.	في ملف تنظيمي ، قالت (إي دي إس) إن لجنة الأوراق المالية والبورصات طلبت معلومات تتعلق بعقد تعهيد تكنولوجيا المعلومات المتعثر مع البحرية الأمريكية.	في ملف تنظيمي ، قالت (إي دي إس) إن لجنة الأوراق المالية والبورصات طلبت معلومات تتعلق بعقد تعهيد تكنولوجيا المعلومات المتعثر مع البحرية الأمريكية.
901	3.8	As well as the dolphin scheme, the chaos has allowed foreign companies to engage in damaging logging and fishing operations without proper monitoring or export controls.	Internal chaos has allowed foreign companies to set up damaging commercial logging and fishing operations without proper monitoring or export controls.	بالإضافة إلى مشروع الدلافين ، سمحت الفوضى للشركات الأجنبية بالمشاركة في عمليات قطع الأشجار وصيد الأسماك الضارة دون مراقبة مناسبة أو ضوابط على الصادرات.	بالإضافة لمشروع الدلافين ، سمحت الفوضى للشركات الأجنبية ان هي تشارك في العمليات بتاع قطع الأشجار وصيد الأسماك الضارة من غير مراقبة مناسبة أو ضوابط عالصادرات.	سمحت الفوضى الداخلية للشركات الأجنبية بإجراء عمليات قطع الأشجار وصيد الأسماك التجارية الضارة دون مراقبة مناسبة أو ضوابط على الصادرات.	سمحت الفوضي الداخلية للشركات الاجنبية بإجراء عمليات قطع الاشجار وصيد الأسماك التجارية الضارة دون مراقبة مناسبة أو ضوابط على الصادرات
902	4.2	The next court session will be when the three-judge tribunal announces its verdict in mid-February.	The court's three-judge tribunal was expected to give its verdict next February.	وستكون الجلسة المقبلة عندما تعلن المحكمة المكونة من ثلاثة قضاة حكمها في منتصف فبراير.	الجلسة الجايه هتكون لما المحكمة المكونة من تلت قضاة تعلن حكمها في نص فبراير .	وكان من المتوقع أن تصدر المحكمة المكونة من ثلاثة قضاة حكمها في فبراير المقبل.	وكان من المتوقع أن تحكم المحكمة المكونة من تلت قضاة حكمها في فبراير الجاي.
903	3	The consensus among Wall Street analysts was for a loss of 28 cents a share.	Analysts surveyed by First Call were expecting sales of $723 million and a loss of 28 cents a share.	كان إجماع محللي وول ستريت على خسارة 28 سنتًا للسهم.	اجمع المحللين بتوع وول ستريت على خسارة 28 سنتًا للسهم.	توقع المحللون الذين شملهم الاستطلاع من قبل فيرست كول مبيعات بقيمة 723 مليون دولار وخسارة 28 سنتًا للسهم.	توقع المحللون الذين دخلوا الاستطلاع من قبل فيرست كول مبيعات بقيمة 723 مليون دولار وخسارة 28 سنتًا للسهم.
904	4	The civilian unemployment rate improved marginally last month -- slipping to 6.1 percent -- even as companies slashed payrolls by 93,000.	The civilian unemployment rate improved marginally last month _ sliding down to 6.1 percent _ as companies slashed payrolls by 93,000 amid continuing mixed signals about the nation's economic health.	تحسن معدل البطالة بين المدنيين بشكل هامشي الشهر الماضي - حيث انخفض إلى 6.1 في المائة - حتى مع قيام الشركات بتخفيض الرواتب بمقدار 93000.	اتحسن معدل البطالة بين المدنيين على هامش الشهر اللي فات - وقل لستة وواحد من عشرة في المية - حتى لما الشركات قللت الرواتب لحد 93000.	تحسن معدل البطالة بين المدنيين بشكل هامشي الشهر الماضي - حيث انخفض إلى 6.1 في المائة - حيث خفضت الشركات جداول الرواتب بمقدار 93000 وسط استمرار الإشارات المتضاربة حول صحة الاقتصاد في البلاد.	تحسن معدل البطالة بين المدنيين بشكل هامشي الشهر اللي فات - حيث انخفض إلى 6.1 في المية - حيث خفضت الشركات جداول الرواتب بمقدار 93000 وسط استمرار الإشارات المتضاربة حول صحة الاقتصاد في البلاد.
905	4.75	Moffitt said the results need to be replicated in another study before testing of individuals for presence of the long or short versions of the gene will be pursued.	Professor Moffitt said the results needed to be replicated before pursuing testing of individuals for the presence of the long or short versions of the gene.	وقال موفيت إن النتائج بحاجة إلى تكرارها في دراسة أخرى قبل متابعة اختبار الأفراد للكشف عن وجود نسخ طويلة أو قصيرة من الجين.	وقال موفيت إن النتائج بحاجة إلى تكرارها في دراسة تانية قبل متابعة اختبار الأفراد للكشف عن وجود نسخ طويلة أو قصيرة من الجين.	قال البروفيسور موفيت إن النتائج بحاجة إلى تكرار قبل متابعة اختبار الأفراد لوجود نسخ طويلة أو قصيرة من الجين.	قال البروفيسور موفيت إن النتائج بحاجة إلى تكرار قبل متابعة اختبار الأفراد لوجود نسخ طويلة أو قصيرة من الجين.
906	3.533	The compensation committee will prohibit securities industry directors from sitting on it.	The exchange also said its five-person compensation committee will consist only of directors from outside the securities industry.	ستحظر لجنة التعويضات على مدراء الأوراق المالية الجلوس معها.	لجنة التعويضات هتمنع مدرين الأوراق المالية إن هما يقعدوا معها.	وقالت البورصة أيضا إن لجنة التعويضات المكونة من خمسة أشخاص ستتألف فقط من مدراء من خارج صناعة الأوراق المالية.	وقالت البورصة أيضا إن لجنة التعويضات المكونة من خمسة أشخاص هتتألف فقط من مدراء من خارج صناعة الأوراق المالية.
907	1.25	Q: Can I buy coverage for prescription drugs right away?	Congress has added a new benefit - an option to buy insurance coverage for prescription drugs.	س: هل يمكنني شراء تغطية تأمينية للعقاقير الطبية على الفور؟	س: ممكن اشتري بوليصة تأمين للأدوية الطبية على طول ؟	أضاف الكونجرس ميزة جديدة - خيار شراء تغطية تأمينية للأدوية التي تستلزم وصفة طبية.	أضاف الكونجرس ميزة جديدة - خيار شراء تغطية تأمينية للأدوية التي تحتاج وصفة طبية.
908	4	Shares of Mandalay closed down eight cents to $29.42, before the earnings were announced.	Shares of Mandalay closed down 8 cents at $29.42 Thursday.	لقد أغلقت أسهم ماندالاس على هبوط بمقدار ثمانية سنتات ليصبح بقيمة 29.42 دولار قبل الإعلان عن الأرباح.	قفلت أسهم ماندالاس على هبوط حجمه ثمانية سنتات ليصبح بقيمة 29.42 دولار قبل الإعلان عن الأرباح.	أغلقت أسهم ماندالاي بانخفاض 8 سنتات عند 29.42 دولار يوم الخميس.	أغلقت أسهم ماندالاي بانخفاض 8 سنتات عند 29.42 دولار يوم الخميس.
909	3	In 1999, the building's owners, the Port Authority of New York and New Jersey, issued guidelines to upgrade the fireproofing to a thickness of 1{ inches.	The NIST discovered that in 1999 the Port Authority issued guidelines to upgrade the fireproofing to a thickness of 1 1/2 inches.	في عام 1999 ، أصدر مالكو المبنى ، هيئة الموانئ في نيويورك ونيوجيرسي ، إرشادات لترقية مقاومة الحريق إلى سمك 1 {بوصة.	في عام 1999 ، أصدر مالكو المبنى ، هيئة المواني في نيويورك ونيوجيرسي ، إرشادات لترقية مقاومة الحريق لحد 1 {بوصة.	اكتشف المعهد الوطني للمعايير والتقنية (إن آي إس تي) أنه في عام 1999 أصدرت هيئة الميناء إرشادات لترقية مقاومة الحريق إلى سمك 1 1/2 بوصة.	اكتشف المعهد الوطني للمعايير والتقنية (إن آي إس تي) أنه في سنة 1999 أصدرت هيئة الميناء إرشادات لترقية مقاومة الحريق إلى سمك 1 1/2 بوصة.
910	2.6	The dollar was last at $1.1149 to the euro, close to its strongest level since April 30.	The dollar pushed as high as $1.1115 to the euro in early trade, extending Tuesday's one percent rally to hit its strongest level since April 30.	وسجل الدولار في أحدث تداول له 1.1149 دولار لليورو ، بالقرب من أقوى مستوى له منذ 30 أبريل.	الدولار في أجدد تداول ليه بيسجل 1.1149 دولار لليورو ، وقرب من أقوى مستوى وصل ليه من 30 ابريل.	ارتفع الدولار إلى 1.1115 دولارًا لليورو في التعاملات المبكرة ، مواصلاً صعوده بنسبة واحد بالمائة يوم الثلاثاء ليصل إلى أقوى مستوى له منذ 30 أبريل.	ارتفع الدولار إلى 1.1115 دولارًا لليورو في التعاملات المبكرة ، مواصلاً صعوده بنسبة واحد بالمية يوم الثلاثاء ليصل إلى أقوى مستوى له منذ 30 أبريل.
911	3.5	The single currency rose as far as 135.13 yen , matching a record high hit shortly after the euro's launch in January 1999.	The single currency rose as far as 135.26 yen , its highest level since the introduction of the single currency in January 1999.	وارتفعت العملة الموحدة إلى 135.13 ين ، لتتطابق مع أعلى مستوى قياسي سجلته بعد فترة وجيزة من إطلاق اليورو في يناير 1999.	زيادت العملة الموحدة إلى 135.13 ين ، عشان تبقى زي أعلى مستوى قياسي سجلته بعد فترة قليلة من إطلاق اليورو في يناير 1999.	وارتفعت العملة الموحدة إلى 135.26 ين ، وهو أعلى مستوى لها منذ إدخال العملة الموحدة في يناير 1999.	وارتفعت العملة الموحدة إلى 135.26 ين ، وهو أعلى مستوى لها منذ إدخال العملة الموحدة في يناير 1999.
912	1.5	A New Castle County woman has become the first Delaware patient to contract the West Nile virus this year, the state's Department of Health reported.	A 62-year-old West Babylon man has contracted the West Nile virus, the first human case in Suffolk County this year, according to the county health department.	أفادت وزارة الصحة بالولاية أن امرأة من مقاطعة نيو كاسل أصبحت أول مريضة من ولاية ديلاوير تصاب بفيروس غرب النيل هذا العام.	وزارة الصحة في المحافظة قالت ان ست من محافظة نيو كاسل بقت أول مريضة من محافظة ديلاوير اتصابت بفيروس غرب النيل السنة دي	أصيب رجل يبلغ من العمر 62 عامًا من ويست بابيلون بفيروس غرب النيل ، وهي أول حالة بشرية في مقاطعة سوفولك هذا العام ، وفقًا لإدارة الصحة بالمحافظة.	اتصاب راجل عنده 62 سنة من ويست بابيلون بفيروس غرب النيل ، وهي أول حالة بشرية في مقاطعة سوفولك السنة دي ، ودا للإدارة الصحة بالمحافظة.
913	2	He also reaffirmed his wish to resolve the North Korean nuclear crisis peacefully.	But the North Korean nuclear crisis has dominated his time in office.	كما أكد من جديد رغبته في حل الأزمة النووية الكورية الشمالية سلميا.	كمان أكد مرة تانية إنه عايز يحل الأزمة النووية الكورية الشمالية من غيرحرب.	لكن الأزمة النووية في كوريا الشمالية هيمنت على فترة توليه منصبه.	لكن الأزمة النووية في كوريا الشمالية سيطرت على فترة توليه منصبه.
914	3.5	A rebel who was captured said more than 2,000 insurgents were involved in the attack.	A captured rebel said 2,100 combatants had been involved in the offensive.	وقال متمرد تم أسره إن أكثر من ألفي متمرد شاركوا في الهجوم.	المتمرد اللي اسروه قال إن أكتر من ألفين متمرد شاركوا في الهجوم.	وقال أحد المتمردين الأسرى إن 2100 مقاتل شاركوا في الهجوم.	وقال واحد من المتمردين الأسرى إن 2100 مقاتل شاركوا في الهجوم.
915	3	Kyi, a U.N. envoy says, as Japan adds to growing international pressure by saying it will halt its hefty economic aid unless Suu Kyi is freed.	JAPAN added to growing international pressure on Burma yesterday, threatening to halt its hefty economic aid unless the military government released pro-democracy leader Aung San Suu Kyi.	يقول كي ، مبعوث الأمم المتحدة ، في الوقت الذي تزيد فيه اليابان من الضغط الدولي المتزايد بقولها إنها ستوقف مساعدتها الاقتصادية الضخمة ما لم يتم الإفراج عن سو كي.	بيقول كي ، مبعوث الأمم المتحدة ، في الوقت اللي بتزيد فيه اليابان من الضغط الدولي وبتقول كل شوية إنها هتوقف مساعدتها الاقتصادية الكبيرة طالما مش هيفرجوا عن سو كي.	أضافت اليابان إلى الضغوط الدولية المتزايدة على بورما أمس، مهددة بوقف مساعداتها الاقتصادية الضخمة ما لم تطلق الحكومة العسكرية سراح الزعيمة المناصرة للديمقراطية أونج سان سو كي.	أضافت اليابان إلى الضغوط الدولية المتزايدة على بورما أمس، مهددة بوقف مساعداتها الاقتصادية الضخمة لو ماطلقتشالحكومة العسكرية سراح الزعيمة المناصرة للديمقراطية أونج سان سو كي.
916	4.75	Wal-Mart, Kohl's Corp., Family Dollar Stores Inc., and Big Lots Inc. were among the merchants posting May sales that fell below Wall Street's modest expectations.	Wal- Mart, Kohl's Corp., Family Dollar Stores Inc., and Big Lots Inc. posted May sales that fell below Wall Street's modest expectations.	كانت وول مارت، وكوهلز، وفاميلي دولار ستورز، وبيج لوتس من بين المتجار التي أعلنت مبيعات شهر مايو التي انخفضت دون توقعات وول ستريت المتواضعة.	كانت وول مارت، كوهلز ، وفاملي دولار ستورز، وبيج لوتس من بين التجار اللي أعلنوا مبيعات شهر مايو اللي قلت من غير توقعات وول ستريت البسيطة.	أعلنت مجموعة من الكيانات المالية مثل وول مارت، وكوهلز، وفاميلي دولار ستورز، وبيج لوتس عن انخفاض مبيعات شهر مايو عن التوقعات المتواضعة لوول ستريت.	قالت مجموعة من الكيانات المالية زي وول مارت وكوهلز وفاميلي دولار ستورز وبيج لوتس عن إن المبيعات بتاعت شهر مايو نزلت عن المتوقع لوول ستريت
917	3.4	Mr Eddington warned yesterday that the future of the airline was "in the hands of the negotiators".	The future of BA is in the hands of the negotiators, Eddington told British Broadcasting Corp. television on Sunday.	وحذر إدينجتون أمس من أن مستقبل شركة الطيران "في أيدي المفاوضين".	امبارح حذر إدينجتون من أن مستقبل شركة الطيران في ايد المفاوضين".	قال إدينجتون لتلفزيون هيئة الإذاعة البريطانية يوم الأحد إن مستقبل الخطوط الجوية البريطانية في أيدي المفاوضين.	قال إدينجتون لتلفزيون هيئة الإذاعة البريطانية يوم الحد إن مستقبل الخطوط الجوية البريطانية في أيد المفاوضين.
918	3.4	Both of these kids are in wonderful physical condition right now, he said during a press briefing at the hospital.	Both of these kids are in wonderful physical condition right now, said Goodrich, also director of pediatric neurosurgery at the Children's Hospital at Montefiore.	وقال خلال مؤتمر صحفي في المستشفى إن هذين الطفلين في حالة بدنية رائعة الآن.	وقال في المؤتمر الصحفي في المستشفى إن الطفلين دول حالتهم البدنية كويسة جدا دلوقتي	قال جودريتش ، مدير جراحة أعصاب الأطفال في مستشفى الأطفال في مونتيفيوري ، إن هذين الطفلين في حالة بدنية رائعة الآن.	قال جودريتش ، مدير جراحة أعصاب الأطفال في مستشفى الأطفال في مونتيفيوري ، إن الطفلين دول في حالة جسدية رائعة دلوقتي.
919	4.25	On the cell's surface, the foreign components are recognised by other cells that then realise it is infected and kill it.	The foreign bits are recognized by other cells that realize it is infected and kill it.	على سطح الخلية ، تتعرف الخلايا الأخرى على المكونات الغريبة التي تدرك بعد ذلك أنها مصابة وتقتلها.	على سطح الخلية الخلايا التانية بتتعرف عالمكونات الغريبة اللي بتعرف بعد كده أنها مصابة وبتقتلها.	يتم التعرف على البتات الأجنبية من قبل الخلايا الأخرى التي تدرك أنها مصابة وتقتلها.	يتم التعرف على البتات الأجنبية من قبل الخلايا الأخرى التي تدرك أنها مصابة وتقتلها.
920	3.8	Trading in Loral was halted yesterday; the shares closed on Monday at $3.01.	The New York Stock Exchange suspended trading yesterday in Loral, which closed at $3.01 Friday.	توقف التداول في لورال أمس، وأغلقت الأسهم يوم الاثنين عند 3.01 دولار.	التداول وقف في لورال امبارح و الأسهم قفلت يوم الاثنين عند 3.01 دولار.	علقت بورصة نيويورك التداول يوم أمس في لورال ، والتي أغلقت عند 3.01 دولار يوم الجمعة.	علقت بورصة نيويورك التداول يوم أمس في لورال ، واللي قفلت عند 3.01 دولار يوم الجمعة.
921	3	Knox County Health Department is following national Centers for Disease Control and Prevention Protocol to contain infection.	The health department spokesperson added the department is following Centers for Disease Control protocol.	تتبع إدارة الصحة في مقاطعة نوكس بروتوكول المراكز الوطنية لمكافحة الأمراض والوقاية منها لاحتواء العدوى.	ادارة الصحة في محافظة نوكس بتتبع نظام المراكز الوطنية لمكافحة الأمراض والوقاية منها عشان تقدر تسيطر عالعدوى.	وأضاف المتحدث باسم وزارة الصحة أن القسم يتبع بروتوكول مراكز السيطرة على الأمراض.	وأضاف المتحدث باسم وزارة الصحة أن القسم يتبع بروتوكول مراكز السيطرة على الأمراض.
922	3	Schools Chancellor Joel Klein said the push for higher standards and accountability "is showing results."	Schools Chancellor Joel Klein said he was pleased by the results.	وقال مستشار المدارس جويل كلاين إن الضغط من أجل معايير أعلى والمساءلة "يؤدي إلى نتائج".	مستشار المدارس جويل كلاين قال إن الضغط عشان معايير أعلى والمساءلة هيطلع نتايج	وقال مستشار المدارس جويل كلاين إنه سعيد بالنتائج.	وقال مستشار المدارس جويل كلاين إنه فرحان بالنتائج.
923	4.6	One witness told Anatolian he saw the plane on fire while it was still in the air.	One witness told the Anatolian news agency he saw the plane on fire in mid-air.	وقال أحد الشهود للأناضول إنه رأى الطائرة تحترق بينما كانت لا تزال في الجو.	واحد من الشهود قال للأناضول إنه شاف الطيارة بتتحرق لما كانت لسه في الجو.	وقال أحد الشهود لوكالة أنباء الأناضول إنه رأى الطائرة تحترق في الجو.	وقال أحد الشهود لوكالة أنباء الأناضول إنه شاف الطائرة بتولع في الجو.
924	3	He proposed a system under which it would take fewer and fewer votes to overcome a filibuster.	Frist proposed a process in which it would take gradually fewer votes to overcome filibusters preventing final votes on judicial confirmations.	اقترح نظامًا يتطلب الأمر بموجبه عددًا أقل من الأصوات للتغلب على التعطيل.	بقترح نظام لازم يكون فيه عدد أقل من الأصوات علشان يتغلب عالعطلة	اقترح فريست عملية يتطلب فيها الأمر عددًا أقل من الأصوات بالتدريج للتغلب على المماطلة التي تمنع التصويت النهائي على التأكيدات القضائية.	اقترح فريست عملية يتطلب فيها الأمر عددًا أقل من الأصوات بالتدريج للتغلب على المماطلة التي تمنع التصويت النهائي على التأكيدات القضائية.
925	4.25	Hormone replacement therapy that combines estrogen and progestin doubles a woman's risk of breast cancer, a British study of more than a million women has found.	A major British study has added to the evidence that hormone replacement therapy increases the risk of breast cancer, especially when women receive a combination of estrogen and progestin.	توصلت دراسة بريطانية أجريت على أكثر من مليون امرأة إلى أن العلاج بالهرمونات البديلة الذي يجمع بين الإستروجين والبروجستين يضاعف خطر إصابة المرأة بسرطان الثدي.	في دراسة بريطانية على أكتر من مليون ست اتوصلت ان العلاج بالهرمونات البديلة اللي بيجمع بين الإستروجين والبروجستين بيزود خطر إصابة الست بسرطان الثدي.	أضافت دراسة بريطانية كبرى إلى الدليل على أن العلاج بالهرمونات البديلة يزيد من خطر الإصابة بسرطان الثدي ، خاصة عندما تتلقى النساء مزيجًا من الإستروجين والبروجستين.	أضافت دراسة بريطانية كبرى إلى الدليل على أن العلاج بالهرمونات البديلة يزيد من خطر الإصابة بسرطان الثدي ، خاصة عندما تتلقى النساء مزيجًا من الإستروجين والبروجستين.
926	1.8	Barbini's comments came Tuesday, the second day of the Ministerial Conference and Expo on Agricultural Science and Technology.	U.S. Agriculture Secretary Ann Veneman kicks off the three-day Ministerial Conference and Expo on Agricultural Science and Technology on Monday.	جاءت تصريحات باربيني يوم الثلاثاء ، اليوم الثاني للمؤتمر الوزاري والمعرض حول العلوم والتكنولوجيا الزراعية.	تصريحات باربيني كانت يوم التلات ، اليوم التاني للمؤتمر الوزاري والمعرض حول العلوم والتكنولوجيا الزراعية.	تفتتح وزيرة الزراعة الأمريكية آن فينمان المؤتمر الوزاري والمعرض حول العلوم والتكنولوجيا الزراعية يوم الاثنين.	تفتتح وزيرة الزراعة الأمريكية آن فينمان المؤتمر الوزاري والمعرض حول العلوم والتكنولوجيا الزراعية يوم الاثنين.
927	2.8	Yesterday, shares closed up 29 cents, or 0.54 percent, at $54.32.	Amazon's shares yesterday closed at $54.32 on the Nasdaq Stock Market, up 29 cents.	أمس ، أغلقت الأسهم على ارتفاع 29 سنتًا ، أو 0.54٪ ، عند 54.32 دولارًا.	امبارح الاسهم قفلت على ارتفاع 29 سنتًا ، أو 0.54٪ ، عند 54.32 دولارًا.	أغلقت أسهم أمازون أمس عند 54.32 دولار في بورصة ناسداك ، بارتفاع 29 سنتًا.	قفلت أسهم أمازون امبارح عند 54.32 دولار في بورصة ناسداك ، بارتفاع 29 سنت.
928	1.25	Lawtey is not the first faith-based program in Florida's prison system.	But Lawtey is the first entire prison to take that path.	لوتي ليس أول برنامج ديني في نظام السجون في فلوريدا.	لوتي مش أول برنامج ديني في نظام السجون في فلوريدا.	لكن لوتي هو أول سجن كامل يسلك هذا الطريق.	لكن لوتي هو أول سجن كامل يسلك الطريق دة.
929	3.75	The transaction will grant Handspring stockholders 0.09 of a share of Palm--and no shares of PalmSource--for each share of Handspring common stock.	Under the proposed terms of the transaction, and following the spinoff of PalmSource, Palm will exchange 0.09 shares for each share of Handspring.	ستمنح الصفقة لحملة أسهم "هاندسبرنج" 0.09 من أسهم بالم- وليس هناك أسهم من بالم سورس لكل سهم من الأسهم العادية لهاند سبرنج	الصفقة هتروح للي معاهم "هاندسبرنج" 0.09 من أسهم بالم- ومفيش أسهم من بالم سورس لكل سهم من الأسهم العادية هاند سبرنج	بموجب الشروط المقترحة للصفقة ، وبعد عرض بالم سورس ، ستقوم بالم- بتبادل 0.09 سهم مقابل كل سهم من هاندسبرنج	بموجب الشروط المقترحة للصفقة ، وبعد عرض بالم سورس ، هتقوم بالم بتبديل 0.09 سهم مقابل كل سهم من هاندسبرنج
930	3.75	The giant rock was first observed on August 24 by Lincoln Near-Earth Asteroid Research Program, based in Socorro, New Mexico.	The rock was first observed by the Lincoln Near Earth Asteroid Research Program, also known as LINEAR.	شوهدت الصخرة العملاقة لأول مرة في 24 أغسطس من قبل برنامج لينكولن لأبحاث الكويكبات القريبة من الأرض ، ومقره في سوكورو ، نيو مكسيكو.	شوفنا صخرة كبيرة لأول مرة في 24 أغسطس من قبل برنامج لينكولن بتاع ابحاث الكويكبات القريبة من الأرض ، ومكانه في سوكورو ، نيو مكسيكو.	لوحظت هذه الصخرة لأول مرة بواسطة برنامج لنكولن لبحوث الكويكبات القريبة من الأرض ، المعروف أيضًا باسم لاينير	اتلاحظ الصخر دا أول مرة ببرنامج لنكولن لبحوث الكويكبات القريبة من الأرض ، المعروف كمان باسم لاينير
931	3.75	We need to change old habits and seriously rethink business-as-usual.	He urged employees to "avoid complacency" and to "change old habits and seriously rethink business-as-usual."	نحن بحاجة إلى تغيير العادات القديمة وإعادة التفكير بجدية في العمل كالمعتاد.	احنا محتاجين نغير العادات القديمة ونعيد التفكير بجدية في العمل كالعادة	وحث الموظفين على "تجنب التراخي" و "تغيير العادات القديمة وإعادة التفكير بجدية في العمل كالمعتاد".	وحث الموظفين على "تجنب التراخي" و "تغيير العادات القديمة وإعادة التفكير بجد في العمل زي العادة".
932	3.5	These despicable acts were committed by killers whose only faith is hate, Bush said, adding that the United States will find the killers.	These despicable acts were committed by killers whose only faith is hate and the United States will find the killers and they will learn the meaning of American justice.	وقال بوش إن هذه الأعمال الدنيئة ارتكبها قتلة لا دين لهم إلا الكراهية ، مضيفاً أن الولايات المتحدة ستجد القتلة.	وقال بوش إن هذه الأعمال الدنيئة قام بها قتلة معندهمش دين الا الكره وزود ان الولايات المتحدة هتلاقي القتلة.	هذه الأعمال الدنيئة ارتكبها قتلة لا دين لهم إلا الكراهية وستجد الولايات المتحدة القتلة وسيتعلمون معنى العدالة الأمريكية.	هذه الأعمال الدنيئة ارتكبها قتلة ملهمش دين إلا الكراهية والولايات المتحدة هتلاقي القتلة وهيتعلموا معنى العدالة الأمريكية.
933	4.6	There are a total of 659 women enrolled at the academy, the report said.	There were 659 women enrolled at the academy at the time of the survey.	وذكر التقرير أن إجمالي عدد المسجلات في الأكاديمية 659 امرأة.	التقرير بيقول ان إجمالي عدد المسجين في الأكاديمية 659 ست .	كان هناك 659 امرأة مسجلات في الأكاديمية وقت إجراء المسح.	كان هناك 659 امرأة مسجلة في الأكاديمية وقت إجراء المسح.
934	3.25	It is a national concern that will touch virtually every American," Abraham said.	The impact of natural-gas shortages "will touch virtually every American," Energy Secretary Spencer Abraham warned yesterday.	وقال أبراهام "انه مصدر قلق قومي يمس تقريبا كل أمريكي".	ابراهام بيقول انه مصدر قلق قومي بيمس تقريبا كل امريكي	حذر وزير الطاقة سبنسر أبراهام أمس من أن تأثير نقص الغاز الطبيعي "سوف يمس كل أمريكي تقريبًا".	حذر وزير الطاقة سبنسر أبراهام أمس من أن تأثير نقص الغاز الطبيعي "هيمس كل أمريكي تقريبًا".
935	1.333	In the United States, 20.7 percent of all women smoke.	Nevada is where the most women smoke, 28 percent.	في الولايات المتحدة ، 20.7٪ من جميع النساء مدخنات.	في الولايات المتحدة ، 20.7٪ من كل الستات بيدخنوا	نيفادا هي المكان الذي يدخن فيه معظم النساء ، 28 في المائة.	نيفادا هي المكان اللي يدخن فيه معظم النساء ، 28 في المية.
936	2.5	It has a margin of error of plus or minus 4 percentage points.	That poll had 712 likely voters and sampling error of plus or minus 3.7 percentage points.	هناك هامش خطأ يزيد أو ينقص عن 4 نقاط مئوية	في هامش غلط بيزيد أو بينقص عن 4 نقط مئوية	وشمل ذلك الاستطلاع 712 ناخباً محتملاً وخطأ في العينة يزيد أو ينقص 3.7 نقطة مئوية.	وشمل ذلك الاستطلاع 712 ناخب محتمل وخطأ في العينة يزيد أو ينقص 3.7 نقطة مئوية.
937	3.25	Shares of MONY were gaining $2.57, or 9%, to $31.90 in after-hours trading on Instinet.	MONY shares rose 8.76 per cent to $31.90 in after-hours trading in New York.	كانت أسهم موني تربح 2.57 دولار ، أو 9٪ ، لتصل إلى 31.90 دولارًا بعد ساعات التداول على إنستاينت	كانت أسهم موني بتربح 2.57 دولار ، أو 9٪ ، لتصل إلى 31.90 دولارًا بعد ساعات التداول على إنستاينت	ارتفعت أسهم موني بنسبة 8.76 في المائة إلى 31.90 دولارًا في تعاملات ما بعد الإغلاق في نيويورك.	ارتفعت أسهم موني بنسبة 8.76 في المية إلى 31.90 دولار في تعاملات ما بعد الإغلاق في نيويورك.
938	3	Diana was at her lowest ebb when she wrote the letter to Paul Burrell claiming there was a plot to kill her.	Burrell said Diana wrote a letter in October 1996 claiming there was a plot to kill her in a smash and gave it to him to keep as insurance.	كانت ديانا في أسوأ حالاتها عندما كتبت الرسالة إلى بول بوريل مدعية أن هناك مؤامرة لقتلها.	كانت ديانا في أسوأ حالاتها لما كتبت الرسالة ل بول بوريل وبتدعي أن فيه مؤامرة لموتها	وقال بوريل إن ديانا كتبت رسالة في أكتوبر / تشرين الأول 1996 تزعم أن هناك مؤامرة لقتلها في حادث تحطم وأعطته ليحتفظ بها كضمان.	وقال بوريل إن ديانا كتبت رسالة في أكتوبر / تشرين الأول 1996 تزعم أن في مؤامرة لقتلها في حادثة تحطم وأديتهاله يشيلها كضمان.
939	3.6	Gillespie sent a letter to CBS President Leslie Moonves asking for a historical review or a disclaimer.	Republican National Committee Chairman Ed Gillespie issued a letter Friday to CBS Television President Leslie Moonves.	أرسل جيليسبي رسالة إلى ليزلي مونفيس رئيسة شبكة سي بي إس يطلب فيها مراجعة تاريخية أو إخلاء مسئولية.	جيليسبي بعت رسالة ل ليزلي مونفيس رئيسة شبكة سي بي إس بيطلب فيها مراجعة تاريخية أو إخلاء مسؤولية.	أصدر رئيس اللجنة الوطنية للحزب الجمهوري إد جيليسبي رسالة يوم الجمعة إلى رئيسة تلفزيون سي بي إس ليزلي مونفيس.	أصدر رئيس اللجنة الوطنية للحزب الجمهوري إد جيليسبي رسالة يوم الجمعة إلى رئيسة تلفزيون سي بي إس ليزلي مونفيس.
940	2.2	Let's show we won't let them off, said Marc Blondel, leader of the Force Ouvriere union.	The movement to defend pensions is gaining momentum, and we won't give up, said Marc Blondel, leader of the Force Ouvriere union.	قال مارك بلونديل ، زعيم نقابة فورس أوفريير: دعونا نظهر أننا لن نتركهم.	قال مارك بلونديل ، زعيم نقابة فورس أوفرير: سبونا نوريكم ان احنا مش هنسيبهم .	قال مارك بلوندل، زعيم نقابة فورس أوفريير، إن حركة الدفاع عن معاشات التقاعد تكتسب زخما، ولن نستسلم.	قال مارك بلوندل، زعيم نقابة فورس أوفريير، إن حركة الدفاع عن معاشات التقاعد تكتسب زخما، ولن نستسلم.
941	4.8	Contrary to what PeopleSoft management would have you believe, Oracle intends to fully support PeopleSoft customers and products for many years to come."	Ellison said that contrary to the contentions of PeopleSoft management, Oracle intends to "fully support PeopleSoft customers and products" for many years to come.	على عكس ما تعتقده إدارة بيبول سوفت ، تعتزم أوريكال تقديم الدعم الكامل لعملاء بيبول سوفت ومنتجاتها لسنوات عديدة قادمة ".	على عكس اللي شايفاه إدارة بيبول سوفت ، بتعتزم أوريكال ان هي تقدم الدعم الكامل لعملاء بيبول سوفت ومنتجاتها لسنين كتير جاية ".	قال إليسون إنه خلافًا لاعتراضات إدارة بيبول سوفت ، تعتزم أوريكال "تقديم الدعم الكامل لعملاء بيبول سوفت ومنتجاتها" لسنوات عديدة قادمة.	قال إليسون إنه خلافًا لاعتراضات إدارة بيبول سوفت ، عزمت أوريكال "انها تقدم الدعم الكامل لعملاء بيبول سوفت ومنتجاتها" لسنوات كتيرة قدام.
942	4	Under Mexican law, bounty hunting is considered a form of kidnapping.	Bounty hunting is illegal in Mexico, and the bounty hunter was charged with kidnapping.	بموجب القانون المكسيكي ، يعتبر صيد الحيوانات مقابل المكافآت شكلاً من أشكال الاختطاف.	بموجب القانون المكسيكي ، يعتبر صيد الحيوانات مقابل المكافآت شكل من أشكال الاختطاف.	صيد الحيوانات مقابل المكافآت غير قانوني في المكسيك، وتوجه إلى صاحبه تهمة الاختطاف.	صيد الحيوانات قصاد المكافآت غير قانوني في المكسيك ، واتهمو الصياد بالاختطاف.
943	3.4	The announcements were made at the International Broadcasting Convention (IBC) in Amsterdam.	The submission was on Monday, but the announcement was made Friday at the International Broadcasting Convention in Amsterdam.	تم الإعلان عن هذه التصريحات في مؤتمر البث الدولي (آي بي سي) في أمستردام.	اعلنوا عن التصريحات دي في مؤتمر البث الدولي (آي بي سي) في أمستردام.	تم التقديم يوم الاثنين ، ولكن تم الإعلان يوم الجمعة في مؤتمر البث الدولي في أمستردام.	تم التقديم يوم الاثنين ، ولكن تم الإعلان يوم الجمعة في مؤتمر البث الدولي في أمستردام.
944	3.2	Its keywords are supported by Chinese language Web portals.	Chinese language Web portals also support 3721 keywords, the Web site said.	يتم دعم كلماتها الرئيسية من خلال بوابات الويب باللغة الصينية.	بيتم دعم كلماتها الرئيسية من خلال صفحات النت باللغة الصينية.	وذكر الموقع أن بوابات الويب باللغة الصينية تدعم أيضًا 3721 كلمة رئيسية.	وذكر الموقع أن بوابات الويب باللغة الصينية تدعم أيضًا 3721 كلمة رئيسية.
945	2.5	The consensus estimate of analysts polled by Thomson First Call called for a profit of $1.70 per share.	Analysts polled by Reuters Research, a unit of Reuters Group Plc, on average forecast profit of $1.69 per share.	دعا تقدير إجماع المحللين الذين استطلعت آراؤهم عن طريق طومسون فيرست كول إلى تحقيق ربح قدره 1.70 دولار لكل سهم.	المحللين اللي استطلعوا الاراء بتاعتهم عن طريق طومسون فيرست كول لتحقيق ربح مقداره 1.70 دولار لكل سهم.	استطلعت رويترز آراء محللين ، وهي وحدة من مجموعة رويترز ، على متوسط ​​ربح متوقع 1.69 دولار للسهم.	استطلعت رويترز آراء محللين ، وهي وحدة من مجموعة رويترز ، على متوسط ​​ربح متوقع 1.69 دولار للسهم.
946	3.25	Initial autopsy reports show they died of dehydration, hyperthermia and suffocation.	Two more died later, and initial autopsy reports show they succumbed to dehydration, hypothermia and suffocation.	تظهر تقارير التشريح الأولية أنهم ماتوا بسبب الجفاف وارتفاع الحرارة والاختناق.	تقارير التشريح الأولية بتبين انهم ماتوا بسبب الجفاف وارتفاع الحرارة والاختناق.	توفي اثنان آخران في وقت لاحق ، وأظهرت تقارير التشريح الأولية أنهما تعرضا للجفاف وانخفاض حرارة الجسم والاختناق.	توفي اثنين تانين في وقت متأخر ، وأظهرت تقارير التشريح الأولية أنهم اتعرضوا للجفاف وانخفاض حرارة الجسم والاختناق.
947	3.8	Authorities appealed to the public Friday to come forward and provide what could be the key to solving the sniper-style shootings that have killed three people outside area convenience stores.	Authorities looked to the public yesterday for help in solving the deadly sniper-style shootings of three people outside Charleston-area convenience stores.	ناشدت السلطات الجمهور يوم الجمعة للتقدم وتقديم ما يمكن أن يكون مفتاح حل إطلاق النار على غرار القناص الذي أودى بحياة ثلاثة أشخاص خارج المتاجر في المنطقة.	طلبت السلطات من الجمهور انهم يقدموا يوم الجمعة اللي ممكن يكون مفتاح لحل إطلاق النار زي القناص اللي موت تلت أشخاص بره المحلات اللي في المنطقة.	طلبت السلطات من الجمهور أمس للمساعدة في حل عمليات إطلاق النار المميتة على غرار القناصة لثلاثة أشخاص خارج المتاجر الصغيرة في منطقة تشارلستون.	طلبت السلطات الى الجمهور امبارح للمساعدة في حل عمليات إطلاق النار المميته على طريقة القناصة لتلاتة من الناس برا المحلات الصغيرة في منطقة تشارلستون
948	4.4	Second comes HP (27 percent with $2.9 billion, up just 0.4 percent).	HP fell to second place with server sales growing 0.4 percent to $2.9 billion.	تأتي في المرتبة الثانية "إتش بي" (27 في المائة بقيمة 2.9 مليار دولار ، بزيادة 0.4 في المائة فقط).	تأتي في المرتبة الثانية "إتش بي" (27 في المائة بقيمة 2.9 مليار دولار ، بزيادة 0.4 في المائة فقط).	وتراجعت "إتش بي" إلى المركز الثاني حيث نمت مبيعات الخوادم بنسبة 0.4 في المائة لتصل إلى 2.9 مليار دولار.	وتراجعت "إتش بي" إلى المركز الثاني حيث نمت مبيعات السيرفرات بنسبة 0.4 في الميه لتصل إلى 2.9 مليار دولار.
949	3.5	U.S. forces recently apprehended some 40 suspected foreign militants near the Syrian border and are now interrogating them.	The Third Armored Cavalry Regiment recently apprehended about 40 suspected fighters near the Syrian border, officials said.	ألقت القوات الأمريكية مؤخرًا القبض على حوالي 40 من المسلحين الأجانب المشتبه بهم بالقرب من الحدود السورية وتقوم الآن باستجوابهم.	القوات الأمريكية قبضت على حوالي 40 واحد من المسلحين الأجانب المشتبهين فيهم قريب من الحدود السورية وهي دلوقتي بتستجوبهم	قال مسؤولون إن الفوج الثالث من سلاح الفرسان اعتقل مؤخرًا حوالي 40 مقاتلاً مشتبهًا بالقرب من الحدود السورية.	قال مسؤولون إن الفوج الثالث من سلاح الفرسان قبض مؤخرًا على حوالي 40 مقاتلاً مشتبه قرب الحدود السورية.
950	1.5	That compares with a profit of $1 million, or breakeven, on $1.39 billion in revenue during the same period last year.	Total revenue for the second quarter was $1.48 billion, up 7% from $1.39 billion in the same period last year.	ويقارن ذلك مع ربح قدره مليون دولار ، أو نقطة التعادل ، على إيرادات 1.39 مليار دولار خلال نفس الفترة من العام الماضي.	وده بيتقارن مع ربح مليون دولار ، أو نقطة التعادل ، على إيرادات 1.39 مليار دولار في نفس الفترة من العام الماضي.	بلغ إجمالي الإيرادات للربع الثاني 1.48 مليار دولار ، بزيادة 7٪ من 1.39 مليار دولار في الفترة نفسها من العام الماضي.	بلغ إجمالي الإيرادات للربع الثاني 1.48 مليار دولار ، بزيادة 7٪ من 1.39 مليار دولار في الفترة نفسها من السنة اللي فاتت.
951	2.8	Bolivia's army fought to stop columns of protesters from streaming into the food-starved capital on Wednesday as a popular uprising against the president spread.	Bolivia's army fought to stop a column of dynamite-wielding miners from streaming into the besieged capital on Wednesday, leaving two dead as a popular uprising against the President spread.	كافح جيش بوليفيا لمنع طوابير من المتظاهرين من التدفق إلى العاصمة المتعطشة للطعام يوم الأربعاء مع انتشار انتفاضة شعبية ضد الرئيس.	كافح جيش بوليفيا عشان يمنع طوابير من المتظاهرين اللي هتموت عالأكل علشان ميجوش للعاصمة يوم الأربعاء وانتشر انتفاضة شعبية ضد الريس.	حارب جيش بوليفيا لمنع رتل من عمال المناجم الذين يستخدمون الديناميت من التدفق إلى العاصمة المحاصرة يوم الأربعاء ، مما أسفر عن مقتل شخصين مع انتشار الانتفاضة الشعبية ضد الرئيس.	حارب جيش بوليفيا لمنع رتل من عمال المناجم الذين يستخدمون الديناميت من التدفق إلى العاصمة المحاصرة يوم الأربعاء ، واللي ادى الى وفاة شخصين مع انتشار الانتفاضة الشعبية ضد الرئيس.
952	3.6	The A920 comes with a printer, scanner, and copier for $89.	Dell's Personal All-in-One A920 is an entry-level device that combines printer, scanner and copier functions for $89.	يأتي A920 مع طابعة وماسحة ضوئية وآلة تصوير مقابل 89 دولارًا.	يأتي A920 مع طابعة وماسحة ضوئية وآلة تصوير مقابل 89 دولارًا.	يعد ديل بيرسونال آل إن وان A920 جهازًا للمبتدئين يجمع بين وظائف الطابعة والماسح الضوئي وآلة التصوير مقابل 89 دولارًا.	يعد ديل بيرسونال آل إن وان A920 جهازًا للمبتدئين يجمع بين وظائف الطابعة والماسح الضوئي وآلة التصوير بسعر 89 دولارًا.
953	4.2	But in the first 30 seconds after Young entered the ring, the family knew it was an uneven match, Meyers said.	But in the first 30 seconds of the bout, family members knew it was an uneven match, Jodie Meyers, Stacy Young's sister, said.	قال مايرز إنه في أول 30 ثانية بعد دخول يونج الحلبة ، علمت الأسرة أنها مباراة غير متكافئة.	قال مايرز إنه في أول 30 ثانية بعد دخول يونج الحلبة ، الأسرة عرفت أنها مباراة مش متكافئة.	وقالت جودي مايرز ، شقيقة ستايسي يونغ ، إنه في أول 30 ثانية من المباراة ، عرف أفراد الأسرة أنها كانت مباراة غير متكافئة.	وقالت جودي مايرز ، اخت ستايسي يونغ ، إنه في أول 30 ثانية من المباراة ، عرف أفراد الأسرة أنها كانت مباراة غير متكافئة.
954	3	Singapore reported no suspected SARS cases Wednesday, but officials quarantined 70 people who had contact with the Taiwanese patient.	Still, Singapore quarantined 70 people who had been in close contact with the scientist.	لم تبلغ سنغافورة عن أي حالة إصابة بالسارس يوم الأربعاء ، لكن المسؤولين وضعوا في الحجر الصحي 70 شخصًا كانوا على اتصال بالمريض التايواني.	سنغافورة مبلغتش عن أي حالة إصابة بالسارس يوم الأربعاء ،بس المسؤولين وضعوا في الحجر الصحي 70 شخص كانوا على اتصال بالمريض التايواني.	ومع ذلك ، فرضت سنغافورة الحجر الصحي على 70 شخصًا كانوا على اتصال وثيق بالعالم.	ومع ذلك ، فرضت سنغافورة الحجر الصحي على 70 شخصًا كانوا على اتصال وثيق بالعالم.
955	3	Downstream at Mount Vernon, the Skagit River was expected to crest at 36 feet -- 8 feet above flood stage -- tonight, Burke said.	The Skagit was expected to crest during the night at 38 feet at Mount Vernon, 10 feet above flood stage, the National Weather Service said.	قال بورك إن المصب في جبل فيرنون ، من المتوقع أن يصل نهر سكيجت إلى ارتفاع 36 قدمًا - 8 أقدام فوق مرحلة الفيضان - الليلة.	قال بورك إن المصب في جبل فيرنون ، من المتوقع أن يصل نهر سكيجت إلى ارتفاع 36 قدمًا - 8 أقدام فوق مرحلة الفيضان - الليلة.	وقالت هيئة الأرصاد الوطنية إنه من المتوقع أن تصل قمة سكيجت خلال الليل على ارتفاع 38 قدمًا في جبل فيرنون ، على ارتفاع 10 أقدام فوق مرحلة الفيضان.	وقالت هيئة الأرصاد الوطنية إنه من المتوقع أن تصل قمة سكيجت خلال الليل على ارتفاع 38 قدمًا في جبل فيرنون ، على ارتفاع 10 أقدام فوق مرحلة الفيضان.
956	1.6	On Monday, the Dow declined 5.25, or 0.1 percent, at 8,983.80, having shed 2.3 percent last week.	In early trading, the Dow Jones industrial average was down 39.94, or 0.4 percent, at 8,945.50, having slipped 3.61 points Monday.	يوم الاثنين ، انخفض مؤشر داو 5.25 ، أو 0.1 في المئة ، إلى 8983.80 ، بعد أن انخفض 2.3 في المئة الأسبوع الماضي.	يوم الاثنين مؤشر داو جونز 5.25 ، أو 0.1 في المية قل ل 8983.80 ، بعد ما نزل لاتنين وتلاتة من عشرة في المية الأسبوع اللي فات.	في التعاملات المبكرة ، انخفض مؤشر داو جونز الصناعي 39.94 ، أو 0.4 في المائة ، إلى 8945.50 ، بعد أن تراجع 3.61 نقطة يوم الاثنين.	في التعاملات المبكرة ، نزل مؤشر داو جونز الصناعي 39.94 ، أو 0.4 في المائة ، إلى 8945.50 ، بعد أن تراجع 3.61 نقطة يوم الاثنين.
957	4	The injured were taken to hospitals in Jefferson City and Columbia, a college town about 30 miles to the north.	The injured were taken to hospitals in Jefferson City and Columbia, about 48km north; their conditions were not immediately available.	نُقل الجرحى إلى مستشفيات في جيفرسون سيتي وكولومبيا ، وهي بلدة جامعية تبعد حوالي 30 ميلاً إلى الشمال.	المصابين اتنقلوا لمستشفيات في جيفرسون سيتي وكولومبيا ، وهي بلدة جامعية تبعد حوالي 30 ميل إلى الشمال.	ونقل الجرحى إلى مستشفيات في جيفرسون سيتي وكولومبيا على بعد 48 كيلومترا شمالا. لم تكن ظروفهم متاحة على الفور.	ونقل الجرحى إلى مستشفيات في جيفرسون سيتي وكولومبيا على بعد 48 كيلومترا شمالا. مكنتش ظروفهم متاحة وقتها.
958	1.333	The dollar was at 117.85 yen against the Japanese currency, up 0.1 percent.	Against the Swiss franc the dollar was at 1.3289 francs, up 0.5 percent on the day.	وسجل الدولار 117.85 ين مقابل العملة اليابانية بارتفاع 0.1 بالمئة.	وسجل الدولار 117.85 ين مقابل العملة اليابانية بارتفاع 0.1 بالمية.	مقابل الفرنك السويسري ، كان الدولار عند 1.3289 فرنك ، بارتفاع 0.5٪ خلال اليوم.	مقابل الفرنك السويسري ، كان الدولار عند 1.3289 فرنك ، بارتفاع 0.5٪ خلال اليوم.
959	3.6	In addition to O'Connor, Rehnquist's majority opinion was joined by Justices David Souter, Ruth Bader Ginsburg, and Stephen Breyer.	Joining him in the majority opinion were Justices Sandra Day O'Connor, David H. Souter, Ruth Bader Ginsburg and Stephen G. Breyer.	بالإضافة إلى أوكونور، انضم إلى رأي الأغلبية الذي يمثله رينكويست كل من القضاة دافيد سوتر، وروث بادر جينسبرج وستيفن برايد	وكمان أوكدنور ،انضم لرأي الأغلبية اللي بيمثله رينكويست كل من القضاة دافيد سوتر ، روث بادر جينسبرج وستيفن برايد	انضم إليه في رأي الأغلبية القضاة ساندرا داي أوكونور وديفيد إتش سوتر وروث بادر جينسبيرغ وستيفن جي براير.	انضم إليه في رأي الأغلبية القضاة ساندرا داي أوكونور وديفيد إتش سوتر وروث بادر جينسبيرغ وستيفن جي براير.
960	3	Martin, 58, will be freed today after serving two thirds of his five-year sentence for the manslaughter of 16-year-old Fred Barras.	Martin served two thirds of a five-year sentence for the manslaughter of Barras and for wounding Fearon.	سيتم الإفراج عن مارتن ، 58 عامًا ، اليوم بعد أن قضى ثلثي مدة عقوبته البالغة خمس سنوات بتهمة قتل فريد باراس البالغ من العمر 16 عامًا.	هيتم الإفراج عن مارتن ، 58 سنة ، النهارده بعد ما قضى تلتين مدة عقوبته اللي وصلت خمس سنين بتهمة قتل فريد باراس اللي عنده 16 سنة .	قضى مارتن ثلثي عقوبة السجن لمدة خمس سنوات بتهمة القتل غير العمد لباراس وإصابة فيرون.	قضى مارتن تلتين عقوبة السجن لمدة خمس سنوات بتهمة القتل غير العمد لباراس وإصابة فيرون.
961	3	IDEC shareholders would own 50.5 percent of the stock of the combined company, and Biogen shareholders the remaining 49.5 percent.	The companies said Idec holders would own about 50.5 percent of the stock of the combined company.	سيمتلك مساهمو آي دي إي سي 50.5 بالمائة من أسهم الشركة المندمجة ، ويمتلك مساهمو بايجون النسبة المتبقية البالغة 49.5 بالمائة.	مساهمو آي دي إي سي هيمتلكوا 50.5 بالمائة من أسهم الشركة المندمجة ، ويمتلك مساهمو بايجون النسبة الباقية اللي هي 49.5 بالمائة.	وقالت الشركتان إن حاملي آيديس سيمتلكون حوالي 50.5 في المائة من أسهم الشركة المندمجة.	وقالت الشركتان إن حاملي آيديس هيمتلكوا حوالي 50.5 في المائة من أسهم الشركة المندمجة.
962	3.5	Nonetheless, the open-source guru insisted, "This attack was wrong, and it was dangerous to our goals."	This attack was wrong, and it was dangerous to our goals, Raymond said.	ومع ذلك ، أصر خبير المصادر المفتوحة على أن "هذا الهجوم كان خاطئًا ، وكان خطيرًا على أهدافنا".	ومع ذلك خبير المصادر المفتوحة اصر على أن الهجوم ده كان غلط ، وكان خطير عالأهداف بتاعنا ".	قال ريموند إن هذا الهجوم كان خاطئًا وكان خطيرًا على أهدافنا.	قال ريموند إن الهجوم دة كان غلط وكان خطير على أهدافنا.
963	4	Frank Quattrone, the former Credit Suisse First Boston technology investment-banking guru, reportedly pleaded not guilty Tuesday to charges of obstruction of justice and witness tampering.	NEW YORK -(Dow Jones)- Former star investment banker Frank Quattrone pleaded not guilty Tuesday to criminal charges of obstruction of justice and witness tampering.	أفاد تقارير بأن فرانك كواترون، الخبير المصرفي المتخصص في الاستثمار التكنولوجي السابق في بنك كريدي سويس فيرست بوسطن، قد تقدم يوم الثلاثاء دافع عن براءته من تهم إعاقة سير العدالة والتلاعب بالشهود.	المصادر قالت إن فرانك لا كواترون الخبير المصرفي المتخصص في الاستثمار التكنولوجي السابق في بنك كريدي سويس فيرست بوسطن ، قدم يوم الثلاثاء دافع ببراءته من تهم إعاقة سير العدالة والتلاعب بالشهود .	نيويورك - (داو جونز) - دافع فرانك كواترون، المصرفي الاستثماري السابق، يوم الثلاثاء عن براءته من تهم جنائية تتعلق بعرقلة سير العدالة والتلاعب بالشهود.	نيويورك - (داو جونز) - دافع فرانك كواتروني المصرفي في الاستثماري السابق، يوم التلات عن برائته من تهم جنائية مرتبطة بتعطيل سير العدالة والتلاعب بالشهود
964	2.2	The blue-chip Dow Jones industrial average .DJI fell 86.56 points, or 0.94 percent, to 9,109.99, after giving up more than 1 percent earlier.	The Dow Jones industrial average .DJI fell 79.43 points, or 0.86 percent, to 9,117.12 on Friday.	وهبط مؤشر داو جونز الصناعي الممتاز 86.56 نقطة أو 0.94 في المئة إلى 9109.99 نقطة بعد أن تخلى عن أكثر من 1 في المئة في وقت سابق.	مؤشر داو جونز الصناعي الممتاز قل من 86.56 نقطة أو 0.94 في المية إلى 9109.99 نقطة بعد ما تخلّى عن أكتر من 1 في المية في وقت عدى.	وانخفض مؤشر داو جونز الصناعي 79.43 نقطة أو 0.86 في المئة إلى 9117.12 يوم الجمعة.	ونزل مؤشر داو جونز الصناعي 79.43 نقطة أو 0.86 في المئة إلى 9117.12 يوم الجمعة.
965	3.4	The Dow Jones industrial average ended the day down 10.89 at 9,837.94, after advancing 111.04 Wednesday.	The Dow Jones industrial average fell 10.89 points, or 0.11 percent, to 9,837.94.	أنهى مؤشر داو جونز الصناعي اليوم منخفضًا 10.89 عند 9837.94 بعد أن تقدم 111.04 يوم الأربعاء.	أنهى مؤشر داو جونز الصناعي اليوم منخفض 10.89 عند 9837.94 بعد أن تقدم 111.04 يوم الأربعاء.	وتراجع مؤشر داو جونز الصناعي 10.89 نقطة أو 0.11 بالمئة إلى 9837.94 نقطة.	ورجع مؤشر داو جونز الصناعي 10.89 نقطة أو 0.11 بالمئة إلى 9837.94 نقطة.
966	3.5	Perry has since called two special legislative sessions to try force the redistricting plan through.	Since then, Texas Gov. Rick Perry has called two special sessions trying to push the measure through.	وقد دعا بيري منذ ذلك الحين إلى جلستين تشريعيين خاصتين لمحاولة فرض خطة إعادة تقسيم الدوائر.	دعا بيري من ساعتها لجلستين تشريعيين خاصتين عشان يفرضوا خطة إعادة تقسيم الدوائر.	منذ ذلك الحين ، دعا حاكم ولاية تكساس ريك بيري إلى جلستين خاصتين في محاولة لدفع هذا الإجراء إلى الأمام.	من ساعتها ، دعا حاكم ولاية تكساس ريك بيري إلى جلستين خاصتين بيحاول يدفع الإجراء دة لقدام.
967	4.25	The agency will "consider as timely any tax returns or payments due" Aug. 15 if they are submitted by Aug. 22.	The agency said it would consider as timely any tax returns or payments due from Friday through Aug. 22 if they are completed by Aug. 22.	وستدرس الوكالة "في الوقت المناسب أي إقرارات ضريبية أو مدفوعات مستحقة" في 15 أغسطس إذا تم تقديمها بحلول 22 أغسطس.	الوكالة هتدرس في الوقت المناسب أي إقرارات ضريبية أو مدفوعات مستحقة" في 15 أغسطس لو اتقدمت بحلول 22 أغسطس.	وقالت الوكالة إنها ستنظر في الوقت المناسب في أي إقرارات ضريبية أو مدفوعات مستحقة من الجمعة حتى 22 أغسطس إذا اكتملت بحلول 22 أغسطس.	وقالت الوكالة إنها ستنظر في الوقت المناسب في أي إقرارات ضريبية أو مدفوعات مستحقة من الجمعة حتى 22 أغسطس إذا كملت على 22 أغسطس.
968	2.6	Democrats currently hold a 17-15 advantage in the state's congressional delegation.	The Texas congressional delegation now is 17-15 Democratic.	يتمتع الديمقراطيون حاليًا بميزة 17-15 في وفد الكونجرس بالولاية.	الديمقراطيين حاليًا بيتمتعوا بميزة 17-15 في وفد الكونغرس بالولاية.	يبلغ عدد أعضاء وفد الكونجرس في تكساس الآن 17-15 من الحزب الديمقراطي.	يبلغ عدد أعضاء وفد الكونجرس في تكساس الآن 17-15 من الحزب الديمقراطي.
969	3	Chaudhry was released 56 days later and the Fiji military installed an all-indigenous government led by Qarase, who won democratic elections in September 2001.	The Fijian military installed an all-indigenous government led by Mr Qarase, who won democratic elections in September 2001.	تم إطلاق سراح تشودري بعد 56 يوما وقامت القوات الفيجية بتنصيب حكومة وطنية يقودها كاراسي الذي كان قد فاز في انتخابات ديمقراطية في سبتمبر من عام 2001.	أفرجوا عن تشودري بعد 56 يوم وعملت القوات الفيجية تنيصب حكومة وطنية بيقودها كاراسي اللي فاز في انتخابات ديمقراطية في سبتمبر سنة 2001	لقد نصب الجيش الفيجي حكومة تمثل جميع أطياف السكان الأصلين برئاسة كاراشي الذي كان قد فاز في انتخابات ديمقراطية في سبتمبر 2001.	نصب الجيش الفيجي حكومة تمثل جميع أطياف السكان الأصلين برئاسة كاراشي إللي كان فاز في انتخابات ديمقراطية في سبتمبر 2001
970	2.4	New legit download service launches with PC users in mind.	BuyMusic is the first subscription-free paid download music service for PC users.	إطلاق خدمة تنزيل قانونية جديدة مع وضع مستخدمي الكمبيوتر في الاعتبار.	هيطلقوا خدمة تنزيل قانونية جديدة وحيحطوا في الاعتبار المستخدمين بتوع الكمبيوتر في الاعتبار.	باي ميوسيك هي أول خدمة تنزيل موسيقى مدفوعة الاشتراك مجانية لمستخدمي أجهزة الكمبيوتر.	باي ميوسيك هي أول خدمة تنزيل موسيقى مدفوعة الاشتراك مجانية لمستخدمي أجهزة الكمبيوتر.
971	3.8	The 30-year bond US30YT=RR rose 22/32 for a yield of 4.31 percent, versus 4.35 percent at Wednesday's close.	The 30-year bond US30YT=RR grew 1-3/32 for a yield of 4.30 percent, down from 4.35 percent late Wednesday.	سندات 30 سنة يو إس 30واي في=آرآر ارتفع 22/32 لعائد 4.31 في المئة ، مقابل 4.35 في المئة عند إغلاق يوم الأربعاء.	سندات 30 سنة يو إس 30واي في=آرآر زاد 22/32 بعائد 4.31 في المية ، مقابل 4.35 في المية عند إغلاق يوم الأربع.	نما السند لمدة 30 عامًا يو إس 30واي في=آرآر 1-3 / 32 لعائد 4.30 بالمائة ، بانخفاض من 4.35 بالمائة في وقت متأخر من يوم الأربعاء.	نما السند لمدة 30 عامًا يو إس 30واي في=آرآر 1-3 / 32 لعائد 4.30 بالمائة ، بانخفاض من 4.35 بالمائة في وقت متأخر من يوم الأربعاء.
972	3	Last week, his lawyers asked Gov. Mark R. Warner to grant clemency, but the governor declined to intervene.	Last week, his lawyers asked Warner to grant clemency under certain conditions that would have lead to a new sentencing hearing.	في الأسبوع الماضي ، طلب محاموه من الحاكم مارك وارنر العفو ، لكن الحاكم رفض التدخل.	في الاسبوع اللي فات طلب المحامين بتوعه من الحاكم مارك وارنر العفو ، بس الحاكم مرضيش يتدخل .	في الأسبوع الماضي ، طلب محاموه من وارنر منح العفو في ظل ظروف معينة من شأنها أن تؤدي إلى جلسة استماع جديدة للحكم.	في الأسبوع اللي فات ، طلب محاموه من وارنر منح العفو في ظل ظروف معينة ممكن تؤدي إلى جلسة استماع جديدة للحكم.
973	3.5	Gov. Linda Lingle and members of her staff were at the Navy base and watched the launch.	Gov. Linda Lingle and other dignitaries are scheduled to be at the base to watch the launch.	كانت الحاكمة ليندا لينجل وأعضاء طاقمها في القاعدة البحرية وشاهدوا عملية الإطلاق.	كانت الحاكمة ليندا لينجل وأعضاء الطقم بتاعها في القاعدة البحرية وشافوا عملية الإطلاق.	ومن المقرر أن تكون الحاكمة ليندا لينجل وكبار الشخصيات الأخرى في القاعدة لمشاهدة حفل الإطلاق.	ومن المقرر أن تكون الحاكمة ليندا لينجل وكبار الشخصيات الأخرى في القاعدة لمشاهدة حفل الإطلاق.
974	3.5	The best the investigators can do is nitpick about the process and substance of isolated business decisions ... and question his competence as a manager."	Ebbers' lawyer, Reid Weingarten, said despite the thorough investigation, "the best the investigators can do is nitpick about the process and substance of isolated business decisions."	إن أفضل ما يمكن للمحققين فعله هو عدم فهم عملية ومضمون قرارات العمل المنعزلة ... والتشكيك في كفاءته كمدير ".	أحسن حاجة ممكن المحققين يعملوها هو انهم ميفهموش عملية ومضمون قرارات العمل المنعزلة ... والتشكيك في كفاءته كمدير ".	وقال ريد وينجارتن ، محامي إيبرز ، إنه على الرغم من التحقيق الشامل ، فإن "أفضل ما يمكن للمحققين فعله هو عدم الحديث عن إجراءات ومضمون القرارات التجارية المنعزلة".	وقال ريد وينجارتن ، محامي إيبرز ، إنه على الرغم من التحقيق الشامل ، فإن "أفضل ما يمكن للمحققين يعملوه هو عدم الحديث عن إجراءات ومضمون القرارات التجارية المنعزلة".
975	3.75	The Justice Department filed suit Thursday against the state of Mississippi for failing to end what federal officials call "disturbing" abuse of juveniles and "unconscionable" conditions at two state-run facilities.	The Justice Department filed a civil rights lawsuit Thursday against the state of Mississippi, alleging abuse of juvenile offenders at two state-run facilities.	رفعت وزارة العدل دعوى يوم الخميس ضد ولاية ميسيسيبي لفشلها في إنهاء ما يسميه المسئولون الفيدراليون إساءة معاملة الأطفال "المقلقة" والظروف "غير المعقولة" في منشأتين تديرهما الدولة.	وزارة العدل رفعت دعوى يوم الخميس ضد ولاية ميسيسيبي عشان فشلت في إنهاء اللي بيسميه المسؤوليين الفيدراليين إساءة معاملة الأطفال "المقلقة" والظروف اللي مش معقولة في منشأتين بتديرهم الدولة.	رفعت وزارة العدل دعوى حقوق مدنية يوم الخميس ضد ولاية ميسيسيبي ، بدعوى إساءة معاملة مذنبين أحداث في منشأتين تديرهما الدولة.	رفعت وزارة العدل دعوى حقوق مدنية يوم الخميس ضد ولاية ميسيسيبي ، بدعوى إساءة معاملة مذنبين أحداث في منشأتين تديرهما الدولة.
976	2.25	The Chelsea defender Marcel Desailly has been the latest to speak out.	Marcel Desailly, the France captain and Chelsea defender, believes the latter is true.	كان مدافع تشيلسي مارسيل ديسيلي آخر من تحدث.	مدافع تشيلسي مارسيل ديسيلي آخر واحد اتكلم	يعتقد مارسيل ديسيلي ، قائد منتخب فرنسا ومدافع تشيلسي ، أن الأخير صحيح.	يعتقد مارسيل ديسيلي ، قائد منتخب فرنسا ومدافع تشيلسي ، أن الأخير صحيح.
977	3.25	She was the only woman in her unit and a member of Teamsters Local 995.	She was the only woman employed as a warehouse worker and heavy equipment operator and the only woman in her Teamsters local.	كانت المرأة الوحيدة في وحدتها وعضو في تيميسترز لوكال 995.	هي الست الوحيدة في وحدتها وعضو في تيميسترز لوكال995.	كانت المرأة الوحيدة التي تعمل في المستودعات ومشغلة للمعدات الثقيلة والمرأة الوحيدة في عربة تيميسترز المحلية.	كانت الست الوحيدة الموظفة في المستودعات وبتشغل المعدات التقيلة والست الوحيدة في عربة تيميسترز المحلية.
978	4.8	Special police detained Khodorkovsky early on Saturday in the Siberian city of Novosibirsk, where his plane had made a refuelling stop.	Police detained Khodorkovsky early on Saturday when his jet made a refueling stop in the Siberian city of Novosibirsk.	واحتجزت الشرطة الخاصة خودوركوفسكي في ساعة مبكرة من صباح يوم السبت في مدينة نوفوسيبيرسك السيبيرية حيث توقفت طائرته للتزود بالوقود.	واحتجزت الشرطة الخاصة خودوركوفسكي الصبح يوم السبت بدري في مدينة نوفوسيبيرسك السيبيرية لان طيارته وقفت عشان مفيهاش بنزين	واحتجزت الشرطة خودوركوفسكي في ساعة مبكرة من صباح يوم السبت عندما توقفت طائرته للتزود بالوقود في مدينة نوفوسيبيرسك السيبيرية.	وحجزت الشرطة خودوركوفسكي يوم السبت الصبح بدري لما وقفت طيارته عشان تزود بنزين في مدينة نوفوسيبيرسك السيبيرية.
979	3.8	Sony Ericsson also said it would shut down its GSM/UMTS R&D center in Munich, Germany, to increase profitability.	Sony Ericsson also said it plans to close its R&D site in Munich, Germany, for GSM and UMTS handsets.	كما قالت سوني إيركسون إنها ستغلق مركز البحث والتطوير الخاص بشبكات جي إس إم / يو إم تي إس في ميونيخ بألمانيا لزيادة الربحية.	كما قالت سوني إيركسون إن هي هتغلق مركز البحث والتطوير الخاص بشبكات جي إس إم / يو إم تي إس في ميونيخ بألمانيا عشان يزودوا الربحية	كما قالت سوني إيركسون أنها تخطط لإغلاق موقع البحث والتطوير الخاص بها في ميونيخ بألمانيا لهواتف جي إس إم و يو إم تي إس	زي ما قالت سوني إيركسون أنها بتخطط لقفل موقع البحث والتطوير بتاعها في ميونيخ بألمانيا لهواتف جي إس إم و يو إم تي إس
980	3.4	But the country is scrambling to prevent it spreading to the vast countryside where most of its 1.3 billion people live.	China is scrambling to stop the disease from spreading to the countryside, where most of its 1.3 billion people live.	لكن البلاد تكافح لمنع انتشاره إلى الريف الشاسع حيث يعيش معظم سكانها البالغ عددهم 1.3 مليار نسمة.	لكن البلاد بتكافح عشان تمنع انتشاره للريف الكبير عشان بيعيش اغلب السكان اللي عددهم بيوصل ل 1.3 مليار شخص.	تسعى الصين جاهدة لوقف المرض من الانتشار إلى الريف ، حيث يعيش معظم سكانها البالغ عددهم 1.3 مليار نسمة.	تسعى الصين جاهدة لوقف المرض من الوصول إلى الريف ، حيث يعيش معظم سكانها اللي عددهم 1.3 مليار نسمة.
981	2	Kansas Department of Health and Environment records show there were 88 abortions performed on girls age 14 and younger last year.	Statistics from the Kansas Department of Health and Environment show that 11,844 abortions were performed in the state last year.	تظهر سجلات وزارة الصحة والبيئة في كانساس أنه تم إجراء 88 عملية إجهاض للفتيات في سن 14 عامًا أو أقل في العام الماضي.	تظهر سجلات وزارة الصحة والبيئة في كانساس أنه تم إجراء 88 عملية إجهاض للبنات في سن 14 عام أو أقل في العام الماضي.	تُظهر إحصاءات وزارة الصحة والبيئة في كانساس أنه تم إجراء 11844 عملية إجهاض في الولاية العام الماضي.	إحصاءات وزارة الصحة والبيئة في كانساس بتُظهر أنه تم إجراء 11844 عملية إجهاض في الولاية السنة اللي فاتت.
982	4.6	The discovery that the MAP bug is present in the vast majority of Crohn's sufferers means it is almost certainly causing the intestinal inflammation, it said in a statement.	The researchers say that the fact the MAP bug is present in the vast majority of Crohns sufferers means it is almost certainly causing the intestinal inflammation.	وقالت في بيان إن اكتشاف خلل إم إيه بي في الغالبية العظمى من المصابين بداء كرون يعني أنه من شبه المؤكد أنه يسبب التهاب الأمعاء.	وقالت في بيان إن اكتشاف خلل إم إيه بي في عدد كبير من المصابين بمرض كرون يعني اننا تقريبا متأكدين إنه هيسبب التهاب في الأمعاء.	يقول الباحثون أن حقيقة وجود خلل إم إيه بي في الغالبية العظمى من مرضى كرون يعني أنه من شبه المؤكد أنه يسبب التهاب الأمعاء.	يقول الباحثون أن حقيقة وجود خلل إم إيه بي في الغالبية العظمى من مرضى كرون يعني أنه من شبه المؤكد أنه يسبب التهاب الأمعاء.
983	3.5	The life expectancy for boys born in 2001 was 74.4 years, up two years since 1990.	According to the report, average life expectancy has increased by nearly two years since 1990.	بلغ متوسط ​​العمر المتوقع للأولاد المولودين عام 2001 74.4 سنة ، بزيادة عامين منذ عام 1990.	وصل متوسط ​​الاعمار المتوقع للأولاد المولودين عام 2001 74.4 سنة ، بزيادة عامين منذ عام 1990.	وبحسب التقرير ، فقد ارتفع متوسط ​​العمر المتوقع بنحو عامين منذ عام 1990.	وبحسب التقرير ، متوسط ​​العمر المتوقع زاد حوالي سنتين من سنة 1990.
984	3.333	For the full 12-month period, high-speed cable modem connections increased by 49 percent.	For the full year period ending June 30, 2003, high-speed lines increased by 45 percent.	خلال الفترة الكاملة لاثنى عشر شهرا ، زادت إيرادات الاتصالات من خلال مودم الكابل عالي السرعة بنسبة 49%	إزدت إيرادات الاتصالات خلال فترة اتناشر شهر اللي من خلال مودم الكابل اللي سرعته عالية زادت بنسبة 49%	بالنسبة لفترة العام المنتهي في 30 يونيو 2003 ، زادت الخطوط عالية السرعة بنسبة 45 بالمائة.	بالنسبة لفترة العام المنتهي في 30 يونيو 2003 ، زادت الخطوط عالية السرعة بنسبة 45 بالمائة.
985	2.667	We believe the report is fully consistent with what the courts have ruled ... that the department's actions are fully within the law.	Comstock said several federal courts have ruled that the detentions are fully within the law.	نعتقد أن التقرير يتوافق تمامًا مع ما حكمت به المحاكم ... بأن تصرفات القسم تدخل في إطار القانون تمامًا.	نعتقد أن التقرير بيتوافق تمامًا مع اللي حكمت به المحاكم ... بأن تصرفات القسم تدخل في إطار القانون بالظبط	وقال كومستوك إن عدة محاكم فيدرالية قضت بأن عمليات الاحتجاز تخضع للقانون بالكامل.	وقال كومستوك إن عدة محاكم فيدرالية حكمت بأن عمليات الاحتجاز تخضع للقانون بالكامل.
986	3.2	Indeed, Mr. Weill, a self-described workaholic, said he planned to remain very involved in the company.	Still, Mr. Weill will remain very much a power at the company.	في الواقع ، قال السيد وايل ، الذي وصف نفسه بأنه مدمن عمل ، إنه يخطط للبقاء منخرطًا للغاية في الشركة.	في الواقع ، قال السيد وايل ، اللي وصف نفسه بأنه مدمن عمل ، إنه يخطط للبقاء منخرط جدا في الشركة.	ومع ذلك ، سيظل السيد وايل قوة كبيرة في الشركة.	ومع ذلك ، هيظل السيد وايل قوة كبيرة في الشركة.
987	3.8	Gregory Parseghian, a former investment banker, was appointed chief executive.	Greg Parseghian was appointed the new chief executive.	تعيين جريجوري بارسيجيان ، وهو مصرفي استثماري سابق ، رئيساً تنفيذياً.	جريجوري بارسيجيان اتعين ، وهو مصرفي استثماري سابق ، رئيس تنفيذي.	تعيين جريج بارسيجيان رئيسًا تنفيذيًّا جديدًا.	اتعين جريج بارسيجيان الرئيس التنفيذي الجديد.
988	3.4	The report cites the marriage of the alleged operational commander of the Bali bombings, Mukhlas, to Farida, a "highly cosmopolitan and well-educated young woman".	The report cites the marriage of the alleged operational commander of the Bali bombings, Mukhlas, as an example of how JI uses marriage to grow.	يستشهد التقرير بزواج مخلص ، وهو قائد العمليات المزعوم لتفجيرات بالي ، من فريدة ، وهي فتاة شابة تتمتع بدرجة عالية من التعليم والانفتاح .	يستشهد التقرير بجواز مخلص ،ومخلص دا قائد العمليات اللي بيقولوا إنه فجر بالي ، واتجوز فريدة ، وهي بنت شابة معاها تعليم عالي ومنفتحة .	يستشهد التقرير بزواج قائد العمليات المزعوم لتفجيرات بالي، مخلص، كمثال على كيفية استخدام الجماعة الإسلامية للزواج من أجل النمو.	يستشهد التقرير بزواج قائد العمليات المزعوم لتفجيرات بالي، مخلص، كمثال على ازاي الجماعة الإسلامية بتستخدم الزواج من أجل النمو.
989	3.4	The Cradle of Liberty Council isn't the first one to buck the national group's stance.	Philadelphia's council is not the first to defy the national policy.	مجلس مهد الحرية ليس أول من خالف موقف المجموعة الوطنية.	مجلس مهد الحرية مش أول اللي خالفوا موقف المجموعة الوطنية.	مجلس فيلادلفيا ليس أول من يتحدى السياسة الوطنية.	مجلس فيلادلفيا مش أول حد يتحدى السياسة الوطنية.
990	3.6	It''s absurd, Funny Cide's trainer Barclay Tagg said.	Meanwhile, Funny Cide's trainer, Barclay Tagg, called the allegations "ridiculous."	قال باركلي تاغ ، مدرب فاني سايد ، إنه أمر سخيف.	قال باركلي تاغ ، مدرب فاني سايد ، ده موضوع سخيف.	وفي الوقت نفسه، وصف مدرب فاني سايد، باركلي تاغ، الادعاءات بأنها "سخيفة"..	وفي الوقت نفسه وصف مدرب فاني سايد، باركلي تاغ الادعاءات بإنها سخيفة
991	3.8	Last year, Cuban officials said none of nearly two dozen nominated Cuban musicians received U.S. visas on time to attend the Grammys in Los Angeles.	Cuban officials said that last year none of about two dozen nominated Cuban musicians received U.S. visas in time to attend the Latin Grammys.	في العام الماضي ، قال مسئولون كوبيون إن ما يقرب من عشرين موسيقيًا كوبيًا مرشحًا لم يتلقوا تأشيرات دخول للولايات المتحدة في الوقت المحدد لحضور حفل جرامي في لوس أنجلوس.	في السنة اللي فات ، المسؤوليين الكوبيين قالوا إن حوالي عشرين موسيقي كوبي مرشح مجالهمش تأشيرات دخول لأمريكا في الوقت اللي المفروض يحضروا فيه حفل جرامي في لوس أنجلوس.	وقال مسؤولون كوبيون إنه في العام الماضي لم يحصل أي من نحو 24 موسيقيا كوبيا مرشحا على تأشيرات دخول أمريكية في الوقت المناسب لحضور جوائز غرامي اللاتينية.	وقال مسؤولون كوبيون إنه في السنة اللي فاتت محصلش أي من نحو 24 موسيقيا كوبيا مرشحا على تأشيرات دخول أمريكية في الوقت المناسب عشان يحضروا جوائز غرامي اللاتينية.
992	1.8	The American conservatives are clearly in the minority within the Episcopal Church.	The letter indicates the Vatican's interest in bolstering conservatives within the Episcopal Church.	من الواضح أن المحافظين الأمريكيين هم أقلية داخل الكنيسة الأسقفية.	الظاهر أن المحافظين الأمريكيين قليلين داخل الكنيسة الأسقفية.	تشير الرسالة إلى اهتمام الفاتيكان بدعم المحافظين داخل الكنيسة الأسقفية.	الرسالة بتقول ان الفاتيكان مهتم بدعم المحافظين داخل الكنيسة الأسقفية.
993	3.2	The New York senator's new book, "Living History," appears a certain bestseller.	Hillary Clinton, the New York senator and former first lady, has a book out Monday titled Living History.	يعد كتاب سناتور نيويورك الجديد ، "التاريخ الحي" ، من أكثر الكتب مبيعًا.	يظهر ان كتاب سناتور نيويورك الجديد ، "التاريخ الحي" ، من أكتر الكتب اللي اتباعت .	هيلاري كلينتون ، سناتور نيويورك والسيدة الأولى السابقة ، أصدرت يوم الاثنين كتابا بعنوان التاريخ الحي.	هيلاري كلينتون ، سناتور نيويورك والسيدة الأولى السابقة ، أصدرت يوم الاثنين كتابا بعنوان التاريخ الحي.
994	3	Canada is a small country, and it needs companies like this, deals like this.	A passionate nationalist, Mr. D'Alessandro said: "Canada is a small country, and we need more companies like this."	كندا بلد صغير ، وهي بحاجة لشركات مثل هذه ، و تحتاج إلى مثل هذه الصفقات.	كندا بلد صغير ، وهي محتاجة لشركات زي دي ، ومحتاجة لصفقات زي دي.	قال السيد د. أليساندرو ، وهو قومي متحمس: "كندا بلد صغير ، ونحن بحاجة إلى المزيد من مثل هذه الشركات".	قال السيد د. أليساندرو ، وهو قومي متحمس: "كندا بلد صغير ، واحنا محتاجين شركات اكتر زي دي".
995	1.8	Police official S.K. Tonapi told Reuters at least 40 people had been killed and more than 100 wounded.	State interior ministry spokesman Vasant Pitke told Reuters that at least 42 people had been killed and 112 injured.	قال مسئول الشرطة إس.كي تونابي لوكالة رويترز إن أربعين شخصا على الأقل قد قتلوا وأصيب أكثر من مئة .	مسؤول الشرطة إس.كي تونابي قال لوكالة رويترز أن أربعين واحد عالأقل اتقتلوا واتصاب أكتر من مية .	وقال فاسانت بيتكي المتحدث باسم وزارة الداخلية لرويترز إن 42 شخصا على الأقل قتلوا وأصيب 112.	وقال فاسانت بيتكي المتحدث باسم وزارة الداخلية لرويترز إن 42 شخص على الأقل ماتوا وأصيب 112.
996	2.75	Jeremy's a good guy, Barber said, adding: "Jeremy is living the dream life of the New York athlete.	He also said Shockey is "living the dream life of a New York athlete.	قال باربر إن جيريمي رجل طيب ، مضيفًا: "يعيش جيريمي حياة أحلام رياضي نيويورك".	باربر بيقول إن جيريمي راجل طيب زائد ان جيريمي بيعيش الحياة اللي بيحلم بيها الرياضيين في نيويورك.	كما قال إن شوكاي "يعيش حياة أحلام رياضي نيويورك.	كما قال إن شوكاي "بيعيش حياة أحلام رياضي نيويورك.
997	1.6	But Mitsubishi Tokyo Financial (JP:8306: news, chart, profile) declined 3,000 yen, or 0.65 percent, to 456,000 yen.	Sumitomo Mitsui Financial (JP:8316: news, chart, profile) was down 2.5 percent at 198,000 yen.	لكن ميتسوبيشي طوكيو فاينينشال (جي بي: 8306: نيوز، كارت بروفايل) انخفض بمقدار 3000 ين ، أو 0.65 في المائة ، إلى 456000 ين.	لكن ميتسوبيشي طوكيو فاينينشال (جي بي: 8306: نيوز، كارت بروفايل) قل بمقدار 3000 ين ، أو 0.65 في المائة ، إلى 456000 ين.	وتراجع سهم سيوميتومو ميتسيو فاينينشال (جي بي: 8316: نيوز، كارت بروفايل) بنسبة 2.5 في المائة عند 198000 ين.	وتراجع سهم سيوميتومو ميتسيو فاينينشال (جي بي: 8316: نيوز، كارت بروفايل) بنسبة 2.5 في المية عند 198000 ين.
998	2.75	About 1,557 genes on chromosome 6 are thought to be functional.	The remaining 1,557 genes are believed to be all functional.	يُعتقد أن حوالي 1557 جينًا على الكروموسوم 6 تؤدي وظيفتها.	شايفين أن حوالي 1557 جين عالكروموسوم 6 بتأدي وظيفتها.	يُعتقد أن الجينات المتبقية البالغ عددها 1557 تعمل جميعها.	يُعتقد أن الجينات الباقية اللي عددها 1557 تعمل جميعها.
999	3.25	In the second quarter, Anadarko now expects volume of 46 million BOE, down from 48 million BOE.	Production for the second quarter was cut to 46 million barrels from 48 million barrels.	في الربع الثاني ، تتوقع أناداركو الآن حجم 46 مليون بي أو إي ، بانخفاض من 48 مليون بي أو إي	في الربع الثاني ، بتتوقع أناداركو دلوقتي حجم 46 مليون بي أو إي ، انه هينزل من 48 مليون بي أو إي	تم خفض الإنتاج للربع الثاني من 48 مليون برميل إلى 46 مليون برميل .	تم خفض الإنتاج للربع الثاني إلى 46 مليون برميل من 48 مليون برميل.
1000	2.25	U.S. troops encountered no resistance during the five-hour sweep near Tikrit, Saddam Hussein's hometown and the center of a region of Baath Party supporters.	Tikrit is Saddam Hussein's hometown and the region around it is known as a hotbed of Baath Party supporters and former high-ranking Iraqi military officials.	لم تواجه القوات الأمريكية مقاومة خلال عملية الاجتياح التي استمرت خمس ساعات بالقرب من تكريت ، مسقط رأس صدام حسين ومركز منطقة أنصار حزب البعث.	القوات الأمريكية مواجهتش مقاومة خلال عملية الاجتياح اللي استمرت خمس ساعات قريب من تكريت ، المكان اللي اتولد فيه صدام حسين ومركز منطقة أنصار حزب البعث.	تكريت هي مسقط رأس صدام حسين والمنطقة المحيطة بها معروفة بأنها معقل لمؤيدي حزب البعث وكبار المسئولين العسكريين العراقيين السابقين.	تكريت المكان اللي اتولد فيه صدام حسين والمنطقة اللي حواليه معروفة أنها مقر لمؤيدين حزب البعث وكبار المسؤولين العسكريين العراقيين القدام.
1001	3	Miodrag Zivkovic, of the Liberal Alliance of Montenegro, won 31 percent of the vote while the independent Dragan Hajdukovic got four percent.	Miodrag Zivkovic, the leader of the pro-independence opposition Liberal Alliance, came in second with 31 percent of the vote.	وفاز ميودراغ زيفكوفيتش من التحالف الليبرالي للجبل الأسود بنسبة 31 في المائة من الأصوات بينما حصل المستقل دراغان هاجدوكوفيتش على أربعة في المائة.	فاز ميودراغ زيفكوفيتش من التحالف الليبرالي للجبل الأسود بنسبة 31 في المية من الأصوات و حصل المستقل دراغان هاجدوكوفيتش على أربعة في المية.	وجاء ميودراغ زيفكوفيتش ، زعيم التحالف الليبرالي المعارض المؤيد للاستقلال ، في المرتبة الثانية بحصوله على 31 في المائة من الأصوات.	وجاء ميودراغ زيفكوفيتش ، زعيم التحالف الليبرالي المعارض المؤيد للاستقلال ، في المرتبة الثانية بحصوله على 31 في المية من الأصوات.
1002	3.182	In the year-ago period, Pearson posted a 26 million pre-tax profit.	A year ago the firm posted a profit of 26 million pounds.	في الفترة نفسها من العام الماضي ، سجلت بيرسون 26 مليون ربح قبل خصم الضرائب.	في الفترة نفسها من السنة اللي فاتت ، سجلت بيرسون 26 مليون ربح قبل ما الضرايب تتخصم.	وحققت الشركة قبل عام ربحا قدره 26 مليون جنيه.	وحققت الشركة من سنة ارباح حوالي 26 مليون جنيه.
1003	3.75	Through Thursday, Oracle said 34.75 million PeopleSoft shares had been tendered.	Some 34.7 million shares have been tendered, Oracle said in a statement.	وقالت أوراكل إنه تم طرح 34.75 مليون سهم من أسهم بيبولسوفت حتى يوم الخميس.	وقالت أوراكل إنهم طرحوا 34.75 مليون سهم من أسهم بيبولسوفت ليوم الخميس.	وقد تم طرح حوالي 34.7 مليون سهم للمناقصة، وفقا لما ذكرته أوراكل في بيان.	وقد تم طرح حوالي 34.7 مليون سهم للمناقصة، وفقا لما ذكرته أوراكل في بيان.
1004	2.6	Yucaipa owned Dominick's before selling the chain to Safeway in 1998 for $2.5 billion.	Yucaipa bought Dominick's in 1995 for $693 million and sold it to Safeway for $1.8 billion in 1998.	امتلكت يوكايبا دومينيك قبل بيع السلسلة إلى سافواي في عام 1998 مقابل 2.5 مليار دولار.	اشترت يوكابيا دومينيك قبل بيع السلسلة إلى سافواي في سنة 1998 باتنين ونص مليار دولار.	اشترت يوكايبا دومينيك في عام 1995 مقابل 693 مليون دولار وباعتها إلى سافواي مقابل 1.8 مليار دولار في عام 1998.	اشترت يوكابي دومينيك سنة 1995 بمبلغ 693 مليون دولار وباعها إلى سافواي بمبلغ 1.8 مليار دولار سنة 1998.
1005	1.25	Graves reported from Albuquerque, Villafranca from Austin and Ratcliffe from Laredo.	Pete Slover reported from Laredo and Gromer Jeffers from Albuquerque.	تم الإبلاغ عن جريفز من ألبوكيرك وفيلافرانكا من أوستن وراتكليف من لاريدو.	بلغوا عن جريفز من ألبوكيرك وفيلافرانكا من أوستن وراتكليف من لاريدو.	تقرير بيت سلوفر من لاريدو وغرومر جيفرز من البوكيرك.	تقرير بيت سلوفر من لاريدو وغرومر جيفرز من البوكيرك.
1006	2.5	A 25 percent increase would raise undergraduate tuition to about $5,247 annually, including miscellaneous, campus-based fees.	The 25 percent hike takes annual UC undergraduate tuition to $4,794 and graduate fees to $5,019.	ستؤدي زيادة الـ 25 في المائة إلى رفع الرسوم الدراسية للطلاب الجامعيين إلى حوالي 5،247 دولارًا سنويًا ، بما في ذلك الرسوم المتنوعة في الحرم الجامعي.	الزيادة اللي بنسبة 25 في المية هتخلي مصاريف الدراسة بتاعت الجامعة للطلبة الجامعيين حوالي 5،247 دولار سنوي ، وضيف كمان لده الرسوم التانية الكتيراللي في الجامعة .	ستؤدي زيادة الـ25 بالمائة إلى ارتفاع الرسوم الدراسية السنوية لجامعة كاليفورنيا إلى 4،794 دولارًا ورسوم الدراسات العليا إلى 5،019 دولارًا.	زيادة 25 بالمائة هيخلي في ارتفاع في الرسوم الدراسية السنوية لجامعة كاليفورنيا إلى 4،794 دولارًا ورسوم الدراسات العليا إلى 5،019 دولارًا.
1007	4.2	Authorities said the scientist properly quarantined himself at home after he developed SARS symptoms Dec. 10.	The scientist also quarantined himself at home as soon as he developed SARS symptoms, officials said.	قالت السلطات إن العالم وضع نفسه في الحجر الصحي في المنزل بشكل صحيح بعد أن ظهرت عليه أعراض السارس في 10 ديسمبر.	قالت السلطات إن العالم وضع نفسه في حجر صحي في البيت بشكل كويس بعد ما ظهرت عليه أعراض السارس في 10 ديسمبر.	وقال المسئولون إن العالم وضع نفسه في الحجر الصحي في المنزل بمجرد ظهور أعراض السارس عليه.	وقال المسؤولون إن العالم حط نفسه في الحجر الصحي في البيت بمجرد ظهور أعراض السارس عليه.
1008	2.6	The support will come as a free software upgrade called WebVPN for current customers that have support contracts.	The upgrade will be available as a free download for current customers with SmarNet support in January 2004.	سيأتي الدعم كتحديث مجاني للبرامج يسمى ويب فان للعملاء الحاليين الذين لديهم عقود دعم.	هيجي الدعم كتحديث مجاني لبرامج أسمه ويب فان للعملاء الحاليين اللي عندهم عقود دعم.	ستكون الترقية متاحة للتنزيل المجاني للعملاء الحاليين مع دعم سمارت نت في يناير 2004.	هتكون الترقية متاحة للتنزيل المجاني للعملاء الحاليين مع دعم سمارت نت في يناير 2004.
1009	1.4	Hilsenrath and Klarman each were indicted on three counts of securities fraud.	Klarman was charged with 16 counts of wire fraud.	تم توجيه الاتهام إلى كل من هيلسينراث و كلارمان في ثلاث تهم تتعلق بالاحتيال في الأوراق المالية.	اتوجه الاتهام لكل من هيلسينراث و كلارمان في تلت تهم بتتعلق بالنصب في الأوراق المالية .	تم اتهام كلارمان بـ 16 تهمة بالاحتيال الإلكتروني.	تم اتهام كلارمان بـ 16 تهمة بالاحتيال الإلكتيروني
1010	3.6	The new sensor -- dubbed CANARY for ''cellular analysis and notification of antigen risks and yields'' -- hijacks this natural process with two important changes.	The team has named the sensor Canary, for cellular analysis and notification of antigen risks and yields.	جهاز التحليل الجديد كاناري يستخدم لتحليل الخلايا ليشير إلى مخاطر وفوائد وجود ما يمكن أن ينتج أجسامًا مضادة وذلك من خلال السيطرة على هذه العملية الطبيعية مع وجود تغيرين مهمين	جهاز التحليل الجديد كاناري بيستخدم عشان يحلل الخلايا عشان يوارينا الفايدة والضرر من وجود حاجة تقدر تنتجلنا أجسام مضادة وده من خلال السيطرة عالعملية الطبيعية دي مع وجود تغيرين مهمين	لقد ذكر الفريق أن جهاز التحليل الخلوي "كاناري" الذي يستخدم لتحليل الخلايا وتحديد مخاطر وفوائد المواد التي تنتج أجسامًا مضادة.	ذكر الفريق باسم أن جهاز التحليل الخلوي "كناري" ال بيستخدمه لتحليل الخلايا وكان بيشير وتحديد مخاطر وفوائد المواد ال بتنتج اجسام مضادة
1011	3	One, Fort Carson-based Sgt. Ernest Bucklew, 33, had been on his way home to attend his mother's funeral in Pennsylvania.	Sgt. Ernest Bucklew, 33, was coming home from Iraq to bury his mother in Pennsylvania.	واحد، كان الرقيب في قاعدة فورت كارسون العسكرية، إرنست باكليو، 33 عامًا، في طريقه إلى المنزل لحضور جنازة والدته في ولاية بنسلفانيا.	واحد ، كان الرقيب في قاعدة فورت كارسون العسكرية كان إرنست باكليو ، 33 سنة ، في طريقه للبيت عشان يحضر جنازة أمه في ولاية بنسلفانيا.	كان الرقيب إرنست باكليو، 33 عاماً ، عائدًا من العراق ليدفن والدته في ولاية بنسلفانيا.	الرقيب. كان إرنست باكليو ، 33 عاماً ، عائداً من العراق ليدفن والدته في ولاية بنسلفانيا.
1012	3.5	Waksal has pleaded guilty to securities fraud and is to be sentenced next week.	Waksal pleaded guilty to insider trading charges last year, and he is scheduled to be sentenced June 10.	واعترف واكسال بأنه مذنب بتهمة الاحتيال في الأوراق المالية وسيحكم عليه الأسبوع المقبل.	واعترف واكسال بإن هو المذنب المتهم بتهمة النصب في الأوراق المالية وهيتحكم عليه الأسبوع الجاي.	وأقر وكسال بالذنب في تهم التداول من الداخل العام الماضي ، ومن المقرر أن يُحكم عليه في 10 يونيو.	واعترف وكسال بالذنب في تهم التداول من الداخل السنة اللي ، ومن المقرر أن يتحكم عليه في 10 يونيو.
1013	5	The device plays Internet radio streams and comes with a 30-day trial of RealNetworks' Rhapsody music service.	The product also streams Internet radio and comes with a 30-day free trial for RealNetworks' Rhapsody digital music subscription service.	يقوم الجهاز بتشغيل تدفقات راديو الإنترنت ويأتي مع إصدار تجريبي لمدة 30 يومًا لخدمة موسيقى الرابسودي من شركة ريال نيتوركس.	بيقوم الجهاز بتشغيل تدفقات راديو الإنترنت وبيجي معاه إصدار تجريبي لمدة 30 يوم لخدمة موسيقى الرابسودي من شركة ريال نيتوركس	يقوم المنتج أيضًا ببث راديو الإنترنت ويأتي مع إصدار تجريبي مجاني لمدة 30 يومًا لخدمة الاشتراك في الموسيقى الرقمية من ريال نيتوركس.	يقوم المنتج أيضًا ببث راديو الإنترنت ويأتي مع إصدار تجريبي مجاني لمدة 30 يومًا لخدمة الاشتراك في الموسيقى الرقمية من ريال نيتوركس
1014	3	The dollar fell as low as $1.1624 per euro from $1.1486 on Friday, and traded at $1.1594 at 10:15 a.m. in London.	The dollar dropped to $1.1564 per euro at 7:30 a.m. in London from $1.1486 on Friday.	انخفض الدولار إلى 1.1624 دولارًا مقابل اليورو من 1.1486 دولارًا يوم الجمعة ، وتم تداوله عند 1.1594 دولارًا في الساعة 10:15 صباحًا في لندن.	الدولار نزل ل 1.1624 دولار قصاد اليورو من 1.1486 دولار يوم الجمعة ، وهيتم تداوله عند 1.1594 دولار في الساعة 10:15 الصبح في لندن.	انخفض الدولار إلى 1.1564 دولار مقابل اليورو في الساعة 7:30 صباحًا في لندن من 1.1486 دولار يوم الجمعة.	قل الدولار إلى 1.1564 دولار قصاد اليورو في الساعة 7:30 الصبح في لندن من 1.1486 دولار يوم الجمعة.
1015	3.8	During the hearing, Morales expressed "sincere regrets and remorse" for his actions.	Morales, who pleaded guilty in July, expressed "sincere regret and remorse" for his crimes.	وخلال الجلسة، أعرب موراليس عن "خالص أسفه وندمه" على أفعاله.	وخلال الجلسة عبر موراليس عن " أسفة وندمه الشديد " عالحاجات اللي عملها.	ولقد أعرب موراليس، الذي أقر بذنبه في شهر يوليو/تموز، عن "خالص أسفه وندمه" على جرائمه.	وأعرب موراليس، اللي اعترف بذنبه في شهر يوليو/تموز، عن "الأسف الصادق والندم" على جرايمه.
1016	3.8	Site Finder has been visited 65 million times since its introduction, Galvin said.	Through Sunday, Sept. 21, Site Finder has been visited over 65 million times by Internet users.	قال جالفين إن الزيارات على موقع فيندر وصلت إلى 65 مليون مرة منذ طرحه.	قال جالفين إن الزيارات على موقع فيندر وصلت ل 65 مليون مرة من ساعة ما ظهر .	حتى يوم الأحد ، 21 سبتمبر، بلغت الزيارات على فيندر أكثر من 65 مليون مرة من قبل مستخدمي الإنترنت.	حتى يوم الحد ، 21 سبتمبر ، قالت الزيارات على فيندر أكثر من 65 مليون مرة من طرف مستخدمي الإنترنت.
1017	4.222	According to SunnComm's Peter Jacobs, "MediaMax performs exactly as 'advertised' to the companies who purchased it.	MediaMax performs EXACTLY as advertised" to the companies who purchased it," Jacobs said in the statement.	وفقًا لبيتر جاكوبس من صن كوم، "يعمل ميديا ماكس تمامًا كما تم الإعلان عنه" للشركات التي اشترته.	وفقًا لبيتر جاكوبس من صن كوم ، "شغال ميديا ماكس كويس وتم الإعلان عنه" للشركات اللي اشترته .	وقال جاكوبس في البيان إن ميديا ​​ماكس يعمل بالضبط كما هو معلن "للشركات التي اشترته".	وقال جاكوبس في البيان إن ميديا ​​ماكس يعمل بالضبط زي ما هو معلن "للشركات اللي اشترته".
1018	2.5	He was tracked to Atlanta where he was arrested on Tuesday night.	He was arrested in Atlanta, Georgia, on Monday night by police acting on a tip-off.	تم تعقبه إلى أتلانتا حيث تم القبض عليه ليلة الثلاثاء.	اتراقب لحد أتلانتا واتقبض عليه يوم التلات بالليل .	تم القبض عليه في أتلانتا ، جورجيا ، ليلة الاثنين من قبل الشرطة بناء على بلاغ.	الشرطة قبضت عليه في أتلانتا ، جورجيا ، ليلة الاثنين بناء على بلاغ
1019	5	The Bush administration blames Hussein loyalists and foreign Muslim militants who have entered Iraq to fight U.S. troops for the wave of bombings and guerrilla attacks.	The Bush administration blames the wave of bombings and guerrilla attacks on Saddam loyalists and foreign Muslim militants who have entered Iraq to fight U.S. troops.	وتلقي إدارة بوش باللوم على الموالين لصدام حسين والمتشددين المسلمين الأجانب الذين دخلوا العراق لقتال القوات الأمريكية في موجة التفجيرات وهجمات حرب العصابات.	إدارة بوش بتلوم عالناس اللي في صف صدام حسين والمتشددين المسلمين الأجانب اللي دخلو العراق عشان يحاربوا أمريكا في موجة التفجيرات وهجمات حرب العصابات .	وتلقي ادارة بوش باللائمة في موجة التفجيرات وهجمات حرب العصابات على الموالين لصدام والمسلمين الأجانب الذين دخلوا العراق لمحاربة القوات الامريكية.	وتلقي إدارة بوش باللائمة في موجة التفجيرات وهجمات حرب العصابات على الموالين لصدام والمسلمين الاجانب اللي دخلوا العراق لمحاربة القوات الامريكية.
1020	4	It later emerged that he had broken his right thigh and bones in his right wrist and elbow.	Tour doctors later confirmed that he had broken his right leg near the hip and also sustained wrist and elbow fractures.	وتبين فيما بعد أنه كسر في فخذه الأيمن وعظام معصمه الأيمن ومرفقه.	وظهر بعد كده إنه كسر في فخده اليمين وعظم دراعه اليمين و كوعه .	وأكد أطباء الجولات في وقت لاحق أنه أصيب بكسر في ساقه اليمنى بالقرب من الفخذ ، كما أصيب بكسور في المعصم والكوع.	وأكد أطباء الجولات في وقت لاحق أنه أتصاب بكسر في رجله اليمين بالقرب من الفخد ، وكمان أتصاب بكسور في المعصم والكوع.
1021	3.6	The Senate agreed Tuesday to lift a 10-year-old ban on the research and development of low-yield nuclear weapons.	Both the House and Senate bills would end the ban on research and development of low-yield nuclear weapons.	وافق مجلس الشيوخ يوم الثلاثاء على رفع حظر دام 10 سنوات على أبحاث وتطوير أسلحة نووية منخفضة القوة.	وافق مجلس الشيوخ يوم التلات على رفع الحظر اللي استمر 10 سنين على أبحاث وتطوير الأسلحة النووية اللي قوتها قليلة .	ستنهي قوانين مجلسي النواب والشيوخ الحظر المفروض على البحث والتطوير للأسلحة النووية منخفضة القوة.	سينهي مشروعا قانونا مجلسي النواب والشيوخ الحظر المفروض على البحث والتطوير للأسلحة النووية منخفضة القوة.
1022	4.2	Some 95 million Americans -- half of all households -- invest in mutual funds.	About half of all U.S. households have money in mutual funds.	يقوم حوالي خمسة وتسعون مليون أمريكي - أي نصف عدد الأسر- بالاستثمار في الصناديق المشتركة .	حوالي خمس وتسعين مليون أمريكي - يعني حوالي نص عدد الأسر - بيستثمروا في الاستثمارات بتاعت الصناديق المشتركة .	يقوم حوالي نصف الأسر الأمريكية باستثمار أموالها في صناديق مشتركة	نص الاسر الامريكية بيستثمروا اموالهم في صنايق مشتركة
1023	3.4	The House has passed prescription-drug legislation in the last two sessions, but the Senate has failed to do so.	The House has passed bills the past two Congresses, but the Senate has not.	أقر مجلس النواب تشريعًا للعقاقير الطبية في الجلستين الماضيتين ، لكن مجلس الشيوخ فشل في القيام بذلك.	وافق مجلس النواب على قانون الأدوية الطبية في الجلستين اللي فاتو ، لكن مجلس الشيوخ فشل فيهم .	أقر مجلس النواب مشاريع قوانين في الجلستين الماضيتين، لكن مجلس الشيوخ لم يفعل ذلك.	أقر مجلس النواب مشاريع قوانين في الجلستين اللي فاتوا ، لكن مجلس الشيوخ معملش كدة.
1024	2.6	The elderly and those with weakened immune systems are also urged to protect against mosquito bites.	But for the elderly and those with weakened immune systems, it can be fatal.	كما يتم حث كبار السن وذوي الجهاز المناعي الضعيف على تجنب لدغات البعوض.	كمان بينصحوا الناس الكبار في السن واللي جهازهم المناعي ضعيف انهم يبتعدوا عن قرص الناموس .	ولكن بالنسبة لكبار السن وذوي الجهاز المناعي الضعيف ، يمكن أن تكون قاتلة.	ولكن بالنسبة لكبار السن وذوي الجهاز المناعي الضعيف ، يمكن أن تكون قاتلة.
1025	3.6	Ms Lafferty's lawyer, Thomas Ezzell, told a Kentucky newspaper: "My understanding of this is that there is a lower percentage of successful impregnations with frozen.	My understanding of this is that there is a lower percentage of successful impregnations with frozen, Ezzell said.	وقال محامي لافيرتي ، توماس إزيل ، لصحيفة كنتاكي: "ما أفهمه هو أن هناك نسبة أقل من حالات التلقيح الناجحة بالمواد المجمدة.	وقال محامي لافيرتي ، توماس إزيل ، لصحيفة كنتاكي: " اللي انا فاهمه إن فيه نسبة أقل من حالات التلقيح الناجحة بالمواد المتجمدة .	قال إزيل إن ما أفهمه هو أن هناك نسبة أقل من عمليات التلقيح الناجحة بالمواد المجمدة.	قال إزيل إن اللي انا أفهمه هو أن في نسبة أقل من عمليات التلقيح الناجحة بالمواد المجمدة.
1026	4	Klarman was arrested by FBI agents in the Hamptons, an exclusive summer resort enclave east of New York City.	Klarman was arrested by FBI agents Monday morning at his home in New York.	ألقي القبض على كلارمان من قبل عملاء مكتب التحقيقات الفيدرالي في هامبتونز ، وهو منتجع صيفي حصري شرق مدينة نيويورك.	مكتب التحقيقات الفيدرالي قبضو على كلارمان في هامبتونز ، وهو مكان صيفي حصري شرق مدينة نيويورك.	ألقي القبض على كلارمان من قبل عملاء مكتب التحقيقات الفدرالي صباح الاثنين في منزله في نيويورك.	عملاء مكتب التحقيقات الفدرالي قبضوا على كلارمان يوم الاتنين الصبح في بيته في نيويورك.
1027	3.5	The bishop told police he thought he had hit a dog or a cat or that someone had thrown a rock at his vehicle.	Bishop O'Brien, aged 67, had told police he thought he had hit a dog or cat.	وقال الأسقف للشرطة إنه يعتقد أنه صدم كلبا أو قطة أو أن شخصا ما ألقى بحجر على سيارته.	وقال القسيس للشرطة إنه حاسس أنه خبط كلب أو قطة أو إن في حد رمى طوبة على عربيته .	أخبر الأسقف أوبراين ، البالغ من العمر 67 عامًا ، الشرطة أنه يعتقد أنه صدم كلبًا أو قطة.	قال الأسقف أوبراين ، اللي عمره 67 سنة ، الشرطة أنه يعتقد أنه صدم كلب أو قطة.
1028	1.5	A promotional poster, complete with countdown dial, reminds readers of the upcoming release of "Harry Potter and the Order of the Phoenix."	The crates are full of hardback copies of "Harry Potter and the Order of the Phoenix."	ملصق ترويجي مزود بشاشة للعد التنازلي لتذكير القراء بموعد الإصدار الجديد من هاري بوتر وجماعة العنقاء.	إعلان عالشاشة بيعد عد تنازلي عشان يفكر القراء بتوع هاري بوتر وجماعة العنقاء بميعاد النسخة الجديدة	الصناديق مليئة بنسخ مطبوعة من "هاري بوتر وجماعة العنقاء".	الصناديق مليانة نسخ مطبوعة من "هاري بوتر وجماعة العنقاء".
1029	3.5	Further testing is still under way, but at this stage, given the early detection, the outlook in such instances would be positive, the specialist said yesterday.	But at this stage, given the early detection, the outlook in such instances would be positive, he said.	قال المتخصص أمس إن المزيد من الاختبارات لا تزال جارية ، ولكن في هذه المرحلة ، بالنظر إلى الاكتشاف المبكر ، ستكون التوقعات في مثل هذه الحالات إيجابية.	المتخصص قال إمبارح إن اختبارات كتير لسه شغالة ، بس في المرحلة دي ، بيبصو للاكتشاف بدري ، وهتكون التوقعات في الحالات دي إيجابية.	لكن في هذه المرحلة ، وبالنظر إلى الاكتشاف المبكر ، فإن التوقعات في مثل هذه الحالات ستكون إيجابية ، على حد قوله.	ولكن في المرحلة دي ، وبالنظر إلى الاكتشاف المبكر ، فإن التوقعات في الحالات اللي ذي دي هتكون إيجابية ، على حد قوله.
1030	1.75	In morning trading, the Dow Jones industrial average was up 40.12, or 0.5 percent, at 8,571.69, having fallen 51 points Monday.	In New York, the Dow Jones industrial average a gauge of 30 blue chip stocks was up 3.29 points or 0.04 per cent to 8,585.97.	في التعاملات الصباحية ، ارتفع مؤشر داو جونز الصناعي 40.12 ، أو 0.5 في المائة ، عند 8571.69 ، بعد أن انخفض 51 نقطة يوم الاثنين.	في التعاملات الصباحية ، زاد مؤشر داو جونز الصناعي 40.12 ، أو 0.5 في المية ، لحد 8571.69 ، بعد ما قل 51 نقطة يوم الاتنين .	في نيويورك ، ارتفع مؤشر داو جونز الصناعي الذي يقيس 30 سهمًا من الأسهم القيادية 3.29 نقطة أو 0.04 في المائة إلى 8585.97.	في نيويورك ، ارتفع مؤشر داو جونز الصناعي الذي يقيس 30 سهم من الأسهم القيادية 3.29 نقطة أو 0.04 في المية إلى 8585.97.
1031	3.75	Rich media doubled its share, increasing from 3% in Q2 2002 to 6% in Q2 2003.	Rich Media interactive ad formats doubled their share from 3% in second quarter of 2002, to 6% in the second quarter of 2003.	ضاعفت الوسائط الغنية حصتها، حيث ارتفعت من 3٪ في الربع الثاني من على ام 2002 إلى 6٪ في الربع الثاني من عام 2003.	البلاد الغنية ضاعفت حصتها ، و وزادت من 3 ٪ في الربع التاني من سنة 2002 لحد 6 ٪ في الربع التاني من سنة 2003.	ضاعفت أشكال الإعلانات التفاعلية ذات الوسائط الغنية حصتها من 3٪ في الربع الثاني من عام 2002 إلى 6٪ في الربع الثاني من عام 2003.	ضاعفت أشكال الإعلانات التفاعلية اللي الوسائط الغنية حصتها من 3٪ في الربع الثاني من عام 2002 إلى 6٪ في الربع الثاني من عام 2003.
1032	4.8	It will take time to oust die-hard remnants of Saddam Hussein's deposed regime in Iraq, Defense Secretary Donald H. Rumsfeld said Tuesday.	Defense Secretary Donald H. Rumsfeld said Tuesday it will take time to locate die-hard remnants of Saddam Hussein's deposed regime in Iraq.	قال وزير الدفاع دونالد إتش رامسفيلد يوم الثلاثاء إن التخلص من بقايا المتشددين لنظام صدام حسين المخلوع فى العراق سيستغرق وقتا.	قال وزير الدفاع دونالد إتش رامسفيلد يوم التلات ان التخلص من اللي باقي المتشددين لنظام صدام حسين المخلوع فى العراق هياخد وقت .	قال وزير الدفاع دونالد إتش. رامسفيلد يوم الثلاثاء إن الأمر سيستغرق وقتًا لتحديد بقايا المتشددين لنظام صدام حسين المخلوع فى العراق.	قال وزير الدفاع دونالد رامسفيلد يوم التلات ان الامر هياخد وقت لتحديد بقايا المتشددين لنظام صدام حسين المخلوع فى العراق.
1033	3.4	Sayliyah was the command base for the Iraq war, but Central Command sent hundreds who ran the war back home to Tampa, Florida.	As Sayliyah was the command base for the Iraq war, but hundreds who ran the war have returned to the United States.	كانت السيلية قاعدة القيادة لحرب العراق ، لكن القيادة المركزية أرسلت المئات ممن أداروا الحرب إلى ديارهم في تامبا ، فلوريدا.	السيلية كانت قاعدة القيادة لحرب العراق ، لكن القيادة المركزية بعتت ناس كتير من اللي دارو الحرب لبيوتهم في تامبا ، فلوريدا.	حيث كانت السيلية قاعدة القيادة لحرب العراق ، لكن المئات الذين أداروا الحرب عادوا إلى الولايات المتحدة.	كانت السيلية قاعدة القيادة لحرب العراق ، لكن المئات الذين أداروا الحرب رجعوا للولايات المتحدة.
1034	2.6	SCO says the pricing terms for a license will not be announced for weeks.	Details on pricing will be announced within a few weeks, McBride said.	تقول منظمة إس سي أو إن شروط تسعير الترخيص لن يتم الإعلان عنها لأسابيع.	منظمة بتقول إس سي أو إن شروط تسعير الترخيص مش هيتم الإعلان عنها لكام أسبوع .	وقال ماكبرايد إن تفاصيل التسعير سيتم الإعلان عنها في غضون أسابيع قليلة.	وقال ماكبرايد إن تفاصيل التسعير هيتم الإعلان عنها في خلال أسابيع قليلة.
1035	4.4	Sources within the racing industry have told the Daily Bulletin that Fontana will get a second NASCAR race on Labor Day weekend starting next season.	Sources in the racing industry said Fontana will get a second NASCAR race on Labor Day weekend starting next season.	أخبرت مصادر في صناعة السباقات صحيفة ديلي بوليتين أن فونتانا ستحصل على سباق ناسكار ثان في عطلة عيد العمال في بداية الموسم المقبل.	قالت مصادر في صناعة السباقات جريدية ديلي بوليتين أن فونتانا هتفوز في سباق ناسكار تاني في اجازة عيد العمال في بداية السنة الجاية .	قالت مصادر في صناعة السباقات إن فونتانا ستحصل على سباق ناسكار لمرة ثانية، وذلك في عطلة عيد العمال في بداية الموسم المقبل	مصادر مصادر في صناعة السباقات قالت ان فونتانا هتاخد تنظيم سباق ناسكار للمرة التانية، وده في اجازة عيد العمال في اطار افتتاح الموسم الجاي
1036	3.6	The Dow Jones industrial average .DJI ended up 56.79 points, or 0.67 percent, at 8,588.36 -- its highest level since January 17.	The Dow Jones Industrial Average ($DJ: news, chart, profile) rose 56 points, or 0.7 percent, to 8,588.	وأغلق مؤشر داو جونز الصناعي مرتفعا 56.79 نقطة أو 0.67 في المئة عند 8588.36 وهو أعلى مستوى منذ 17 يناير الثاني.	قفل مؤشر داو جونز الصناعي وزاد ل 56.79 نقطة أو 0.67 في المية عند 8588.36 وهو أعلى مستوى من 17 يناير التاني .	ارتفع مؤشر داو جونز الصناعي (دولار دي جي: أخبار ، رسم بياني ، ملف شخصي) 56 نقطة ، أو 0.7 في المائة ، إلى 8588.	ارتفع مؤشر داو جونز الصناعي (دولار دي جي: أخبار ، رسم بياني ، ملف شخصي) 56 نقطة ، أو 0.7 في المية ، إلى 8588.
1037	3.6	Dennehy, who transferred to Baylor last year after getting kicked off the University of New Mexico Lobos for temper tantrums, had begun to read the Bible daily.	Dennehy, who transferred to Baylor last year after getting kicked off the University of New Mexico Lobos for temper tantrums, became a born-again Christian in June 2002.	بدأ ديني ، الذي انتقل إلى بايلور العام الماضي بعد طرده من جامعة نيو مكسيكو لوبوس بسبب نوبات الغضب ، في قراءة الكتاب المقدس يوميًا.	بدأ ديني ، اللي اتنقل لبايلور السنة اللي فاتت بعد ما طردوه من جامعة نيو مكسيكو لوبوس بسبب نوبات الغضب ، في قراية الإنجيل كل يوم .	ديني ، الذي انتقل إلى بايلور العام الماضي بعد طرده من جامعة نيو مكسيكو لوبوس بسبب نوبات الغضب ، عاد مسيحيًا ملتزمًا في يونيو 2002.	ديني ، الذي انتقل إلى بايلور السنة اليل فاتت بعد ما اتطرد من جامعة نيو مكسيكو لوبوس بسبب نوبات الغضب ، رجع مسيحي ملتزم في يونيو 2002.
1038	4	Bashir felt he was being tried by opinion not on the facts, Mahendradatta told Reuters.	Bashir also felt he was being tried by opinion rather than facts of law, he added.	وقال ماهيندراتا لرويترز إن البشير شعر أنه يحاكم برأي وليس بالحقائق.	وقال ماهيندراتا لرويترز إن البشير حس إنه بيحكم برأيه مش بالحقايق .	وأضاف أن البشير شعر أيضًا أنه يحاكم على أساس الرأي وليس الوقائع القانونية.	وأضاف أن البشير حس هو كمان أنه بيتحاكم على أساس الرأي وليس الوقائع القانونية.
1039	4.5	Schofield got Toepfer to admit on cross-examination that she ignored many of O'Donnell's suggestions and projects.	But under cross-examination by O'Donnell's attorney, Lorna Schofield, Toepfer conceded she had ignored many of O'Donnell's suggestions and projects.	سكوفيلد جعلت تويبفر تعترف في استجوابها بأنها تجاهلت العديد من اقتراحات ومشاريع أودونيل.	سكوفيلد خلت تويبفر تعترف في استجوابها بأنها اتجاهلت اقتراحات كتير ومشاريع أودونيل .	لكن تحت استجواب محامية أودونيل ، لورنا سكوفيلد ، أقرت تويبفر بأنها تجاهلت العديد من اقتراحات ومشاريع أودونيل.	لكن تحت استجواب محامي أودونيل ، لورنا سكوفيلد ، أقرت تويبفر بأنها تجاهلت كتير من اقتراحات ومشاريع أودونيل.
1040	5	In that case, the court held that Cincinnati had violated the First Amendment in banning only the advertising pamphlets in the interest of aesthetics.	In that case, the court held that the city of Cincinnati had violated the First Amendment in banning, in the interest of aesthetics, only the advertising pamphlets.	في هذه القضية ، رأت المحكمة أن سينسيناتي انتهكت التعديل الأول في حظر النشرات الإعلانية فقط من أجل الجماليات.	في القضية دي ، شافت المحكمة إن سينسيناتي انتهكت التعديل الأول في حظر النشرات الإعلانية بس لصالح الجماليات.	في هذه القضية ، رأت المحكمة أن مدينة سينسيناتي قد انتهكت التعديل الأول في حظر النشرات الإعلانية فقط من أجل الجماليات.	في القضية دي ، رأت المحكمة أن مدينة سينسيناتي انتهكت التعديل الأول في حظر النشرات الإعلانية فقط من أجل الجماليات.
1041	3.4	Box cutters were used as a weapon by the Sept. 11, 2001, hijackers and have since been banned as carry-on items.	Box cutters were the weapons used by the 19 hijackers in the Sept. 11, 2001, attacks.	استخدم الخاطفون قواطع الصناديق كسلاح في هجمات 11 سبتمبر 2001 ومنذ ذلك الحين حُظر حملها.	الخاطفين استخدمو قواطع الصنايق كسلاح في هجمات 11 سبتمبر 2001 ومن ساعتها اتحظر حملها	قواطع الصناديق هي الأسلحة التي استخدمها الخاطفون التسعة عشر في هجمات 11 سبتمبر 2001.	قواطع الصناديق هي الأسلحة التي استخدمها الخاطفون التسعتاشر في هجمات 11 سبتمبر 2001.
1042	3.75	On July 22, Moore announced he would appeal the case directly to the U.S. Supreme Court.	Moore of Alabama says he will appeal his case to the nation's highest court.	في 22 يوليو ، أعلن مور أنه سيستأنف القضية مباشرة أمام المحكمة العليا الأمريكية.	في 22 يوليو ، مور قال أنه هيستأنف القضية على طول قدام المحكمة العليا الأمريكية.	يقول مور من ألاباما إنه سيستأنف قضيته أمام أعلى محكمة في البلاد.	مور من ألاباما بيقول إنه هيستأنف قضيته أمام أعلى محكمة في البلد.
1043	3.176	Southwest said its traffic was up 4.6 percent in the quarter, and it ended the quarter with $2.2 billion in cash.	Southwest said its traffic was up 4.6 percent in the quarter on a capacity increase of 4.2 percent.	وقالت ساوثويست إن حركة المرور زادت 4.6 بالمئة في الربع الأول وأنهت الربع بمبلغ 2.2 مليار دولار نقدا.	ساوثويست قالت إن حركة المرور زادت 4.6 بالمية في الربع الأول وخلصت الربع بمبلغ 2.2 مليار دولار نقدي .	وقالت ساوثويست إن حركة المرور لديها ارتفعت بنسبة 4.6 في المائة في الربع مع زيادة السعة بنسبة 4.2 في المائة.	وقالت ساوثويست إن حركة المرور عندها ارتفعت بنسبة 4.6 في المية في الربع مع زيادة السعة بنسبة 4.2 في المية.
1044	3.6	Four versions of Windows operating systems are targeted: Windows NT, Windows 2000, Windows XP and Windows Server 2003.	The new worm affects these Windows systems: 2000, XP, NT 4.0 and Server 2003.	تُستهدف أربعة إصدارات من أنظمة تشغيل ويندوز: ويندوز إن تي، وويندوز 2000، وويندوز إكس بي، وويندوز سيرفر 2003.	أربع إصدارات مستهدفين من أنظمة تشغيل ويندوز: ويندوز إن تي و ويندوز 2000 و ويندوز إكس بي و ويندوز سيرفر 2003	يؤثر الفيروس الجديد على أنظمة ويندوز هذه: 2000، و إكس بي، وإن تي 4.0، وسيرفر 2003.	تؤثر الدودة الجديدة على أنظمة ويندوز هذه: 2000 و إكس بي و إن تي 4.0 و سيرفر 2003.
1045	3.2	Shares of McDonald's Corp. and Wendy's International Inc. continued a modest run-up on the New York Stock Exchange Monday.	Shares of McDonald's and Wendy's continued their recent recovery Monday, rising more than 1 percent on the New York Stock Exchange in afternoon trade.	واصلت أسهم ماكدونالدز كورب ووينديز انترناشيونال ارتفاعها البسيط في بورصة نيويورك يوم الاثنين.	أسهم ماكدونالدز كورب ووينديز انترناشيونال بتواصل ارتفاعها البسيط في بورصة نيويورك يوم الاتنين .	واصلت أسهم ماكدونالدز ووينديز انتعاشها الأخير يوم الاثنين ، حيث ارتفعت بأكثر من 1 في المائة في بورصة نيويورك للأوراق المالية في فترة ما بعد الظهر.	كملت أسهم ماكدونالدز ووينديز انتعاشها الأخير يوم الاثنين ، ارتفعت بأكثر من 1 في المائة في بورصة نيويورك للأوراق المالية في فترة بعد الظهر.
1046	3.5	He playfully chided the Senate's "little bitty tax relief plan."	We don't need a little bitty tax relief plan.	ووبخ بشكل هزلي "خطة الإعفاء الضريبي الصغيرة" التي وضعها مجلس الشيوخ.	وهزأه بشكل مضحك "خطة الإعفاء الضريبي الصغيرة" اللي حطها مجلس الشيوخ .	لسنا بحاجة إلى خطة صغيرة لتخفيف الضرائب.	احنا مش محتاجين خطة صغيرة لتخفيف الضرايب.
1047	1.9	Looking to buy the latest Harry Potter?	Harry Potter's latest wizard trick?	هل تبحث لشراء أحدث سلسلة هاري بوتر؟	هو أنت بتدور عشان تشتري أحدث سلسلة في هاري بوتر ؟	هل هذه أحدث خدعة سحر لهاري بوتر؟	هي دي اجدد خدعة سحر لهاري بوتر؟
1048	3	MediaQ's customers include major handheld makers Mitsubishi, Siemens, Palm, Sharp, Philips, Dell and Sony.	Nvidia will take advantage of MediaQ customers, which include such players as Siemens AG, Sharp, Philips, Dell, Mitsubishi and Sony Corp.	يشمل عملاء ميديا كيو كبرى شركات تصنيع الأجهزة المحمولة مثل ميتسوبيشي، وسيمنز، وبالم، وشارب، وفيليبس، وديل، وسوني.	عملاء ميديا كيو بيشمل الشركات الكبيرة اللي بتصنع الأجهزة المحمولة زي ميتسوبيشي و سيمنز و بالم و شارب و فيليبس و ديل و سوني	ستستفيد نيفيديا من عملاء ميديا كيو، بما في ذلك الشركات الفعالة، مثل سيمنز إيه جي، وشارب، وفيليبس، وديل، وميتسوبيشي، وسوني .	هتستفيد Nvidia من زباين ميديا كيو ، وفي الشركات الفعالة زي سيمنز إيه جي و شارب وفيليبس و ديل و ميتسوبيشي و سشوني كورب.
1049	3.6	Aventis, based in Strasbourg, France, is one of a handful of companies that still make the flu vaccine.	Aventis, based in Strasbourg, France, is one of the leading producers of the vaccine and one of a handful of companies that still make it.	شركة أفينتيس، ومقرها ستراسبورغ بفرنسا، هي واحدة من الشركات القليلة التي لا تزال تصنع لقاح الإنفلونزا.	شركة أفينتيس ، ومكانها ستراسبورغ ، فرنسا ، هي واحدة من الشركات القليلة اللي لسه بتصنع علاج الإنفلونزا.	أفينتيس، ومقرها ستراسبورغ بفرنسا، هي واحدة من المنتجين الرئيسيين للقاح وواحدة من عدد قليل من الشركات التي لا تزال تصنعه.	أفينتيس ، ومقرها ستراسبورغ ، فرنسا ، هي واحدة من المنتجين الرئيسيين للقاح وواحدة من عدد قليل من الشركات اللي لسة بتصنعه.
1050	3.75	Michael Bloomberg, NYC Mayor: "I'm gonna try march with a number of different groups.	I'm going to try to march with a number of different groups, Bloomberg said.	مايكل بلومبيرج، عمدة مدينة نيويورك: "سأحاول مسايرة عدد من المجموعات المختلفة".	مايكل بلومبيرج ، عمدة مدينة نيويورك: " هحاول أكمل مع شوية من المجموعات المختلفة .	قال بلومبرج إنني سأحاول مسايرة عدد من المجموعات المختلفة.	قال بلومبرج إني هأحاول السير مع عدد من المجموعات المختلفة.
1051	3.6	The attack seemed similar to others staged near foreign compounds in Riyadh on May 12.	The attack seemed similar to attacks staged near foreign compounds in Riyadh on May 12, for which officials have also blamed al-Qaida.	وبدا أن الهجوم شبيه بالهجوم الذي نُفذ بالقرب من مجمعات أجنبية في الرياض في 12 مايو / أيار.	ظهر إن الهجوم شبه الهجوم اللي اتنفذ قريب من مجمعات أجنبية في الرياض في 12 مايو / أيار.	وبدا الهجوم مشابهاً للهجمات التي نُفذت بالقرب من مجمعات أجنبية في الرياض في 12 مايو / أيار ، والتي اتهم المسئولون فيها القاعدة.	وبدا الهجوم مشابهاً للهجمات اللي اتنفذت بالقرب من مجمعات أجنبية في الرياض في 12 مايو / أيار ، اللي اتهم المسؤولون باللوم فيها على القاعدة.
1052	3.75	We put a lot of effort and energy into improving our patching process, probably later than we should have and now we're just gaining incredible speed.	We've put a lot of effort and energy into improving our patching progress, probably later than we should have.	لقد بذلنا الكثير من الجهد والطاقة لتحسين عملية التصحيح ربما في وقت متأخر عما كان ينبغي لنا، والآن نكتسب الآن سرعة مذهلة.	تعبنا كتير عشان نحسن عملية التصحيح ، احتمال يكون في وقت متأخر عن اللي المفروض نكون عملناه ، ودلوقتي احنا بنعمله بسرعة فظيعة	لقد بذلنا الكثير من الجهد والطاقة لتحسين تقدمنا ​​في عملية التصحيح، ربما في وقت متأخر عما كان ينبغي لنا.	عملنا جهد كبير من الطاقة علشان نحسن تقدمنا في عملية التصحيح وممكن في وقت متأخر عن اللزوم
1053	3.333	The boy also sprayed the room full of retardant from fire extinguishers, which made it hard to see, the chief said.	The boy fired once into a wall and sprayed the room with fire extinguishers, making it hard to see, the chief said.	قال رئيس الشرطة إن الصبي قد ملأ الغرفة برش مواد من طفايات الحريق؛ ما جعل الرؤية صعبة.	رئيس الشرطة قال أن الغاز قد ملا الأوضة بالغاز اللي طلع من الطفايات بتاعت الحريق ، ودا خلانا مستحيل نشوف حاجة .	قال الرئيس إن الصبي أطلق النار مرة واحدة على الحائط ورش الغرفة بطفايات الحريق؛ ما جعل الرؤية صعبة.	قال الرئيس إن الولد ضرب النار مرة واحدة على الحيطة ورش الاوضة بطفايات الحريق ، ودة خلى الرؤية صعبة.
1054	2.6	But HRT should not be used to prevent heart disease or any other chronic condition.	The clear message is it should not be used to prevent cardiovascular disease, Manson said.	لكن لا ينبغي استخدام العلاج التعويضي بالهرمونات للوقاية من أمراض القلب أو أي حالة مزمنة أخرى.	لكن ما ينفعش استخدام العلاج التعويضي بالهرمونات للحماية من أمراض القلب أو أي حالة مزمنة تانية .	قال مانسون إن الرسالة الواضحة هي أنه لا ينبغي استخدامه للوقاية من أمراض القلب والأوعية الدموية.	قال مانسون إن الرسالة الواضحة هي أنه مينفعش استخدامه للوقاية من أمراض القلب والأوعية الدموية.
1055	1.8	The meat, poultry, butter, cheese and nuts were impounded a year ago at a LaGrou Cold Storage warehouse in Chicago.	The meat, poultry, butter, cheese and nuts were being stored by more than 100 wholesalers in Chicago.	تم حجز اللحوم والدواجن والزبدة والجبن والمكسرات قبل عام في مستودع لاجرو كولد ستروج في شيكاغو.	اللحمة والفراخ والسمنة والجبنة والمكسرات اتحجزوا السنة اللي فاتت في مخزن لاجرو كولد ستروج في شيكاغو.	تم تخزين اللحوم والدواجن والزبدة والجبن والمكسرات من قبل أكثر من 100 تاجر جملة في شيكاغو.	تم تخزين اللحوم والدواجن والزبدة والجبن والمكسرات من قبل أكثر من 100 تاجر جملة في شيكاغو.
1056	3.6	The BlueCore3-Multimedia includes a 16-bit stereo audio CODEC with dual ADC and DAC for stereo audio.	BlueCore3-Multimedia contains an open platform DSP co-processor and also includes a 16-bit stereo audio codec with dual ADC and DAC for stereo audio.	يشتمل بلو كور 3 ماتي ميديا على ترميز صوت استريو 16 بت مع إيه دي سي مزدوج ودي إيه سي لصوت استريو.	يشتمل بلو كور 3 ماتي ميديا على ترميز صوت استريو 16 بت مع إيه دي سي مزدوج و دي إيه سي لصوت استريو.	يحتوي بلو كور 3 ماتي ميديا على منصة دي إس بي مفتوحة للمعالج المشترك ويتضمن أيضًا برنامج ترميز صوتي استريو 16 بت مع إيه دي سي ودي إيه سي مزدوج لصوت استريو.	بيحتوي بلو كور 3 ماتي ميديا على منصة دي إس بي مفتوحة للمعالج المشترك وبيكون فيه كمان برنامج ترميز صوتي استريو 16 بت مع إيه دي سي و دي إيه سي مزدوج لصوت استريو.
1057	4.4	Now, with the agency's last three shuttles grounded in the wake of the Columbia disaster, that wait could be even longer.	With the remaining three shuttles grounded in the wake of the Columbia accident, the rookies will have to wait even longer.	الآن ، مع توقف الرحلات المكوكية الثلاث الأخيرة للوكالة في أعقاب كارثة كولومبيا ، قد يكون هذا الانتظار أطول.	دلوقتى ، لما وقف آخر تلت رحلات مكوكية للوكالة بعد كارثة كولومبيا ، ممكن يكون الانتظار ده أطول .	مع توقف الرحلات المكوكية الثلاث المتبقية في أعقاب حادث كولومبيا ، سيتعين على المبتدئين الانتظار لفترة أطول.	مع توقف الرحلات المكوكية الثلاث المتبقية في أعقاب حادث كولومبيا ، سيتعين على المبتدئين الانتظار لفترة أطول.
1058	3	Bremer, 61, is a onetime assistant to former Secretaries of State William P. Rogers and Henry Kissinger and was ambassador-at-large for counterterrorism from 1986 to 1989.	Bremer, 61, is a former assistant to former Secretaries of State William P. Rogers and Henry Kissinger.	بريمر ، 61 عامًا ، هو مساعد سابق لوزراء الخارجية ويليام بي روجرز وهنري كيسنجر، وكان سفيرًا متجولًا لمكافحة الإرهاب من 1986 إلى 1989.	بريمر ، 61 سنة ، هو مساعد سابق للوزرا بتوع الخارجية ويليام بي روجرز وهنري كيسنجر ، وكان سفير بيسافر من هنا لهنا عشان يحارب الإرهاب من 1986 لحد 1989.	بريمر ، 61 عاما ، هو مساعد سابق لوزراء الخارجية السابقين ويليام بي روجرز وهنري كيسنجر.	بريمر ، 61 سنة ، هو مساعد سابق لوزراء الخارجية السابقين ويليام بي روجرز وهنري كيسنجر.
1059	4	Those conversations had not taken place as of Tuesday night, according to an Oracle spokeswoman.	Those talks have not taken place, according to an Oracle spokeswoman.	لم تحدث تلك المحادثات حتى ليلة الثلاثاء، وفقا لمتحدثة باسم أوراكل.	ما حصلتش المحادثات دي لحد التلات بالليل وفقا لمتحدثة باسم أوراكل .	وقالت متحدثة باسم شركة أوراكل إن تلك المحادثات لم تجر.	وقالت متحدثة باسم شركة أوراكل إن المحادثات دي محصلتش.
1060	3.25	Taiwan has attempted to gain observer status to the United Nations-affiliated WHO for seven years, but again was rebuffed March 19 at its annual conference in Geneva.	It has sought observer status for seven years, but was again rebuffed May 19 at the annual WHO conference in Geneva.	حاولت تايوان الحصول على صفة مراقب في منظمة الصحة العالمية التابعة للأمم المتحدة لمدة سبع سنوات ، ولكن تم رفضها مرة أخرى في 19 مارس في مؤتمرها السنوي في جنيف.	حاولت تايوان الحصول على صفة مراقب في منظمة الصحة العالمية اللي تابعة للأمم المتحدة لمدة سبع سنين ، ولكن اترفضت مرة تانية في 19 مارس في مؤتمرها السنوي في جنيف .	لقد سعت للحصول على صفة مراقب لمدة سبع سنوات، ولكن تم رفضها مرة أخرى في 19 مايو في المؤتمر السنوي لمنظمة الصحة العالمية في جنيف.	لقد سعت للحصول على وضع مراقب لمدة سبع سنوات ، ولكن تم رفضها مرة أخرى في 19 مايو في المؤتمر السنوي لمنظمة الصحة العالمية في جنيف.
1061	3	A Washington County man may have the countys first human case of West Nile virus, the health department said Friday.	The countys first and only human case of West Nile this year was confirmed by health officials on Sept. 8.	قالت وزارة الصحة يوم الجمعة إن رجلًا من مقاطعة واشنطن قد يكون لديه أول حالة بشرية في المقاطعة بفيروس غرب النيل.	وزارة الصحة يوم الجمعة قالت إن راجل من مقاطعة واشنطن ممكن يكون عنده أول حالة بشرية في المقاطعة متصابة بفيروس غرب النيل .	وأكد مسئولو الصحة في 8 سبتمبر على الحالة البشرية الأولى والوحيدة في المقاطعات لغرب النيل هذا العام.	وأكد مسؤولو الصحة في 8 سبتمبر ، الحالة البشرية الأولى والوحيدة في المقاطعات لغرب النيل السنة دي.
1062	2.6	National Breast Cancer Centre chief executive Professor Christine Ewan said it was too early to quantify the risk to women.	National Breast Cancer Centre head Professor Christine Ewan said there was no need for panic.	وقالت الرئيسة التنفيذية للمركز الوطني لسرطان الثدي ، الأستاذة كريستين إيوان ، إنه من السابق لأوانه تحديد المخاطر على النساء.	وقالت الرئيسة التنفيذية للمركز الوطني لسرطان الثدي ، الأستاذة كريستين إيوان ، إنه سابة لأوانه إننا نحدد المخاطر اللي عالستات .	قالت رئيسة المركز الوطني لسرطان الثدي البروفيسور كريستين إيوان إنه لا داعي للذعر.	قالت رئيسة المركز الوطني لسرطان الثدي البروفيسور كريستين إيوان إنه مفيش داعي للخوف.
1063	2.6	Brendsel and chief financial officer Vaughn Clarke resigned June 9.	The company's chief executive retired and chief financial officer resigned.	استقال بريندسيل والمدير المالي فيجون كلارك في 9 يونيو.	استقال بريندسيل والمدير المالي فيجون كلارك في 9 يونيو.	تقاعد الرئيس التنفيذي للشركة واستقال المدير المالي.	اتقاعد الرئيس التنفيذي للشركة واستقال المدير المالي
1064	4.6	On health care, the NDP says there will be no privatization and no health-care premiums.	The New Democrats also renewed their commitment to no health-care privatization and no premiums.	فيما يتعلق بالرعاية الصحية، يقول الحزب الوطني الديمقراطي الجديد إنه لن تكون هناك خصخصة ولا أقساط رعاية صحية.	فيما يخص الرعاية الصحية ، الحزب الوطني الديمقراطي الجديد بيقول إنه مفيش خصخصة ولا أقساط رعاية صحية.	كما جدد الديمقراطيون الجدد التزامهم بعدم خصخصة الرعاية الصحية وعدم دفع أقساط التأمين.	كما جدد الديمقراطيون الجدد التزامهم بعدم خصخصة الرعاية الصحية وعدم دفع أقساط التأمين.
1065	2.75	The new companies will begin trading on Nasdaq today under the ticker symbols PLMO and PSRC.	Also as part of the deal, PalmSource stock will begin trading on the NASDAQ stock market Wednesday under the ticker symbol: PSRC.	ستبدأ الشركات الجديدة في التداول في بورصة نازداك اليوم تحت الرمز الشريطي بي إل إم أو وبي إس آر سي .	الشركات الجديدة هتبدأ في التداول في بورصة نازداك النهارده تحت الرمز الشريطي بي إل إم أو وبي إس آر سي .	وكجزء أيضًا من الصفقة، سيبدأ تداول سهم بالم سورس في بورصة نازداك يوم الأربعاء تحت رمز المؤشر: بي إس آر سي.	وكجزء بردو من الصفقة ، هيبدأ تداول سهم بالم سورس في بورصة نازداك يوم الأربع تحت رمز المؤشر: بي إس آر سي
1066	2.2	Kids, adults, booksellers and postal workers all are preparing for "Harry Potter and the Order of the Phoenix."	The crates are full of hardback copies of "Harry Potter and the Order of the Phoenix."	يستعد الأطفال والبالغون وبائعي الكتب وعمال البريد جميعًا لـ "هاري بوتر وجماعة العنقاء".	الأطفال والكبار وبياعين الكتب وعمال البريد بيستعدوا كلهم لـ "هاري بوتر وجماعة العنقاء".	الصناديق مليئة بنسخ مطبوعة من "هاري بوتر وجماعة العنقاء".	الصناديق مليانة نسخ مطبوعة من "هاري بوتر وجماعة العنقاء".
1067	3.333	The government did not identify the taikonauts â€” a term coined from â€کâ€کtaikong,â€™â€™ the Chinese word for space â€” who would travel on the second mission.	The government did not identify the taikonauts -- a term coined from taikong, the Chinese word for space.	لم تحدد الحكومة رواد "التاكيوتوتس"، وهو مصطلح مشتق من كلمة تايكونج وهي كلمة صينية تعني الفضاء، ويعني رواد الفضاء الذين سيسافرون في المهمة الثانية.	الحكومة محددتش رواد التاكيوتوتس " " ودا مصطلح مشتق من كلمة تايكونج ودي كلمة صينية معناها الفضاء ، رواد الفضاء اللي بيسافروا في المهمة التانية.	لم تحدد الحكومة "التاكيوتوتس" وهو مصطلح مشتق من الكلمة الصينية تايكونج التي تعني الفضاء.	الحكومة ماحددتش "التاكيوتوتس" وهو مصطلح طالع من الكلمة الصينية "تايكونوتس" اللي معناها الفضاء
1068	2.769	I think we made the right case and did the right thing."	Mr Blair went on: "I think we did the right thing in relation to Iraq.	أعتقد أننا كنا على حق وفعلنا الشيء الصحيح.	تقريبا احنا كنا على حق وعملنا الحاجة الصح	وتابع السيد بلير: "أعتقد أننا فعلنا الشيء الصحيح فيما يتعلق بالعراق".	وتابع السيد بلير: "أعتقد أننا عملنا الشيء الصح في اللي يخص بالعراق.
1069	2.8	Kollar-Kotelly has scheduled another antitrust settlement compliance hearing for January.	The judge scheduled another oversight hearing for late January.	حددت كولار-كوتيلي موعد جلسة استماع أخرى بشأن الامتثال لتسوية مكافحة الاحتكار في يناير.	حددتكولار-كوتلي ميعاد جلسة استماع تانية بخصوص الامتثال لتسوية مكافحة الاحتكار في يناير.	وحدد القاضي جلسة رقابة أخرى في أواخر يناير كانون الثاني.	وحدد القاضي جلسة رقابة أخرى في أواخر يناير كانون الثاني.
1070	4	Tomorrow at the Mission Inn, I have the opportunity to congratulate the governor-elect of the great state of California.	I have the opportunity to congratulate the governor-elect of the great state of California, and I'm looking forward to it.	غدًا في Mission Inn ، لدي فرصة لتهنئة الحاكم المنتخب لولاية كاليفورنيا العظيمة.	بكرة في ميشن إنن , عندي فرصة أهني الحاكم المنتخب لولاية كاليفورنيا الجامدة	لدي الفرصة لتهنئة الحاكم المنتخب لولاية كاليفورنيا العظيمة ، وأنا أتطلع إلى ذلك.	عندي الفرصة لتهنئة الحاكم المنتخب لولاية كاليفورنيا الجامدة , وأنا مستني الموضوع ده
1071	4.733	I expect Japan to keep conducting intervention, but the volume is likely to fall sharply, said Junya Tanase, forex strategist at JP Morgan Chase.	Junya Tanase, forex strategist at JP Morgan Chase, said "I expect Japan to keep conducting intervention, but the volume is likely to fall sharply."	قال جونيا تناسي، محلل الفوركس الاستراتيجي في جي بي مورغان تشيس، إنني أتوقع أن تستمر اليابان في التدخل، ولكن من المرجح أن ينخفض ​​حجم تدخلها بشكل حاد.	قال جونيا تناسي ، المحلل الفوركس الاستراتيجي في جي بي مورغان تشيس ، أنا متوقع إن اليابان هتستمر في التدخل ، ولكن نسبة كبيرة ان حجم تدخلها يقل بشكل جامد.	قال جونيا تناسي، محلل الفوركس الاستراتيجي في جي بي مورغان تشيس: "أتوقع أن تستمر اليابان في التدخل، ولكن من المرجح أن ينخفض حجم تدخلها بشكل حاد".	قال جونيا تناسي ، محلل الفوركس الاستراتيجي في جي بي مورغان تشيس ، "أتوقع أن تستمر اليابان في التدخل ، ولكن من المرجح أن يقل ​​حجم تدخلها بشكل صعب".
1072	1.6	The Sunshine Group LTD represented the developers, The Related Companies and Apollo Real Estate Advisors LP, on the deal.	The developers, The Related Cos. and Apollo Real Estate Advisors, hope sales top $1 billion.	قامت مجموعة صن شاين المحدودة بتمثيل شركات التطوير العقاري ذا ريليتد وأبولو ريل إستيت أدفايزرو إل بي في الصفقة.	قامت مجموعة صن شاين المحدودة بتمثيل شركة التطوير العقاري ذا ريليتد أبولو ريل إستيت أدفازرو إل بي في الصفقة	تأمل شركات التطوير العقاري ذا ريليتد، وأبولو ريل إستيت أدفايزور، في أن تصل المبيعات إلى مليار دولار.	شركات التطوير العقاري ذا ريليتد بتأمل و أبولو ريل إسيت أدفايزور ، أنها توصل المبيعات إلى مليار دولار.
1073	3.75	It is about a third of what I owe in the world, he told reporters.	It ain't coming to me, but it's only about a third of what I owe in the world.	وقال للصحفيين إن المبلغ يمثل نحو ثلث ما أدين به في العالم.	وقال للصحفيين إن المبلغ بيمثل حوالي تلت اللي إداين بيه في العالم.	إنها لن تأتي إليَّ، لكنها فقط حوالي ثلث ما أدين به في العالم.	هي مش هتجيلي ، لكنها بس حوالي تلت اللي أدين به في العالم.
1074	0.5	The tech-laced Nasdaq Composite Index gained 2.90 points, or 0.18 percent, to 1,606.87.	At 12:10 p.m. EDT, Canada's benchmark S&P/TSX composite index was up 6.87 points or 0.1 per cent to 6,979.29.	وزاد مؤشر نازداك المركب التقني 2.90 نقطة أو 0.18 بالمئة إلى 1606.87 نقطة.	وزاد مؤشر ناسداك المركب التقني 2.90 نقطة أو 0.18 بالمية ل 1606.87 نقطة.	الساعة 12:10 مساءً وارتفع مؤشر إي دي تي القياسي الكندي إس و بي / تي إس إكس المركب 6.87 نقطة أو 0.1 في المائة إلى 6979.29.	الساعة 12:10 مساءً وارتفع مؤشر إي دي تي القياسي الكندي إس و بي / تي إس إكس المركب 6.87 نقطة أو 0.1 في المية إلى 6979.29.
1075	3.25	The benchmark 10-year Treasury note yield <US10YT=RR> dipped below 4.20 percent on Tuesday.	Prices for Treasury securities also rose, with the yield on the benchmark 10-year note falling to 4.19 percent.	انخفض عائد سندات الخزانة القياسية لمدة 10 سنوات إلى أقل من 4.20 في المائة يوم الثلاثاء.	قل عائد سندات الخزانة القياسية لمدة 10 سنين ل أقل من 4.20 في المية يوم التلات .	كما ارتفعت أسعار سندات الخزانة ، مع انخفاض العائد على سندات الخزانة القياسية لمدة 10 سنوات إلى 4.19 في المائة.	كما زادت أسعار سندات الخزانة ، مع نزول العائد على سندات الخزانة القياسية لمدة 10 سنوات إلى 4.19 في المية.
1076	2.4	So was Edie Falco, the critically praised co-star of "Frankie and Johnny."	Edie Falco was not nominated for "Frankie and Johnny."	وكذلك كان إيدي فالكو ، النجم المشارك في فيلم "فرانكي وجوني" الذي نال استحسان النقاد.	وبرضه كان إيدي فالكو ، النجم اللي مشارك في فيلم "فرانكي وجوني" اللي أخد ثقة النقاد .	لم يتم ترشيح إيدي فالكو عن فيلم "فرانكي وجوني".	متمش ترشيح إيدي فالكو عن فيلم "فرانكي وجوني".
1077	3.2	Saddam is gone, but we want the (U.S.) occupation to end, said Hit resident Abu Qasim.	Saddam is gone, but we want the (U.S.) occupation to end.	قال أبو قاسم ، أحد سكان مدينة هيت، إن صدام رحل، لكننا نريد أن ينتهي الاحتلال (الأمريكي).	قال أبو قاسم ، واحد من سكان مدينة هيت ، إن صدام مشي ، بس احنا عايزين الاحتلال (الأمريكي) ينتهي .	رحل صدام، لكننا نريد إنهاء الاحتلال (الأمريكي).	رحل صدام ، لكن عايزين ننهي الاحتلال (الأمريكي).
1078	3.75	Joe Kernan, who had been lieutenant governor for the past seven years, was sworn in as governor after O'Bannon died Saturday.	Kernan, who was O'Bannon's lieutenant governor, friend and political partner, was sworn in six hours after O'Bannon died Saturday.	أدى جو كيرنان ، الذي شغل منصب نائب الحاكم على مدى السنوات السبع الماضية ، اليمين الدستورية بعد وفاة أوبانون يوم السبت.	أدى جو كيرنان ، اللي اشتغل في منصب نائب الرئيس من سبع سنين فاتو ، اليمين الدستورية بعد وفاة أوبانون يوم السبت.	أدى كيرنان ، الذي كان نائب حاكم أوبانون وصديقه وشريكه السياسي ، اليمين الدستورية بعد ست ساعات من وفاة أوبانون يوم السبت.	أدى كيرنان ، اللي كان نائب حاكم أوبانون وصديقه وشريكه السياسي ، اليمين الدستورية بعد ست ساعات من وفاة أوبانون يوم السبت.
1079	3.25	Advanced Micro Devices said Fujitsu Siemens Computers is offering a high-end workstation based on AMD's Opteron 200 Series.	Fujitsu Siemens Computers on Tuesday made good on a promise to offer a workstation based on Advanced Micro Devices' Opteron processor.	قالت شركة أجهزة مايكرو المتقدمة إن شركة فوجيتسو سيمنز كمبيوترز تقدم محطة عمل متطورة تعتمد على سلسلة أوبتيرن 200 من إيه إم دي.	قالت شركة أجهزة مايكرو المتقدمة إن شركة فوجيتسو سيمنز كمبيوترز محطة عمل متطورة بتتقدم وبتعتمد على سلسلة أوبتيرن 200 من إيه إم دي.	أوفت فوجيتسو سيمنز كمبيوترز يوم الثلاثاء بوعدها بتقديم محطة عمل تعتمد على معالج أوبتيرون أجهزة مايكرو المتقدمة.	وفت فوجيتسو سيمنز كمبيوترز يوم الثلاثاء بوعدها انها تقدم محطة عمل تعتمد على معالج أوبتيرون أجهزة مايكرو المتقدمة.
1080	2.4	Kodak expects earnings of 5 cents to 25 cents a share in the quarter.	Analysts surveyed by Thomson First Call had expected Kodak to earn 68 cents a share for the quarter.	تتوقع شركة كوداك أرباحا تتراوح بين 5 سنت إلى 25 سنت للسهم في هذا الربع من العام .	شركة كوداك بتتوقع إن الأرباح هتبقى ما بين 5 سنت إلى 25 سنت للسهم في الربع دا من السنة	توقع المحللون الذين شملهم الاستطلاع من قبل طومسون فيرست كول أن تكسب كوداك 68 سنتًا للسهم في الربع.	توقع المحللون اللي شملهم الاستطلاع قبل كدة طومسون فيرست كول أن تكسب كوداك 68 سنت للسهم في الربع.
1081	4.5	Shares of Corixa fell 12 cents to $6.88 on the Nasdaq stock market.	Corixa's stock barely flinched on the news, dipping 12 cents to close at $6.88.	وانخفضت أسهم كوركسا 12 سنتا إلى 6.88 دولار في بورصة نازداك.	قلت أسهم كوركسا 12 سنت ل 6.88 دولار في بورصة نازداك .	تراجع سهم كوركسا بالكاد في الأخبار، حيث انخفض 12 سنتًا ليغلق عند 6.88 دولار.	رجع سهم كوركسا في الأخبار ، بحيث انخفض 12 سنتًا علشان يقفل عند 6.88 دولار.
1082	4	He was referring to John S. Reed, the former Citicorp chief executive who became interim chairman and chief executive of the exchange last Sunday .	Next week, John S. Reed, the former Citicorp chief executive who Sunday became interim chairman and chief executive of the exchange, will take up his position.	وكان يشير إلى جون إس ريد ، الرئيس التنفيذي السابق لشركة سيتيكورب الذي أصبح الرئيس المؤقت والرئيس التنفيذي للبورصة يوم الأحد الماضي.	وكان بيشاور لجون إس ريد ، الرئيس التنفيذي السابق لشركة سيتيكورب اللي بقى الرئيس المؤقت والرئيس التنفيذي للبورصة يوم الحد اللي فات .	في الأسبوع المقبل ، سيتولى جون إس. ريد، الرئيس التنفيذي السابق لشركة سيتيكورب، منصبه، والذي أصبح الأحد الرئيس المؤقت والرئيس التنفيذي للبورصة.	في الأسبوع اللي جاي ، هيتولى جون س. ريد ، الرئيس التنفيذي السابق لشركة سيتيكورب ، واللي بقى الأحد الرئيس المؤقت والرئيس التنفيذي للبورصة ، منصبه.
1083	3.8	He refused to reveal what percentage of flights carried sky marshals, or whether they would be increased.	He refused to say what percentage of domestic flights had security officers on board.	ورفض الكشف عن نسبة الرحلات الجوية التي تحمل حراس السماء ، أو ما إذا كانت ستزداد.	ورفض إنه يكشف عن نسبة الرحلات الجوية اللي بتشيل حراس السما ، أو إذا كانت هتزيد .	ورفض الكشف عن نسبة الرحلات الداخلية التي كان على متنها ضباط أمن.	ورفض الكشف عن نسبة الرحلات الداخلية اللي كان عليها ضباط أمن.
1084	0.8	The Nasdaq Composite Index rose 19.67, or 1.3 percent, to 1523.71, its highest since June 18.	The S&P 500 had climbed 16 percent since its March low and yesterday closed at its highest since Dec. 2.	ارتفع مؤشر نازداك المركب 19.67 أو 1.3 في المئة إلى 1523.71 ، وهو أعلى مستوى منذ 18 يونيو.	ارتفع مؤشر نازداك المركب 19.67 أو 1.3 في المية ل 1523.71 ، وهو أعلى مستوى من 18 يونيو.	ارتفع مؤشر إس وبي 500 بنسبة 16 في المائة منذ أدنى مستوى له في مارس وأغلق أمس عند أعلى مستوياته منذ 2 ديسمبر.	ارتفع مؤشر إس وبي 500 بنسبة 16 في المية من ساعة اقل مستوى ليه في مارس وقفل امبارح عند أعلى مستوياته من 2 ديسمبر.
1085	3	They said they had concluded that the film failed "to present a balanced portrayal" of the Reagans.	CBS said the show "does not present a balanced portrayal of the Reagans for CBS and its audience.	قالوا إنهم خلصوا إلى أن الفيلم فشل في "تقديم صورة متوازنة" لآل ريغان.	قالوا إنهم خلصو إلى أن الفيلم فشل في "إنه يقدم صورة كويسة " لعيلة ريغان .	وقالت شبكة سي بي إس إن العرض "لا يقدم لشبكة سي بي إس وجمهورها صورة متوازنة عن عائلة ريغان .	وقالت شبكة سي بي إس إن العرض "مش بيقدم صورة متوازنة عن عيلة ريغان لشبكة سي بي إس وجمهورها.
1086	3.5	State health officials said today a young northeast Kansas woman likely has the state's first case of monkeypox among humans or animals.	Health officials confirmed today that a northeast Kansas woman has the state's first case of monkeypox and the first case west of the Mississippi River.	قال مسؤولو الصحة في الولاية اليوم إن امرأة شابة من شمال شرق ولاية كانساس لديها على الأرجح أول حالة إصابة بجدرى القرود في الولاية بين البشر أو الحيوانات.	المسئولين بتوع الصحة اللي في الولاية قالو إن انهاردة بنت من شمال شرق ولاية كانساس عندها في الغالب أول حالة إصابة بجدرى القرود في الولاية بين البشر أو الحيوانات .	أكد مسؤولو الصحة اليوم أن امرأة من شمال شرق ولاية كانساس لديها أول حالة إصابة بجدري القرود في الولاية وأول حالة غرب نهر المسيسيبي.	أكد مسؤولو الصحة اليوم أن واحدة من شمال شرق ولاية كانساس عندها أول حالة إصابة بجدري القرود في الولاية وأول حالة غرب نهر المسيسيبي.
1087	2	Navistar shares were down 44 cents, or 1.1 percent, at $41.19 on the New York Stock Exchange after falling as low as $39.93.	Navistar shares rose a penny to $41.64 at late afternoon on the New York Stock Exchange after earlier falling as low as $39.93.	تراجعت أسهم نافيستار 44 سنتًا ، أو 1.1 في المائة ، إلى 41.19 دولار في بورصة نيويورك بعد انخفاضها إلى 39.93 دولار.	قلت أسهم نافيستار ل 44 سنت ، أو 1.1 في المية ، ل 41.19 دولار في بورصة نيويورك بعد ما قلت ل 39.93 دولار .	ارتفعت أسهم نافيستار سنتًا واحدًا إلى 41.64 دولار في وقت متأخر من بعد الظهر في بورصة نيويورك بعد أن انخفضت في وقت سابق إلى 39.93 دولار.	طلعت أسهم نافيستار سنت واحد إلى 41.64 دولارًا في وقت متأخر من بعد الظهر في بورصة نيويورك بعد أن انخفضت في وقت سابق إلى 39.93 دولارًا.
1088	2.8	Only Intel Corp.'s 0.3 percent yield was lower.	Only Intel has a lower dividend yield.	كان عائد شركة إنتل فقط 0.3 في المائة أقل.	كان عائد شركة إنتل بس أقل 0.3 في المية .	فقط شركة إنتل لديها عائد ربحي أقل.	شركة إنتل بس هي اللي ليها عائد ربحي أقل
1089	2	MGM, NBC and Liberty executives were not immediately available for comment.	A Microsoft spokesman was not immediately available to comment.	ولم يتسن على الفور الوصول إلى المسئولين التنفيذيين في إم جي إم و إن بي سي و لايبرتي للتعليق.	ومقدروش يوصلو على طول للمسؤولين التنفيذيين في إم جي إم و إن بي سي و لايبرتي للتعليق.	ولم يتسن الاتصال بمتحدث باسم مايكروسوفت للتعليق.	ومكنش في فرصة الاتصال بمتحدث باسم مايكروسوفت عشان يعلق.
1090	3	The new analysis found that 32 of the 16,608 participants developed ovarian cancer during about 5 years of follow-up.	The new analysis found that 32 of 16,608 participants developed ovarian cancer in about 5 1/2 years of follow-up, including 20 women taking hormones.	وجد التحليل الجديد أن 32 من 16608 مشاركة أصابهن سرطان المبيض خلال حوالي 5 سنوات من المتابعة.	وجد التحليل الجديد إن 32 من 16608 مشاركة اتصابو بسرطان المبيض خلال حوالي 5 سنين من المتابعة.	وجد التحليل الجديد أن 32 من أصل 16608 مشاركة أصابهن سرطان المبيض في حوالي 5 سنوات ونصف من المتابعة ، بما في ذلك 20 امرأة تتناول الهرمونات.	وجد التحليل الجديد أن 32 من أصل 16608 مشاركة اتصابوا بسرطان المبيض في حوالي 5 سنين ونص من المتابعة ، بما في ذلك 20 واحدة بتاخد هرمونات.
1091	3.5	Veteran stage and screen actor Hume Cronyn died of cancer Sunday.	Character actor Hume Cronyn, 91, died Sunday at his home in Connecticut.	توفي ممثل المسرح والشاشة المخضرم هيوم كرونين يوم الأحد بسبب السرطان.	مات ممثل المسرح والشاشة المخضرم هيوم كرونين يوم الحد بسبب السرطان.	توفي الممثل هيوم كرونين ، 91 عاما ، يوم الأحد في منزله في ولاية كونيتيكت.	اتوفى الممثل هيوم كرونين ، 91 سنة ، يوم الحد في بيتة في ولاية كونيتيكت.
1092	5	Deirdre Hisler, Government Canyon's manager, said the state has long had its eye on this piece of property and is eager to complete the deal to obtain it.	Deirdre Hisler, Government Canyon's manager, said the state long has coveted this piece of property, and is eager to complete the deal.	قال ديردري هيسلر ، مدير حكومة كانيون ، إن الدولة كانت منذ فترة طويلة عينها على هذه القطعة من الممتلكات وهي حريصة على إكمال الصفقة للحصول عليها.	قال ديردري هيسلر ، مدير حكومة كانيون ، إن الدولة كانت من فترة طويلة عينها عالحتة دي من الممتلكات وهي حريصة إنها تكمل الصفقة عشان تاخدها .	قال ديردري هيسلر ، مدير حكومة كانيون ، إن الدولة لطالما رغبت في هذه القطعة من الممتلكات ، وهي حريصة على إتمام الصفقة.	قال ديردري هيسلر ، مدير حكومة كانيون ، إن الدولة لطالما رغبت في القطعة دي من الممتلكات ، وهي حريصة على إتمام الصفقة.
1093	3.25	Reuters witnesses said many houses had been flattened and the city squares were packed with crying children and the homeless, huddled in blankets to protect them from the cold.	Reuters witnesses said public squares were packed with crying children and people left homeless, huddled in blankets to protect them from the cold.	وقال شهود من رويترز إن منازل كثيرة سويت بالأرض وامتلأت ساحات المدينة بالأطفال الباكين والمشردين وقد التحفوا ببطانيات تقيهم البرد.	وشهود من رويترز قالوا إن بيوت كتيرة اتسوت بالأرض واتملت الميادين بتاعت المدينة بالعيال اللي بتعيط والمتشردين متغطين ببطانيات عشان تحميهم من السقعة .	وقال شهود من رويترز إن الساحات العامة كانت مكتظة بالأطفال الباكين والناس الذين تشردواـ وقد التحفوا في بطانيات تقيهم البرد.	وقال شهود من رويترز إن الساحات العامة كانت مليانة بالأطفال اللي بيعيطو والناس اللي اتشردوا في بطانيات لحمايتهم من البرد.
1094	3.4	The three grocery chains were relying on store managers and replacement workers to keep their stores open.	The supermarket chains have used managers and replacement workers to keep their stores open, often at reduced hours.	كانت سلاسل البقالة الثلاثة تعتمد على مديري المتاجر والعاملين البديلين لإبقاء متاجرهم مفتوحة.	كانت سلاسل البقالة التلاتة بتعتمد على مديرين المحلات والعمال البدلا عشان تخلي محلاتهم مفتوحة.	استخدمت سلاسل المتاجر الكبرى المديرين والعاملين البديلين لإبقاء متاجرهم مفتوحة ، غالبًا بساعات عمل أقل.	استخدمت سلسلة المحلات الكبرى المديرين والعاملين البديلين عشان محلاتهم تفضل مفتوحة ، غالبًا بساعات عمل قليلة
1095	3.4	The security official's backup couldn't fill in because he was on active military duty, Strutt said.	The security official's backup was on active duty, and the lottery association didn't have a replacement in New Jersey, Strutt said.	قال ستروت إن مسئول الأمن الاحتياطي لم يكن موجودًا لأنه كان في مهمة عسكرية فعلية.	قال ستروت أن مسؤول الأمن الاحتياطي مكنش موجود لأنه كان في مهمة عسكرية فعلية.	قال ستروت إن مسئول الأمن الاحتياطي كان في مهمة فعلية وإن رابطة الياناصيب لم تعين بديلَا له في نيوجيرسي.	ستراوت قال ان مسؤول الأمن الاحتياطي كان في مهمة فعلية وإن رابطة الياناصيب معينتش بتعيين بديل ليه في نيوجيرسي
1096	3.75	Researchers found the fossils in a semidesert area of Venezuela, about 250 miles west of Caracas.	Phoberomys' skeleton was unearthed 250 miles west of Caracas, Venezuela.	وجد الباحثون الحفريات في منطقة شبه صحراوية في فنزويلا ، على بعد حوالي 250 ميلاً غرب كاراكاس.	لقوا الباحثين بتوع الحفريات في حتة تقريبا صحراوية في فنزويلا ، على بعد حوالي 250 كيلو غرب كاراكاس .	تم اكتشاف الهيكل العظمي لـ فوبروميس على بعد 250 ميلاً غرب كاراكاس ، فنزويلا.	تم اكتشاف الهيكل العظمي لـ فوبروميس على بعد 250 ميل غرب كاراكاس ، فنزويلا.
1097	2.75	Mr McDonnell is leading Grant Thornton International's inquiry into the Italian business.	Mr McDonnell wants to establish if the Italian business followed Grant Thornton's audit procedures.	يقود السيد ماكدونيل تحقيق شركة جرانت ثورنتون الدولية في الأعمال الإيطالية.	الأستاذ ماكدونيل بيقود التحقيق بتاع شركة جرانت ثورنتون الدولية في المشاريع الإيطالية.	يريد السيد ماكدونيل تحديد ما إذا كانت الشركة الإيطالية قد اتبعت إجراءات تدقيق جرانت ثورنتون.	يريد السيد ماكدونيل تحديد إذا كانت الشركة الإيطالية قد اتبعت إجراءات تدقيق جرانت ثورنتون.
1098	3.2	The industry's largest association is urging its members not call the more than 50 million home and cellular numbers on the list.	Meantime, the Direct Marketing Association said its members should not call the nearly 51 million numbers on the list.	تحث أكبر رابطة في الصناعة أعضاءها على عدم الاتصال بأكثر من 50 مليون رقم منزلي وخلوي في القائمة.	أكبر رابطة في الصناعة بتكلم أعضائها إنهم ما يتصلوش بأكتر من 50 مليون رقم منزلي وموبايل في القايمة.	في غضون ذلك ، قالت رابطة التسويق المباشر إن على أعضائها عدم الاتصال بما يقرب من 51 مليون رقم في القائمة.	في الحدود دي ، قالت جمعية التسويق المباشر إن على أعضائها متتصالش باللي يقرب من 51 مليون رقم في القائمة.
1099	2.6	The workers accuse General Dynamics of "reverse age discrimination" because of a change in retirement benefits in 1997.	General Dynamics was sued when it changed its retirement benefits in 1997.	يتهم العمال شركة جنرال دايناميكس "بالتمييز العكسي على أساس السن" بسبب التغيير في استحقاقات التقاعد في عام 1997.	العمال بيتهمو شركة جنرال دايناميكس "إنها بتميز على أساس السن" بسبب التغييرات اللي حصلت في المعاشات في سنة 1997.	تم رفع دعوى قضائية ضد شركة ديناميات العامة عندما غيرت مزايا التقاعد في عام 1997.	اترفع دعوى قضائية ضد شركة ديناميات العامة لما غيرت مزايا التقاعد في سنة 1997.
1100	1.6	The tech-laced Nasdaq Composite Index .IXIC eased 5.16 points, or 0.32 percent, at 1,590.75, breaking a six-day string of gains.	The tech-heavy Nasdaq Composite Index .IXIC was off 0.11 percent, or 1.78 points, at 1,594.13.	وتراجع مؤشر نازدك التقني المركب آي إكس آي سي 5.16 نقطة أو 0.32 بالمئة إلى 1590.75 محطمًا سلسلة مكاسب استمرت ستة أيام.	وتراجع مؤشر نازدك التقني المركب آي إكس آي سي 5.16 نقطة أو 0.32 بالمية إلى 1590.75 وبكده يكون حطم الأرقام القياسية اللي فضلت ست أيام.	وتراجع مؤشر نازداك التقني الثقيل المركب 0.11 بالمئة أو 1.78 نقطة إلى 1594.13 نقطة.	رجع مؤشر نازداك التقني الثقيل المركب 0.11 بالمية أو 1.78 نقطة إلى 1594.13 نقطة.
1101	2.5	The Space Infrared Telescope Facility's mission is to search for the beginnings of the universe.	NASA is scheduled to launch the Space Infrared Telescope Facility on Monday morning.	مهمة مرفق تلسكوب الفضاء بالأشعة تحت الحمرا هي البحث عن بداية الكون .	مهمة مرفق تلسكوب الفضاء بالأشعة تحت الحمرا هي البحث عن بداية الكون .	من المقرر أن تطلق ناسا مرفق تلسكوب الفضاء بالأشعة تحت الحمراء صباح الاثنين.	متحدد أن ناسا تطلق مرفق تلسكوب الفضاء بالأشعة تحت الحمراء الاتنين الصبح
1102	3.4	The respected medical journal Lancet has called for a complete ban on tobacco in the United Kingdom.	A leading U.K. medical journal called Friday for a complete ban on tobacco, prompting outrage from smokers' groups.	دعت المجلة الطبية المحترمة لانسيت إلى فرض حظر كامل على التبغ في المملكة المتحدة.	المجلة الطبية المحترمة لانسيت بتدعو لفرض حظر كامل عالتبغ في المملكة المتحدة.	ودعت صحيفة طبية بريطانية رائدة تسمى فرايداي إلى فرض حظر كامل على التبغ، مما أثار غضب مجموعات المدخنين.	صحيفة طبية بريطانية رائدة تسمى فرايداي دعت إلى فرض حظر كامل على التبغ ، ودة سبب غضب مجموعات المدخنين.
1103	4	The driver of the truck escaped and is now being sought by the police, Supoyo said.	But police say the driver of the truck has not been found and is wanted for questioning.	وقال سوبويو إن سائق الشاحنة هرب والشرطة تبحث عنه الآن.	وقال سوبويو إن سواق النقل هرب والشرطة بتدور عليه .	لكن الشرطة تقول إن سائق الشاحنة لم يتم العثور عليه وأنه مطلوب للاستجواب.	لكن الشرطة بتقول إن سواق الترولي مش لاقينه وأنه مطلوب للتحقيق معه.
1104	4.25	In so many different ways, the artistry of black musicians has conveyed the experience of black Americans throughout our history, Bush said.	Surrounded by singers from Harlem, Bush said: ''The artistry of black musicians has conveyed the experience of black Americans throughout our history.	من نواحٍ عديدة ومختلفة ، نقل فن الموسيقيين السود تجربة الأمريكيين السود عبر تاريخنا ، على حد قول بوش.	من أماكن كتيرة ومختلفة ، الموسيقيين السود نقلوا تجربة الأمريكيين السود من خلال تاريخنا ، على حد قول بوش.	بينما هو محاط بمغنيين من فريق هارلم الموسيقي، قال بوش إن فن الموسيقين السود قام بنقل تجربة الأمريكيين السود عبر التاريخ إلينا	وهو حواليه مغنيين من فريق هارلم الموسيقي، بوش بيقول ان فن الموسيقين السود قام بنقل تجربة الامريكيين السود عبر التاريخ لينا
1105	4	Geraldine Andrews, the pastor's daughter-in-law, said Robinson recently took her daughter out of a mental health facility.	Geraldine Andrews, Reynolds' daughter-in-law and a friend of Wilson's family, said Robinson had recently taken Wilson out of a mental health facility.	قالت جيرالدين أندروز ، زوجة ابن القس ، إن روبنسون أخرجت ابنتها مؤخرًا من منشأة للصحة العقلية.	قالت جيرالدين أندروز ، زوجة ابن القسيس ، إن روبنسون خرجت بنتها متأخر من مستشفى المجانين.	قالت جيرالدين أندروز ، زوجة ابن رينولدز وصديقة عائلة ويلسون ، إن روبنسون أخرج ويلسون مؤخرًا من منشأة للصحة العقلية.	قالت جيرالدين أندروز ، زوجة ابن رينولدز وصديقة عائلة ويلسون ، إن روبنسون خرج ويلسون مؤخرًا من مصحة عقلية.
1106	3.4	Before Thursday's matinee, Baker called a clubhouse meeting, concerned that the controversy had distracted the Cubs.	Baker called a pregame meeting, believing the the corked-bat episode had distracted the team.	قبل صباح يوم الخميس ، دعا بيكر إلى اجتماع في النادي، للتعبير عن قلقه من أن الجدل قد صرف انتباه الأشبال.	قبل يوم الخميس الصبح ، دعا بيكر لاجتماع في النادي ، لخوفه من أن الجدل ممكن يصرف انتباه الأشبال .	دعا بيكر إلى اجتماع ما قبل المباراة ، معتقدًا أن حلقة الخفافيش قد شتت انتباه الفريق.	دعا بيكر لاجتماع قبل المباراة ، معتقد أن حلقة الخفافيش شتت انتباه الفريق.
1107	2.8	She was taken by ambulance to Charing Cross Hospital in Hammersmith.	She was taken to Charing Cross Hospital, where she remained critically ill last night.	تم نقلها بواسطة سيارة إسعاف إلى مستشفى تشارينغ كروس في هامرسميث.	اتنقلت عن طريق عربية إسعاف لمستشفى تشارينغ كروس في هامرسميث.	تم نقلها إلى مستشفى تشارينغ كروس ، حيث ظلت في حالة حرجة الليلة الماضية.	اتنقلت لمستشفى تشارينغ كروس ، وبقت في حالة حرجة الليلة الماضية.
1108	1.6	Shortly after the opening bell, the Dow Jones Industrial Average was up 11.13 to 9,228.48, while the S&P 500 index gained 1.74 to 982.33.	After a weak start, the Dow Jones Industrial Average ended the day up 26.26 to 9,217.35, while the S&P 500 index rose 3 to 980.59.	بعد فترة وجيزة من جرس الافتتاح، ارتفع مؤشر داو جونز الصناعي 11.13 إلى 9228.48 ، في حين ارتفع مؤشر إس آند بي 500 بمقدار 1.74 إلى 982.33.	بعد فترة قليلة من جرس الافتتاح ، ارتفع مؤشر داو جونز الصناعي 11.13 إلى 9228.48 ، في حين ارتفع مؤشر إس آند بي 500 بمقدار 1.74 ل 982.33.	بعد بداية ضعيفة ، أنهى مؤشر داو جونز الصناعي اليوم مرتفعًا 26.26 إلى 9217.35 ، بينما ارتفع مؤشر إس آند بي 500 بمقدار 3 إلى 980.59.	بعد بداية ضعيفة ، ختم مؤشر داو جونز الصناعي اليوم مرتفعًا 26.26 إلى 9217.35 ، مع ارتفاع مؤشر إس آند بي 500 بمعدل 3 إلى 980.59.
1109	3.8	In addition, primary care trusts (PCTs) were given star ratings for the first time this year.	Primary Care Trusts and Mental Health Trusts have also been formally rated for the first time this year.	بالإضافة إلى ذلك ، تم منح صناديق الرعاية الأولية (بي سي تي إس) تصنيفات النجوم للمرة الأولى هذا العام.	بالإضافة لكده ، صناديق الرعاية الأولية أخدت منحة (بي سي تي إس) تصنيفات النجوم للمرة الأولى السنة دي .	لأول مرة في هذا العام، صُنفت صناديق الرعاية الأولية وصناديق الرعاية الصحية تصنيفًا رسميًّا.	لاول مرة السنادي تم اختيار صناديق الرعاية الاولية وصناديق الرعاية الصحية تصنيف رسمي
1110	2.667	We are expending all available resources toward the investigation, said Assistant U.S. Attorney Todd Greenberg, a counterterrorism prosecutor in Seattle.	We are aware of the situation, said Assistant US Attorney Todd Greenberg, a counter-terrorism prosecutor in Seattle.	قال مساعد المدعي العام الأمريكي تود جرينبيرج ، المدعي العام لمكافحة الإرهاب في سياتل ، إننا ننفق جميع الموارد المتاحة من أجل التحقيق.	قال مساعد المدعي العام الأمريكي تود جرينبيرج ، المدعي العام لمكافحة الإرهاب في سياتل ، إننا بنصرف جميع الموارد المتاحة عشان التحقيق .	قال مساعد المدعي العام الأمريكي تود جرينبيرج ، المدعي العام لمكافحة الإرهاب في سياتل ، إننا على دراية بالوضع.	قال مساعد المدعي العام الأمريكي تود جرينبيرج ، المدعي العام لمكافحة الإرهاب في سياتل ، إن احنا عارفين الوضع.
1111	1.2	The technology-laced Nasdaq Composite Index .IXIC shed 15 points, or 0.98 percent, to 1,492.	The broader Standard & Poor's 500 Index <.SPX> edged down 9 points, or 0.98 percent, to 921.	وفقد مؤشر نازداك التقني المركب 15 نقطة أو 0.98 في المئة إلى 1492.	وخسرمؤشر نازداك التقني المركب اللي كسب عليه التكنولوجيا 15 نقطة أو 0.98 في المية ل 1492.	وتراجع مؤشر ستاندرد آند بورز 500 الأوسع نطاقا 9 نقاط أو 0.98 في المئة إلى 921.	وتراجع مؤشر ستاندرد آند بورز 500 الأوسع نطاقا 9 نقاط أو 0.98 في المئة إلى 921.
1112	4.8	The research firm earlier had forecast an increase of 4.9 percent.	The firm had predicted earlier this year a 4.9 percent increase.	وكانت شركة الأبحاث قد توقعت في وقت سابق زيادة بنسبة 4.9 في المائة.	وكانت شركة الأبحاث اتوقعت قبل كده زيادة بنسبة 4.9 في المية .	وكانت الشركة قد توقعت في وقت سابق هذا العام زيادة 4.9 بالمئة.	والشركة كانت اتوقعت في وقت سابق السنة دي زيادة 4.9 بالمية.
1113	3	PeopleSoft will commit $863 million in cash and issue 52.6 million new shares, the companies said.	The new deal would be valued at $1.75 billion, including $863 million in cash and 52.6 million PeopleSoft shares.	وقالت الشركتان إن شركة بيبول سوفت ستلتزم بمبلغ 863 مليون دولار نقدًا وستصدر 52.6 مليون سهم جديد.	وقالت الشركتين إن شركة بيبول سوفت هتلتزم بدفع مبلغ 863 مليون دولار نقدي وهتصدر 52.6 مليون سهم جديد.	وتقدر قيمة الصفقة الجديدة بـ 1.75 مليار دولار ، بما في ذلك 863 مليون دولار نقدًا و 52.6 مليون سهم في بيبول سوفت.	وتقدر قيمة الصفقة الجديدة بـ 1.75 مليار دولار ، بما في ذلك 863 مليون دولار كاش و 52.6 مليون سهم في بيبول سوفت.
1114	4	So in his State of the Union address in January, Bush declared that the British government "has learned that Saddam Hussein recently sought significant quantities of uranium from Africa."	In his Jan. 28 State of the Union message, Bush said, "The British government has learned that Saddam Hussein recently sought significant quantities of uranium from Africa."	لذلك أعلن بوش في خطابه عن حالة الاتحاد في كانون الثاني (يناير) أن الحكومة البريطانية "علمت أن صدام حسين سعى مؤخرًا إلى الحصول على كميات كبيرة من اليورانيوم من إفريقيا".	عشان كده أعلن بوش في خطابه عن حالة الاتحاد في كانون الثاني (يناير) إن الحكومة البريطانية عرفت إن صدام حسين حاول يجيب كميات كبيرة من اليورانيوم من إفريقيا".	وقال بوش في رسالته عن حالة الاتحاد في 28 كانون الثاني (يناير): "علمت الحكومة البريطانية أن صدام حسين سعى في الآونة الأخيرة إلى الحصول على كميات كبيرة من اليورانيوم من أفريقيا".	وقال بوش في رسالته عن حالة الاتحاد في 28 كانون الثاني (يناير): "الحكومة البريطانية عرفت أن صدام حسين سعى في الفترة الأخيرة للحصول على كميات كبيرة من اليورانيوم من أفريقيا".
1115	4	The other 24 members are split between representatives of the securities industry and so-called "public" board members.	Of the 24 directors who are not exchange executives, half are representatives of the securities industry and half are designated public members.	الأعضاء الـ 24 الآخرون مقسمون بين ممثلي صناعة الأوراق المالية وما يسمى بأعضاء مجلس الإدارة "العموم".	الأعضاء الـ 24 التانيين متقسمين بين ممثلين صناعة الأوراق المالية او اللي اسمها أعضاء مجلس الإدارة "العامين".	ومن بين 24 مديراً من غير المسئولين التنفيذيين عن الصرافة، يعمل نصفهم ممثلين لصناعة الأوراق المالية والنصف الآخر أعضاء في القطاع العام.	ومن بين 24 مديراً من غير المسؤولين التنفيذيين عن الصرافة، بيشتغل نصهم ممثلين لصناعة الأوراق المالية والنص التاني كأعضاء في القطاع العام.
1116	2.75	The Episcopal Diocese of Central Florida became one of the first in the nation Saturday to officially reject the national denomination's policies on homosexuality.	The Episcopal Diocese of Central Florida voted Saturday to repudiate a decision by the denomination's national convention to confirm a gay man as bishop.	اليوم السبت،أصبحت أسقفية وسط فلوريدا واحدة من أوائل الأسقفيات في البلاد التي أعلنت رفضها الرسمي لسياسات الطوائف الوطنية والمتعلقة بالمثلية الجنسية.	النهارده السبت، كنيسة وسط فلوريدا بقيت واحدة من أول الكنايس في البلد اللي أعلنت رفضها الرسمي لسياسات الطوائف الوطنية والمتعلقة بالشواذ.	صوتت اليوم السبت الأسقفية بوسط فيرجينيا على رفض قرار المؤتمر الوطني للطائفة بتعيين رجل مثلي في موقع أسقف	صوتت اليوم السبت الأسقفية بوسط فيرجينيا على رفض قرار المؤتمر الوطني للطائفة بتعيين رجل مثلي في موقع أسقف
1117	2.25	McGill also detailed the hole that had been cut in the Caprice's trunk.	McGill also said a dark glove was stuffed into a hole that had been cut in the Caprice's trunk.	كما قام ماكجيل بتفصيل الثقب الذي تم قطعه في الصندوق للسيارة كابريس.	كمان قام ماكجيل بتفصيل الثقب اللي اتقطع في الصندوق للعربية كابريس .	وقال ماكجيل إنه كان هناك قفاز داكن قد تم قطعه في الصندوق الخلفي للسيارة كابريس	ماكجيل قال ان في جونتي غامق موجود في صندوق عربية كاريس من ورا
1118	3.2	That compared with a year-earlier profit of $102 million, or 13 cents a share.	That was more than double the $102 million, or 13 cents a share, for the year-earlier quarter.	وذلك بالمقارنة مع أرباح بلغت 102 مليون دولار في العام السابق ، أو 13 سنتًا للسهم.	وده بالمقارنة مع أرباح وصلت 102 مليون دولار في السنة اللي فاتت ، أو 13 سنت للسهم .	كان هذا أكثر من ضعف 102 مليون دولار ، أو 13 سنتًا للسهم ، في الربع السابق من العام.	ودة كان أكتر من ضعف 102 مليون دولار ، أو 13 سنت للسهم ، في الربع اللي فات من السنة.
1119	4.75	But the economy hasn't shown signs of sustainable growth.	The economy, nonetheless, has yet to exhibit sustainable growth.	لكن الاقتصاد لم يظهر علامات النمو المستدام.	لكن الاقتصاد ما أظهرش علامات النمو الدايم .	ومع ذلك ، لا يزال على الاقتصاد إظهار نمو مستدام.	ومع كدا ، مازال على الاقتصاد إظهار نمو مستدام.
1120	2.8	The commission estimated California lost $937 million to corporate tax shelters in 2001.	California's lost tax revenue was mostly due to international corporate tax shelters.	قدرت اللجنة أن كاليفورنيا قد خسرت 390 مليون دولار بسبب الحماية الضريبية للشركات.	اللجنة قدرت اللي كاليفورنيا خسرته 390ب مليون دولار بسبب الحماية الضريبية للشركات.	لقد كانت خسائر العوائد الضربية في كاليفورنيا غالبا نتيجة للحماية الضربية الدولية للشركات	خساير العوايد الضربية في كاليفورنيا غالبا دية نتيجة الحماية الضربية الدولية للشركات
1121	1.4	In other markets, U.S. Treasuries started off on Monday weaker, as stocks rose early.	In other markets, U.S. Treasuries inched higher as declining stocks raised the appeal of safe-haven debt.	في أسواق أخرى ، بدأت سندات الخزانة الأمريكية يوم الاثنين بشكل أضعف ، حيث ارتفعت الأسهم في وقت مبكر.	في أسواق تانية ، بدأت سندات الخزانة الأمريكية يوم الاتنين بشكل ضعيف ، لان الأسهم ارتفع في بدري عن ميعاده .	في أسواق أخرى، ارتفعت سندات الخزانة الأمريكية حيث أثارت الأسهم المتدنية جاذبية ديون الملاذ الآمن.	في أسواق تانية ارتفعت سندات الخزانة الأمريكية و أثارت الأسهم المتدنية جاذبية ديون الملاذ الآمن.
1122	0.75	The technology-laced Nasdaq Composite Index .IXIC was down 25.36 points, or 1.53 percent, at 1,628.26.	The broader Standard & Poor's 500 Index .SPX gave up 11.91 points, or 1.19 percent, at 986.60.	وتراجع مؤشر نازداك التقني المركب 25.36 نقطة أو 1.53 في المئة إلى 1628.26 نقطة.	تراجع مؤشر نازداك التقني المركب اللي بتغلب عليه التكنولوجيا 25.36 نقطة أو 1.53 في المية ل 1628.26 نقطة.	وخسر مؤشر ستاندرد آند بورز 500 الأوسع نطاقا 11.91 نقطة أو 1.19 في المئة عند 986.60.	وخسر مؤشر ستاندرد اند بورز 500 الأوسع نطاقا 11.91 نقطة أو 1.19 في المئة عند 986.60.
1123	3.667	The Pentagon had hoped to retain control of the postwar effort, so the decision is a victory for Secretary of State Colin L. Powell.	The Pentagon had hoped to retain control of the postwar effort, so the decision was seen by some insiders as a victory for Powell and the State Department.	كان البنتاغون يأمل في الاحتفاظ بالسيطرة على جهود ما بعد الحرب ، لذا فإن القرار يعد انتصارًا لوزير الخارجية كولن إل. باول.	كان البنتاغون يتمنى الاحتفاظ بالسيطرة عالجهود اللي بعد الحرب ، عشان كده القرار يعتبر انتصار لوزير الخارجية كولن باول .	كان البنتاغون يأمل في الاحتفاظ بالسيطرة على جهود ما بعد الحرب ، لذلك اعتبر بعض المطلعين القرار انتصارًا لباول ووزارة الخارجية.	البنتاغون كان بيأمل انه يحتفظ بالسيطرة على جهود ما بعد الحرب ، عشان كدة اعتبر بعض المطلعين القرار انتصارًا لباول ووزارة الخارجية.
1124	3.4	Prof Sally Baldwin, 63, from York, fell into a cavity which opened up when the structure collapsed at Tiburtina station, Italian railway officials said.	Sally Baldwin, from York, was killed instantly when a walkway collapsed and she fell into the machinery at Tiburtina station.	قال مسئولون إيطاليون في السكك الحديدية إن الأستاذة سالي بالدوين (63 عاما) من يورك سقطت في تجويف انفتح عندما انهار الهيكل في محطة تيبورتينا.	قال المسؤلين الإيطاليين في السكة الحديد إن الأستاذة سالي بالدوين (63 سنة ) من يورك وقعت في حفرة اتفتحت لما انهار المكان في محطة تيبورتينا.	لقت سالي بالدوين، من يورك، مصرعها على الفور عندما انهار ممر وسقطت في الآلات في محطة تيبورتينا.	ماتت سالي بالدوين ، من يورك ، فورا لما انهار ممر ووقعت في المكن في محطة تيبورتينا.
1125	3.4	It calls for the agency to plan an independent safety and engineering organization.	The agency has yet to fully formulate a strategy for the creation of an independent engineering technical authority.	وهذا يدعو الوكالة لأن تخطط لإنشاء منظمة مستقلة للهندسة والسلامة.	وده بيدعو الوكالة إنها تخطط عشان تعمل منظمة مستقلة للهندسة والسلامة.	لم تقم الوكالة بعد بصياغة استراتيجية كاملة لإنشاء سلطة فنية هندسية مستقلة.	الوكالة لسة ماقامتش بصياغة استراتيجية كاملة عشان تؤسس سلطة فنية هندسية مستقلة.
1126	3.857	WorldCom's accounting problems came to light early last year, and the company filed for bankruptcy in July 2002, citing massive accounting irregularities.	WorldCom's financial troubles came to light last year and the company subsequently filed for bankruptcy in July, 2002.	ظهرت المشاكل المحاسبية لشركة وورلد كوم في أوائل العام الماضي ، وقدمت الشركة طلبًا للإفلاس في يوليو 2002 ، مشيرة إلى وجود مخالفات محاسبية ضخمة.	ظهرت المشاكل المالية لشركة وورلد كوم في أول السنة اللي فاتت ، وقدمت الشركة طلب للإفلاس في يوليو 2002 ، ونبهت إن فيه مخالفات مالية كبيرة.	ظهرت المشاكل المالية لشركة وورلد كوم في العام الماضي ، وقدمت الشركة لاحقًا طلب إفلاس في يوليو 2002.	ظهرت المشاكل المالية لشركة وورلد كوم السنة اللي فاتت ، وقدمت الشركة بعد كدة طلب إفلاس في يوليو 2002.
1127	3	The study also found that consumer goods advertisers continued to spend the most dollars online, representing 35% of all Web advertising.	In the second quarter, consumer advertisers continued to spend the most online, slightly increasing their share.	ووجدت الدراسة أيضًا أن معلني السلع الاستهلاكية استمروا في إنفاق معظم الدولارات عبر الإنترنت ، وهو ما يمثل 35٪ من إجمالي إعلانات الإنترنت	لقيت الدراسة برضه إن معلنين السلع الاستهلاكية استمرو في صرف معظم الدولارات عن طريق الإنترنت ، وهو اللي بيمثل 35٪ من إجمالي إعلانات الويب.	وفي الربع الثاني، استمر المعلنون المستهلكون في الإنفاق بأكبر قدر على الإنترنت، ما أدى إلى زيادة طفيفة في حصتهم.	وفي الربع التاني، استمر المعلنون المستهلكون في الإنفاق بأكبر قدر على الإنترنت، واللي اتسبب في زيادة حصتهم بشكل بسيط.
1128	3.5	Kiernan testified that Seifert had received a gunshot wound to the back.	Seifert, he testified, had a gunshot wound in the back.	وشهد كيرنان بأن سيفرت أصيب بطلق ناري في ظهره.	وشهد كيرنان بأن سيفرت اتصاب بالنار في ضهره .	وشهد بأن سيفرت أصيب بعيار ناري في ظهره.	وشهد سيفرت انه اتصاب بعيار ناري في ظهره.
1129	3.25	It is priced at $5,995 for an unlimited number of users tapping into the single processor, or $195 per user with a minimum of five users.	It is priced at $5,995 or $195 on a per user licensing plan with a minimum of five users.	يبلغ سعره 5995 دولارًا لعدد غير محدود من المستخدمين الذين يستخدمون المعالج الفردي ، أو 195 دولارًا لكل مستخدم بحد أدنى خمسة مستخدمين.	وصل سعره 5995 دولار لعدد مش قليل من المستخدمين اللي بيستخدمو المعالج الفردي ، أو 195 دولار لكل مستخدم أقل حاجة خمس مستخدمين .	يبلغ سعره 5995 دولارًا أمريكيًا أو 195 دولارًا أمريكيًا على خطة ترخيص لكل مستخدم بحد أدنى خمسة مستخدمين.	يبلغ سعره 5995 دولارًا أمريكيًا أو 195 دولارًا أمريكيًا على خطة ترخيص لكل مستخدم بحد أدنى خمسة مستخدمين.
1130	1.4	Tropical storm heads for pass along Honduras coast	Tropical storm warnings for Southeast coast	عواصف استوائية تمر بمحاذاة ساحل هندوراس	عواصف استوائية بتعدي جنب ساحل هندوراس	تحذيرات من عواصف استوائية للساحل الجنوبي الشرقي	تحذيرات من عواصف استوائية على الساحل الجنوبي الشرقي
1131	0.75	Suicide bomber kills 12 in Nigeria church	Suicide bomber kills 21 in NW Pakistan	انتحاري يقتل 12 في كنيسة في نيجيريا	انتحاري بيقتل 12 في كنيسة في نيجيريا	انتحاري يقتل 21 في شمال غرب باكستان	انتحاري قتل 21 في شمال غرب باكستان
1132	3.4	US says ready to help blind Chinese activist	U.S. ready to help Chinese activist: official	أعلنت الولايات المتحدة استعدادها لمساعدة الناشط الصيني الأعمى	الولايات المتحدة بتقول إنها مستعدة تساعد الناشط الصيني الأعمى	مسئولون: الولايات المتحدة مستعدة لمساعدة الناشط الصيني	الولايات المتحدة مستعدة لمساعدة الناشط الصيني: مسؤول
1133	4.8	Gazans fire 2 rockets into Israel; no injuries	2 Gaza rockets hit Israel; no injuries	سكان غزة يطلقون صاروخين على إسرائيل دون إصابات	سكان غزة ضربو صاروخين على إسرائيل ؛ ومفيش إصابات	أصاب صاروخان من غزة إسرائيل دون وقوع إصابات	صاروخين من غزة أصابوا إسرائيل. بس مافيش إصابات
1134	0.4	Berri says ready to help launch national unity government	The perception of Spain has changed dramatically with this government	بري يقول إنه مستعد للمساعدة في تشكيل حكومة وحدة وطنية	بري بيقول إنه مستعد للمساعدة في تشكيل حكومة وحدة وطنية	لقد تغير تصور إسبانيا بشكل كبير عن هذه الحكومة	مفهوم إسبانيا اتغير بشكل كبير مع الحكومة دي
1135	1.8	13 dead in Iraq bomb attacks	16 killed in north Iraq attacks	13 قتيلا في تفجيرات العراق	13 قتيل في تفجيرات العراق	16 قتيلا في هجمات شمال العراق	16 قتيلا في هجمات شمال العراق
1136	2.4	Hurricane Isaac Moves Inland After Landfall	Hurricane Isaac batters US coast near New Orleans	يتجه إعصار إسحاق لليابسة بعد حدوث هبوط أرضي	إعصار إسحاق متجه للبر بعد ما حصل هبوط أرضي	إعصار إسحاق يضرب الساحل الأمريكي بالقرب من نيو أورلينز	إعصار إسحاق يضرب الساحل الأمريكي بالقرب من نيو أورلينز
1137	1.6	Nigeria mourns over 193 people killed in plane crash	Nigeria opens probe into deadly air crash	نيجيريا تنعي مقتل أكثر من 193 شخصًا في تحطم طائرة	نيجيريا تنعي قتل أكتر من 193 شخص في تفجير الطيارة	نيجيريا تفتح تحقيقًا في تحطم طائرة مأساوي	نيجيريا بتفتح تحقيق في تحطم طيارة مأساوي
1138	3.2	ICC jails Congolese warlord for 14 years over child soldiers	Congolese warlord sentenced to 14 years in landmark case - video	تسجن المحكمة الجنائية الدولية أمراء حرب كونغوليين 14 عامًا بسبب تجنيد أطفال	تسجن المحكمة الجنائية الدولية أمراء حرب كونغوليين 14 سنة بسبب تجنيد الأطفال	تم الحكم على قائد عسكري كونغولي بالسجن لمدة أربعة عشرة عاما في قضية تاريخية (فيديو)	اتحكم على قائد عسكري كونعولي بالسجن لدمة 14 سنة في قضية تاريخية
1139	0.4	7 soldiers killed, 56 injured in PKK attack in eastern Turkey	3 killed, 14 injured in attacks in Iraq	مقتل 7 جنود وإصابة 56 في هجوم لحزب العمال الكردستاني بشرق تركيا	قتل 7 جنود وإصابة 56 في هجوم لحزب العمال الكردستاني شرق تركيا	3 قتلى و 14 جريحا في هجمات بالعراق	3 قتلى و 14 مصاب في هجمات في العراق
1140	4	Schiphol airport partly evacuated after bomb threat	Schiphol airport evacuated due to bomb threat	تم إخلاء مطار سخيبول جزئيًّا بعد تهديد بوجود قنبلة	مطار سخيبول اتفضى شوية بعد تهديد ان فيه قنبلة	إخلاء مطار سخيبول بسبب تهديد بوجود قنبلة	تفضية مطار سخيبول عشان تهديد وجود قنبلة
1141	0.8	MIER ups 2012 growth forecast to 4.2pc	CMIE cuts 2012-13 growth forecast to 6.3%	رفع المعهد الماليزي للبحوث الاقتصادية توقعات النمو لعام 2012 إلى 4.2 بي سي	رفع المعهد الماليزي للبحوث الاقتصادية توقعات النمو لعام 2012 إلى 4.2بي سي	خفض مركز مراقبة الاقتصاد الهندي النسبة المتوقعة لنمو الأقتصاد للعام 2012-2013 إلى 6.3%	مركز مراقبة الاقتصاد الهندي mie خفض النسبة المتوقعة لنمو الاقتصاد للعام 2012-2013 إلى 6.3%
1142	1.4	Activists: Syrian troops storm Damascus suburb	Activist says Syrian citizen cameraman killed in Homs	ناشطون: القوات السورية تقتحم ريف دمشق	ناشطون: القوات السورية هجمت على ريف دمشق	ناشط يقول إن مصورا سوريا قتل في حمص	ناشط بيقول أن مصور سوري اتقتل في حمص
1143	1.8	Tehran: EU sanctions won't force Iran into nuclear talks	Low expectations for Iran nuclear talks	طهران: عقوبات الاتحاد الأوروبي لن تجبر إيران على الدخول في محادثات نووية	طهران: عقوبات الاتحاد الأوروبي مش هتجبر إيران عالدخول في محادثات نووية	توقعات منخفضة للمحادثات النووية الإيرانية	توقعات منخفضة للمحادثات النووية الإيرانية
1144	2.2	Portugal Drownings: UK Girl And Grandad Named	British Girl And Grandad Drown In Portugal	حادث غرق البرتغال : الوصول إلى اسم الفتاة البريطانية وجدها.	حادثة غرق البرتغال:وصلوا لاسم البنت البريطانية وجدها	غرق فتاة بريطانية وجدها في البرتغال	بنت بريطانية غرقت لقوها في البرتغال
1145	3.2	Iran, powers set for high-stakes nuclear talks	U.S., Iran prepare for Istanbul nuclear talks	إيران والقوى تستعد لمحادثات نووية عالية المخاطر	إيران والقوى تستعد لمحادثات نووية مخاطرها كبيرة	الولايات المتحدة وإيران تستعدان لمحادثات اسطنبول النووية	الولايات المتحدة وإيران بيستعدوا لمحادثات اسطنبول النووية
1146	1.2	Syrian forces kill teen in Aleppo protests	Syrian forces kill 3 protesters in Damascus-activists	القوات السورية تقتل شابًّا مراهقًا في احتجاجات حلب	القوات السورية تقتل شاب في مظاهرات حلب	القوات السورية تقتل 3 متظاهرين في دمشق وفق ناشطين	القوات السورية قتلت 3 متظاهرين في دمشق- ناشطون
1147	1.25	Jaguar to create 1,100 jobs in UK	Royal Mail to create 1,000 jobs	جاكوار تخلق 1100 فرصة عمل في المملكة المتحدة	جاكوار بتخلق 1100 وظيفة في المملكة المتحدة	ستقوم شركة رويال ميل "شركة خدمات بريدية بالمملكة المتحدة" بخلق ألف فرصة عمل	شركة رويال ميل "شركة خدمات بريدية بالمملكة المتحدة" هتوفر الف فرصة عمل
1148	4.2	Iraq searches Syria bound Iran plane: officials	Iraq searches Syrian-bound Iranian plane	العراق يفتش طائرة سورية متجهة إلى إيران وفق مسئولين.	العراق بيفتش طيارة سورية رايحة لإيران: مسئولين	العراق يفتش طائرة إيرانية متجهة إلى سوريا	العراق يفتش طائرة إيرانية رايحة لسوريا
1149	2.6	Syria fighting rages as Russia urges Western re-think	Syria fighting rages in capital, Russia pressed	بينما يحتدم القتال في سوريا ، تحث روسيا الغرب على إعادة التفكير في الأمر مرة أخرى .	في الوقت اللي الناس بتقتل بعض فيه في سوريا ،روسيا بتقول للغرب فكروا مرة تانية	احتدام القتال في العاصمة السورية : روسيا تمارس ضغوطًا	اشدت القتال في العاصمة السورية : روسيا تمارس ضغوطا
1150	3.6	Erdogan's party submits plan for Turkish presidency	Erdogan's party aims for Turkish presidency	حزب أردوغان يقدم خطة للرئاسة التركية	حزب أردوغان بيقدم خطة للرئاسة التركية	حزب أردوغان يستهدف الرئاسة التركية	حزب أردوغان يستهدف الرئاسة التركية
1151	0.4	Publisher acquitted in privacy case	PBS publishes new guidelines on impartiality	براءة الناشر في قضية الخصوصية	براءة الناشر في قضية الخصوصية	تنشر خدمة البث العامة مبادئ توجيهية جديدة بشأن النزاهة	تنشر خدمة البث العامة مبادئ توجيهية جديدة بشأن النزاهة
1152	0	Samsung overtakes Nokia in phones	Charges over dog attack on police	سامسونج تتفوق على نوكيا في الهواتف	سامسونج بتتفوق على نوكيا في الموبايلات	اتهامات بشأن هجوم كلب على الشرطة	اتهامات بسبب هجوم كلب على الشرطة
1153	5	Gu Kailai murder trial ends in China	Gu Kailai's Murder Trial Ends in China	انتهاء محاكمة جريمة قتل غو كايلاي في الصين	نهاية محاكمة جريمة قتل غو كايلاي في الصين	انتهاء محاكمة غو كايلاي في الصين	خلصت محاكمة غو كايلاي في الصين
1154	4.4	Not 'hiding the ball' on Russia: Obama	Obama says he's not 'hiding the ball' on Russia	أوباما: لا نتحايل لإخفاء الحقائق عن روسيا.	أوباما مش بنكذب عشان نخفي الحقيقة عن روسيا	أوباما يقول إنه لا يخفي شيئا حول روسيا	أوباما يقول أنه مش خافية حاجة حوالين روسيا
1155	4.8	England captain Andrew Strauss retires from professional cricket	England captain Strauss retires from cricket	اعتزال كابتن إنجلترا أندرو شتراوس لعبة الكريكيت الاحترافي.	اعتزال كابتن إنجلترا أندرو شتراوس من لعبة الكريكيت الاحترافية	كابتن إنجلترا شتراوس يعتزل لعبة الكريكيت	بيعتزل كابتن إنجلترا شتراوس من لعبة الكريكيت
1156	3.6	China backs Sri Lanka on UN resolution	War crimes: China backs Sri Lanka on UN resolution	الصين تدعم سريلانكا في قرار الأمم المتحدة	الصين بتدعم سريلانكا في قرار الأمم المتحدة	جرائم الحرب: الصين تدعم سريلانكا في قرار الأمم المتحدة	جرايم الحرب: الصين تدعم لانكا في قرار الأمم المتحدة
1157	3.8	Ton up: Tendulkar reaches 100th international hundred	Sachin Tendulkar's reaches 100 centuries - in pictures	تون أب: تندولكار يصل إلى 100 نقطة مئوية دولية في الكريكت	توب أب " تندو لكار بيوصل ل 100 نقطة مئوية دولية في الكريكت	ساشين تندولكار يحقق مئة نقطة مئوية - بالصور	ساشين تيندلكار بيحقق مئة نقطة مئوية بالصور
1158	0.2	Conspiracy against me - Lance	Day begins amid panic	مؤامرة ضدي - لانس	مؤامرة ضدي - لانس	يبدأ اليوم وسط حالة من الذعر	يبدأ اليوم وسط حالة ذعر
1159	3.8	Mursi takes oath of office, becomes Egyptian president	Morsi to take oath as first Egypt civilian president	مرسي يؤدي اليمين ويصبح رئيسًا لمصر	مرسي بيحلف اليمين وبيكون رئيس مصر	مرسي يؤدي اليمين كأول رئيس مدني لمصر	مرسي بيحلف اليمن كأول رئيس مدني لمصر
1160	2.2	Syrian opposition pleads for criminal court action	Syrian opposition leader criticizes U.S.	المعارضة السورية تطالب بإجراءات قضائية جنائية	المعارضة السورية بتطالب بإجراءات قضائية جنائية	زعيم المعارضة السورية ينتقد الولايات المتحدة	زعيم المعارضة السورية بينتقد الولايات المتحدة
1161	4	Sunderland 2-2 Bolton: Davies double gets Trotters a point but they stay in bottom three	Sunderland 2-2 Bolton: Davies in at the double	سندرلاند 2-2 بولتون: ثنائية ديفيز تمنح تروترز نقطة لكنهم يظلون في المركز الثالث من أسفل الجدول	سندرلاند 2-2 بولتون: ثنائية ديفيز بتدي تروترز نقطة بس برضو بيفضلو في المركز التالت من تحت في الجدول	سندرلاند2-2 بولتون: ديفيد يسجل الثنائية	سندرلاند، بولتون، وديفيد سجل الثنائية
1162	2.6	Syrian forces shell towns, clash with rebels	Syrian forces and rebels clash in coastal province	القوات السورية تقصف مدنًا واشتباكات مع المتمردين	القوات السورية بتضرب بلاد واشتباكات مع المتمردين	اشتباكات بين القوات السورية والمتمردين في المحافظة الساحلية	اشتباكات بين القوات السورية والمتمردين في المحافظة الساحلية
1163	0.6	Bahraini protesters and police clash after funeral	Greek protesters, police clash as bailout deal in limbo	اشتباكات بين متظاهرين بحرينيين والشرطة بعد الجنازة	خناقة بين متظاهرين بحرينيين والشرطة بعد الجنازة	اشتباكات بين محتجين يونانيين والشرطة على إثر تجميد اتفاق الإنقاذ	اشتباكات بين محتجون يونانيون والشرطة بسبب تجميد إتفاق الانقاذ
1164	4.4	Apple buying security firm AuthenTec for $356 million	News Summary: Apple buying AuthenTec for $356M	شركة آبل تشتري شركة أوثن تك للأمن مقابل 356 مليون دولار	شركة آبل بتشتري شركة أوثن تك للأمن ب 356 مليون دولار	ملخص الأخبار: آبل تشتري أوثن تك مقابل 356 مليون دولار	ملخص الأخبار: اشترت آبل أوثن تيك بمبلغ 356 مليون دولار
1165	4	Trade newspaper Variety up for sale	Hollywood trade publication Variety put up for sale	جريدة تجارية متنوعة معروضة للبيع	جريدة تجارية مختلفة معروضة للبيع	تم طرح مجموعة متنوعة من مطبوعات هوليوود التجارية للبيع	اتطرحت مجموعة متنوعة من مطبوعات هوليوود التجارية للبيع
1166	0.8	Australians flee homes amid floods	Australian speaker steps aside	الأستراليون يفرون من منازلهم وسط الفيضانات	الأستراليون بيهربوا من بيوتهم وسط الفيضانات	المتحدث الأسترالي يتنحى عن منصبه	المتحدث الاسترالي بيتنحى عن منصبه
1167	2	Germany dodges recession with growth in first quarter	Eurozone avoids recession in Q1, thanks to Germany	ألمانيا تتفادى الركود مع النمو في الربع الأول	ألمانيا بتتفادى إنها تثبت مكانها ونمو في الربع الأول	تتفادى منطقة اليورو الركود في الربع الأول بفضل ألمانيا	تتفادى منطقة اليورو الركود في الربع الأول بفضل ألمانيا
1168	1.4	Asian stocks rise after Greek vote eases fears	Oil rises after Greek election result	ارتفعت الأسهم الآسيوية بعد التصويت اليوناني على تهدئة المخاوف	الأسهم الآسيوية طلعت بعد التصويت اليوناني على تهدئة المخاوف	النفط يرتفع بعد نتيجة الانتخابات اليونانية	النفط يزيد بعد نتيجة الانتخابات اليونانية
1169	3	British soldier killed in southern Afghanistan	Two British soldiers killed in Afghanistan	مقتل جندي بريطاني في جنوب أفغانستان	قتل جندي بريطاني في جنوب أفغانستان	مقتل جنديين بريطانيين في أفغانستان	مقتل جنديين بريطانيين في أفغانستان
1170	0.6	Obama silent on China dissident	Obama to visit Korean DMZ	أوباما يلتزم الصمت إزاء الاحتجاجات في الصين	أوباما صامت عن الاحتجاجات اللي في الصين	أوباما يزور المنطقة الكورية المنزوعة السلاح	أوباما يزور المنطقة الكورية المنزوعة السلاح
1171	2	Suicide Bomber Kills 6 in Afghan Capital	Suicide bomber kills 37 at mosque in Afghanistan	تفجير انتحاري يؤدي إلى مقتل 6 في العاصمة الأفغانية	منتحر قتل 6 في عاصمة أفغانستان	تفجير انتحاري يؤدي إلى مقتل 37 في مسجد بأفغانستان	تفجير انتحاري بيقتل 37 في مسجد في أفغانستان
1172	4.6	Denver shooting: Police to detonate devices in suspect's home	Police to detonate devices in Colorado shooting suspect's home	إطلاق النار في دنفر: الشرطة تفجر عبوات ناسفة في منزل المشتبه به	ضرب النار في دنفر: الشرطة بتفجر قنابل في بيت المشتبه فيه	الشرطة تقوم بتفجير عبوات ناسفة في منزل مشتبه فيه بإطلاق النار في كولورادو	الشرطة بتقوم بتفجير عبوات ناسفة في كولورادو لضرب النار على منزل مشتبه به
1173	1.4	Syria hands over bodies of journalists	Syria TV says govt troops free captive journalists	سوريا تطلق صراح الصحفيين	سوريا بتطلع الصحفيين المحبوسين	تلفزيون سوريا يقول إن القوات الحكومية أطلقت سراح الصحفيين الأسرى	تلفزيون سوريا بيقول إن القوات الحكومية افرجت عن الصحفيين الأسرى
1174	4.5	Coroner: Whitney Houston died in bathtub	Coroner confirms Whitney Houston found in bathtub	الطبيب الشرعي: ويتني هيوستن مات في حوض الاستحمام	الطبيب الشرعي: ويتني هيوستن مات في البانيو	الطبيب الشرعي يؤكد أن ويتني هيوستن عثر عليه في حوض الاستحمام	الطبيب الشرعي بيأكد ان ويتني هيوستن كانت موجودة في البانيو
1175	0.8	Japan suffers severe flooding - in pictures	Oklahoma wildfires destroy homes - in pictures	فيضانات شديدة تضرب اليابان - بالصور	فيضانات جامدة بتضرب اليابان- بالصور	حرائق الغابات في أوكلاهوما تدمر المنازل - بالصور	حرائق الغابات في أوكلاهوما تدمر البيوت - بالصور
1176	0	Japan to deport Chinese held over island landing	German court weighs delay to euro fund ruling	اليابان ترحل الصينيين المحتجزين على الجزيرة	اليابان بترحل الصينيين المحجوزين عالجزيرة	محكمة ألمانية تنظر في التأخير في قرار تمويل اليورو	محكمة ألمانيةبتدرس التأخير في قرار تمويل اليورو
1177	4.4	Some Syria violence amounts to civil war-Red Cross	Some Syria violence qualifies as civil war -Red Cross	بعض أعمال العنف في سوريا ترقى إلى حد الحرب الأهلية - الصليب الأحمر	بعض أعمال العنف في سوريا توصل لحد الحرب الأهلية - الصليب الأحمر	بعض أعمال العنف في سوريا توصف بأنها حرب أهلية - الصليب الأحمر	بعض أعمال العنف في سوريا تتوصف أنها حرب أهلية - الصليب الأحمر
1178	1	Romney Wins Nevada Caucus	Romney shifts focus to Santorum ahead caucuses	رومني يفوز بتجمع نيفادا	رومني يفوز بتجمع نيفادا	رون يحول اهتمامه إلى سانتورام قبل الاجتماعات الحزبية	رون بنقل إهتمامه إلى سانتورام قبل الاجتماعات الحزبية
1179	3.4	Apple iPad mini makes debut	Apple iPad mini makes debut in Asia	ظهور ابل ايباد ميني لأول مرة	ظهور ابل ايباد ميني لأول مرة	ظهور أبل أيباد ميني لأول مرة في آسيا	ظهور ابل ايباد ميني لأول مرة في آسيا
1180	0.6	Hamas hangs three Gaza prisoners	Myanmar announces release of prisoners	حماس تعدم ثلاثة سجناء من غزة	حماس بتشنق تلت مسجونين من غزة	ميانمار تعلن إطلاق سراح سجناء	ميانمار أفرجت عن المسجونين
1181	1	East Timor votes in presidential election	Venezuelans urged to vote in presidential election	تيمور الشرقية تصوت في الانتخابات الرئاسية	تيمور الشرقية بتصوت في انتخابات الرئاسة	الفنزويليون يدلون بأصواتهم في الانتخابات الرئاسية	بيشارك الفنزويليين بصوتهم في الانتخابات الرئاسية
1182	2.8	Sunday Times journalist Marie Colvin killed in Syria	Sunday Times journalist, French photographer 'killed in Syria'	مقتل صحفية صنداي تايمز ماري كولفين في سوريا	صحفية صنداي تايمز ماري كولفين اتقتلت في سوريا	مقتل صحفي من صنداي تايمز ومصور فرنسي في سوريا	قتل صحفي من صنداي تايمز ومصور فرنسي في سوريا
1183	1.6	KL shares higher at mid-afternoon	KL shares lower at mid-morning	ارتفعت أسهم كوالالمبور عند منتصف الظهيرة	زادت أسهم كوالالمبور في نص اليوم	انخفضت أسعار أسهم كوالالمبور في منتصف الصباح	قلت أسعار أسهم كوالالمبور في نص الصبح
1184	2.4	Chicago teachers strike in bitter contract dispute	Chicago teachers union delegates could end strike	إضراب معلمي شيكاغو في نزاع مرير بشأن العقد	إضراب المدرسين شيكاغو في خناقة كبيرة عشان العقد	يمكن لمندوبي نقابة المعلمين في شيكاغو إنهاء الإضراب	مندوبين نقابة المعلمين في شيكاغو ممكن ينهو الإضراب
1185	0.8	Israel to free Palestinian hunger striker	Israel asks US for arms that could aid Iran strike	إسرائيل تفرج عن فلسطيني مضرب عن الطعام	إسرائيل أفرجت عن فلسطيني رافض الأكل	إسرائيل تطلب من الولايات المتحدة أسلحة يتساعدها على ضرب إيران	إسرائيل بتطلب من الولايات المتحدة أسلحة تقدر تساعدها على ضرب إيران
1186	4.4	Not a good beginning: Hollande's plane hit by lightning en route to Berlin	French President Francois Hollande's plane hit by lightning en route to Berlin	بداية غير جيدة: صاعقة تضرب طائرة هولاند وهي في طريقها إلى برلين	بداية مش كويسة: صاعقة بتضرب طيارة هولاندية وهي رايحة برلين	صاعقة تضرب طائرة الرئيس الفرنسي فرانسوا هولاند وهي طريقها إلى برلين	اتخبطت طيارة الرئيس الفرنسي فرانسوا هولاند بصاعقة في وهي رايحة برلين
1187	4.8	Afghan Parliament Votes to Oust Key Ministers	Afghan parliament votes to remove key ministers	البرلمان الأفغاني يصوت لإطاحة الوزراء الرئيسيين	برلمان أفغانستان بيصوت عشان يشيل الوزرا الأساسين	البرلمان الأفغاني يصوت على إقالة وزراء رئيسيين	البرلمان الأفغاني يصوت على استقالة وزراء رئيسيين
1188	3.4	Attacker in Afghan uniform kills 2 NATO troops	Man in Afghan army uniform kills NATO soldier	مهاجم بالزي الأفغاني يقتل 2 من جنود الناتو	مهاجم باللبس الأفغاني بيقتل 2 من عساكر الناتو	رجل يرتدي زي الجيش الأفغاني يقتل جنديًّا من الناتو	راجل لابس لبس الجيش الأفغاني يقتل جندي من الناتو
1189	3.8	Cheap generics no panacea for Indiaâ€™s poorest	Cheap cancer drugs no cure for India's poorest	الأدوية الرخيصة ليست الدواء الشافي لأفقر سكان الهند	الأدوية الرخيصة مش العلاج اللي هيخفف أفقر ناس في الهند	عقاقير السرطان الرخيصة ليست علاجًا لأفقر سكان الهند	برشام السرطان الرخيص مش علاج لسكان الهند الفقرا
1190	4.5	Arrest warrant' for Maldives ex-president	Maldives court issues arrest warrant for former president	مذكرة توقيف بحق رئيس جزر المالديف السابق	مذكرة توقيف لرئيس جزر المالديف السابق	محكمة جزر المالديف تصدر مذكرة توقيف بحق رئيس سابق	محكمة جزر المالديف تطلع مذكرة توقف لرئيس سابق
1191	2.2	HRW: Jordan turning away Palestinian refugees from Syria	Report: Jordan biased over Palestinians from Syria	هيومن رايتس ووتش: الأردن يبعد اللاجئين الفلسطينيين عن سوريا	منظمة رصد حقوق الإنسان;: الأردن بعدت اللاجئين الفلسطينيين عن سوريا	تقرير: الأردن منحاز للفلسطينيين القادمين من سوريا	تقرير: الأردن منحاز للفلسطينيين اللي جايين من سوريا
1192	4	Syrian forces overrun rebel stronghold	Syria army takes northern rebel stronghold	القوات السورية تجتاح معقل المتمردين	القوات السورية بتسيطر على مكان المتمردين	الجيش السوري يستولي على معقل الشمال للمعارضة	الجيش السوري يستولي على مكان المعارضة في الشمال
1193	1	Chinese stocks close higher midday Friday	Chinese stocks open lower Friday	أغلقت الأسهم الصينية على ارتفاع منتصف نهار الجمعة	إتقفلت الأسهم الصينية على ارتفاع يوم الجمعة الضهر	تفتح الأسهم الصينية على انخفاض يوم الجمعة	الأسهم الصينية تفتح على انخفاض يوم الجمعة
1194	2.6	Sandy slams into Northeast; at least 18 dead, 7.4M without power	Eastern U.S. storms leave 2 dead in Va., 2 million without power	ساندي تضرب الشمال الشرقي وقد خلفت ما لا يقل عن 18 قتيلا، و7.4 مليون دون كهرباء	ساندي بتضرب الشمال الشرقي. وسابت وراه مش أقل عن 18 قتيل ،و 7.4 مليون بدون كهربا	عواصف شرق الولايات المتحدة خلقت اثنين من القتلى في فرجينيا ، ومليونين بدون كهرباء	عواصف شرق الولايات المتحدة عملت اتنين ميتين في فرجينيا ، اتنين مليون من غير كهربا
1195	1	Putin Declares Victory in Russia Presidential Vote	Complaints in Russian election mount	بوتين يعلن فوزه في التصويت الرئاسي لروسيا	بوتين بيعلن فوزه في انتخابات الرئاسة بتاعت روسيا	تتصاعد الشكاوى في الانتخابات الروسية	الشكاوي في الانتخابات الروسية بتزيد
1196	1.4	Supreme Court to Hear Voting Rights Act Case	Supreme Court to hear corporate human rights case	المحكمة العليا تنظر في قضية قانون حقوق التصويت	المحكمة العليا بتبص في قضية قانون حقوق التصويت	المحكمة العليا تنظر في قضية حقوق الإنسان للشركات	المحكمة العليا هتبص في قضية حقوق الإنسان للشركات
1197	4	Libya postpones assembly election to July 7	Libya postpones landmark election to July 7	ليبيا تؤجل انتخابات مجلس النواب إلى 7 يوليو	ليبيا بتأجل انتخابات مجلس النواب ل 7 يوليو	ليبيا تؤجل انتخابات تاريخية إلى 7 يوليو	ليبيا تأخر انتخابات تاريخية ل سبعة يوليو
1198	4.2	London 2012 Olympics Opening Ceremony 'to feature a green and pleasant land'	London 2012 Olympics: Opening Ceremony to be a 'green and pleasant land', says Danny Boyle	حفل افتتاح أولمبياد لندن 2012 "لتظهر أرضاً خضراء وساحرة"	حفل افتتاح أولمبياد لندن 2012 "عشان تظهر أرض خضرا وجملية "	أولمبياد لندن 2012: حفل الافتتاح ليكون "أرضًا خضراء وساحرة"، كما يقول داني بويل	أولمبياد لندن 2012: حفل الافتتاح عشان يكون "أرض خضرا وساحرة" ، زي ما بيقول داني بويل
1199	3.8	Pakistan blocks Twitter over anti-Islamic material	Pakistan blocks Twitter over 'blasphemy'	باكستان تحجب تويتر بسبب منشورات معادية للإسلام	باكستان بتمنع تويتر بسبب الحاجات اللي ضد الإسلام	باكستان تحجب تويتر بسبب "الكفر"	باكستان تمنع تويتر بسبب `` الكفر ''
1200	3.8	Annan to visit Syrian refugees in Turkey Tuesday	Annan to visit Syrian refugees in Turkey before Iran	أنان يزور اللاجئين السوريين في تركيا الثلاثاء	عنان بيزور اللاجئين السوريين في تركيا التلات	أنان يزور اللاجئين السوريين في تركيا قبل إيران	عنان يزور اللاجئين السوريين في تركيا قبل إيران
1201	2.4	Pakistani PM shocked at avalanche trapping army personnel	Pakistan avalanche: rescuers search for buried soldiers	أصيب رئيس الوزراء الباكستاني بالصدمة من الانهيار الجليدي الذي حاصر أفراد الجيش	الرئيس الباكستاني جتله صدمة من انهيار التلج اللي حاوط أفراد الجيش	انهيار جليدي في باكستان: رجال الإنقاذ يبحثون عن جنود مدفونين	انهيار جليدي في باكستان: رجالة الإنقاذ بيدورو على جنود مدفونين
1202	0.4	Opposition leaders emerge to commemorate Cambodian workers' deaths	Cambodia opposition leaders summoned to court	ظهور قادة المعارضة لإحياء ذكرى وفاة العمال الكمبوديين	قادة المعارضة ظهروا عشان يحيوا ذكرى وفاة العمال الكمبوديين	استدعاء زعماء المعارضة في كمبوديا إلى المحكمة	المحكمة تستدعي زعماء المعارضة في كمبوديا
1203	2.2	Mali due to vote for president	Mali Counts Votes After Presidential Runoff	من المقرر أن تصوت مالي لمنصب الرئيس	مالي بتقرر إنها تشارك بصوتها في انتخابات الرئاسة	مالي تحسب الأصوات بعد جولة الإعادة الرئاسية	مالي تحسب الأصوات بعد مرحلة الإعادة الرئاسية
1204	4.4	Pussy Riot member Alyokhina released from jail in Russia	Pussy Riot member Maria Alyokhina freed from jail	الإفراج عن عضوة فرقة بوسي ريوت أليوخينا من السجن في روسيا	أفرجوا عن عضوة فرقة بوسي راوت أليوخينا من السجن في روسيا	إطلاق سراح ماريا أليوخينا، عضوة فرقة بوسي راوت من السجن	الإفراج عن ماريا أليوخينة ، عضوة فرقة بوسي راوت من السجن
1205	3.6	Asiana jet crash lands at San Francisco airport	Plane crash lands at San Francisco airport	تحطم طائرة آسيانا أثناء هبوطها في مطار سان فرانسيسكو	طيارة آسيانا اتكسرت وهي بتنزل في مطار سان فرانسيسكو	تحطم طائرة أثناء هبوطها في مطار سان فرانسيسكو	اتحطمت طيارة في مطار سان فرانسيسكو وهي بتنزل
1206	2.2	Blizzard hammers U.S. Northeast, five dead, 700,000 lose power	Blizzard wallops US Northeast, closes roads	عاصفة ثلجية تضرب شمال شرق الولايات المتحدة مخلفة خمسة قتلى ، و700000 يفقدون التيار الكهربي	عاصفة تلجية شديدة في شمال شرق أمريكا بتسبب في موت خمس أسخاص ،و700000 مصاب	عاصفة ثلجية تصعد شمال شرق الولايات المتحدة وتغلق الطرق	عاصفة تلج تطلع شمال شرق الولايات المتحدة وتقفل الطرق
1207	5	2 French Journalists Killed in Mali	Two French journalists killed in Mali	مقتل صحفيين فرنسيين في مالي	اتقتل صحفيين فرنسيين في مالي	مقتل صحفيين فرنسيين في مالي	صحفيين فرنسيين في مالي اتقتلو
1208	4.2	Vehicles ablaze in collapsed Japan tunnel	Vehicles 'left burning' as smoke emits from Japan tunnel	اشتعال النيران في سيارات في نفق اليابان المنهار	النار ولعت في العربيات في النفق اللي وقع بتاع اليابان	المركبات "مشتعلة" بينما ينبعث الدخان من نفق اليابان	العربيات "مشتعلة" وبيطلع الدخان من نفق اليابان
1209	1.8	China stocks close lower on Friday	China stocks close higher on Wednesday	أغلقت الأسهم الصينية منخفضة يوم الجمعة	الأسهم الصينية نزلت ووقفت التداول يوم الجمعة	أغلقت الأسهم الصينية على ارتفاع يوم الأربعاء	قفلت الأسهم الصينية على ارتفاع يوم الأربع
1210	1.4	Mayor says 14 dead in Texas fertilizer plant blast	Rescuers search for survivors of Texas fertiliser plant blast	رئيس بلدية يقول 14 قتيلا في انفجار مصنع الأسمدة في تكساس	رئيس البلدية بيقول 14 قتيل في الانفجار اللي حصل في مصنع الأسمدة في تكساس	عمال الإنقاذ يبحثون عن ناجين من انفجار مصنع أسمدة في تكساس	بتوع الإنقاذ بيدورو على اللي اتنجو من انفجار مصنع السماد في تكساس
1211	2.2	CBN reiterates plan to phase out polymer notes	Nigeria announces plans to change polymer Naira notes	تكرر سي بي إن خطة التخلص التدريجي من ملاحظات البوليمر	تكرر سي بي إن خطة التخلص التدريجي من ملاحظات البوليمر	نيجيريا تعلن عن خطط تغيير الأوراق المالية المصنوعة من مادة البولمير	نيجيريا تعلن عن خطط تغيير الأوراق المالية المصنوعة من مادة البولمير
1212	3.8	U.S. files espionage charges agains NSA leaker	US files espionage charges against Snowden over leaks	الولايات المتحدة تتهم بالتجسس مُسرِّب وكالة الأمن القومي	أميريكا متهمة بالتجسس ضد مُسرّب وكالة الأمن القومي	وجهت الولايات المتحدة اتهامات تجسس ضد سنودن بسبب تسريبات	الولايات المتحدة بتتهم سنودن بالتجسس بسبب التسريبات
1213	4.2	Chinese general's son gets 10 years jail for rape	Chinese generalâ€™s son gets 10 yearsâ€™ jail for gang-rape	معاقبة نجل الجنرال الصيني بالسجن 10 سنوات بتهمة الاغتصاب	ابن الجنرال الصيني اتحكم عليه بالسجن عشر سنين في تهمة الاغتصاب	سجن نجل الجنرال الصيني 10 سنوات بتهمة الاغتصاب الجماعي	سجن ابن الجنرال الصيني عشر سنين بتهمة الاغتصاب الجماعي
1214	2	Where's Rusty? Red panda vanishes from National Zoo	Missing red panda returned safely to National Zoo	أين هو روستي الباندا؟ الحمراء تختفي من حديقة الحيوانات الوطنية	أين هو روستي الباندا الحمراء تختفي من حديقة الحيوانات الوطنية	عاد الباندا الأحمر المفقود بأمان إلى حديقة الحيوانات الوطنية	الباندا الأحمر اللي كان ضايع رجع بأمان لحديقة الحيوانات الوطنية
1215	5	Queen Beatrix of The Netherlands to abdicate for son	Queen Beatrix of the Netherlands abdicates in favour of son	ملكة هولندا بياتريكس تتنازل عن العرش لابنها	ملكة هولندا بياتريكس بتتنازل عن العرش لابنها	ملكة هولندا بياتريكس تتنازل عن العرش لابنها	ملكة هولندا بياتريكس تتنازل عن العرش لابنها
1216	3.8	U.S. dumps bombs at Great Barrier Reef	U.S. military jettisons bombs near Australia's Great Barrier Reef	الولايات المتحدة تلقي قنابل في الحيد المرجاني العظيم	الولايات المتحدة بتطرح قنابل في الحيد المرجاني العظيم	قام الجيش الأمريكي بإلقاء قنابل بالقرب من الحيد المرجاني العظيم في أستراليا	قام الجيش الأمريكي برمي قنابل قريب من الحيد المرجاني العظيم اللي في أستراليا
1217	1.2	38 Taliban militants killed in Afghanistan	Taliban attacks US base in Afghanistan	مقتل 38 من مقاتلي طالبان في أفغانستان	اتقتل تمانية وتلاتين واحد من المقاتلين بتوع طالبان في أفغانستان	طالبان تهاجم قاعدة أمريكية في أفغانستان	طالبان تهجم على قاعدة أمريكية في أفغانستان
1218	2.2	Most powerful typhoon of 2013 hits the Philippines	23 Missing as Typhoon Utor Hits Philippines	إعصار 2013 الأقوى يضرب الفلبين	أقوى إعصار في ألفين وتلاتطاشر جاي في الفلبين	23 مفقودًا جراء إعصار أوتور الفلبين	تلاتة وعشرين اتفقدو بسبب إعصار أوتور اللي ضرب الفلبين
1219	1.4	Calls for more Egypt protests	Death toll from Egypt protests rises to 49	دعوات لمزيد من الاحتجاجات في مصر	دعوات كتير علشان يحتجو في مصر	ارتفاع حصيلة قتلى احتجاجات مصر إلى 49	اللي اتقتلو في احتجاجات مصر وصلو ل تسعة واربعين
1220	2.4	US government 'on the edge of shutdown'	Obama rejects GOP offer to ease shutdown	الحكومة الأمريكية "على حافة الإغلاق"	حكومة أمريكا قربت تقفل	أوباما يرفض عرض الحزب الجمهوري لتخفيف الإغلاق	أوباما يرفض عرض الحزب الجمهوري عشان يخفف الإغلاق
1221	3	123 killed in fighting in northern Syria	Many killed in Syrian air strike	123 قتيلا في معارك شمال سوريا	مية تلاتة وعشرين قتيل في المعارك اللي في شمال سوريا	مقتل العديد في غارة جوية سورية	ناس كتير ماتت في غارة جوية سورية
1222	3.2	Critics say Putinâ€™s security restrictions violate rights	Putin's security decree for Sochi draws ire of critics	يقول النقاد إن القيود الأمنية التي فرضها بوتين تنتهك الحقوق	النقاد بيقولوا إن القيود الأ منية اللي فرضها بوتين بتنتهك الحقوق	المرسوم الأمني الذي أصدره بوتن ضد سوتشي يثير غضب المنتقدين	القرار الأمني اللي طلعه بوتن ضد سوتشي زعل المنتقدين
1223	3.8	Egypt braces for more protests, prays for calm	Egypt braces for more protests over Morsi, prays for calm	مصر تستعد لمزيد من الاحتجاجات، وتدعو من أجل الهدوء	مصر بتستعد للاحتجاجات الجاية وبتطلب من الناس إنهم يهدوا	مصر تستعد لمزيد من الاحتجاجات على مرسي وتدعو إلى الهدوء	مصر تستعد لاحتجاجات كتيرة على مرسي وبتطالب بالهدوء
1224	3	Morsi supporters protest in Egypt	Morsi backers defiant in face of Egypt govt threat	أنصار مرسي يتظاهرون في مصر	أنصار مرسي عاملين مظاهرة في مصر	أنصار مرسي يعلنون التحدي في وجه التهديدات الحكومية	أنصار مرسي اعلنوا التحدي في وجه التهديدات الحكومية
1225	2	Stocks rise in early trading	US stocks ease in choppy trading	ارتفاع الأسهم في التداول المبكر	الأسهم عليت النهارده الصبح	تحسن بطيء للأسهم الأمريكية وسط تدولات متقلبة	لأسهم الأمريكية اتحسنت شوية وسط تدولات متلغبطة
1226	2.8	Bangladesh building collapse death toll hits 540: army	Bangladesh building-collapse toll tops 600	الجيش: ارتفاع حصيلة قتلى انهيار مبنى في بنجلاديش إلى 540	زاد عدد الناس اللي ماتوا في المبني اللي وقع في بنجلادش لخمسمية واربعين واحد (الجيش)	ارتفاع حصيلة انهيار مبنى في بنغلاديش إلى 600	مبنى في بنغلاديش وقع اتسبب في قتل ستمية
1227	4	Defiant Mugabe sworn in for seventh term blasts 'vile' West	Mugabe sworn in for another term	موغابي العنيد يؤدي اليمين الدستورية للولاية السابعة وينتقد الغرب "الحقير"	موغابي العنيد بيقول اليمين الدستورية للولاية السابعة وبينتقد الغرب "الحقير"	موغابي يؤدي اليمين الدستورية لولاية أخرى	موغابي حلف اليمين الدستورية لولاية تانية
1228	4.6	Nelson Mandela in Hospital for Tests	South Africa: Mandela in hospital for tests	نيلسون مانديلا في مستشفى لإجراء الفحوص	نيلسون مانديلا في المستشفى بيعمل فحوصات	جنوب إفريقيا: مانديلا في المستشفى لإجراء الفحوص	جنوب إفريقيا: مانديلا في المستشفى عشان يعمل فحوصات
1229	4	Iran, six global powers sign landmark nuclear deal	Iran, world powers agree nuclear deal	إيران وست قوى عالمية توقع اتفاقًا نوويًّا تاريخيًّا	إيران وست قوة عالمية بتوقع اتفاق نووي تاريخي	إيران والقوى العالمية تتفقان على اتفاق نووي	إيران والقوى العالمية بيتفقو على اتفاق نووي
1230	2.2	Algeria Mounts Military Operation to Rescue Al Qaeda Hostages	Algeria mulls international force for hostages	الجزائر تشن عملية عسكرية لإنقاذ رهائن القاعدة	الجزائر بتقوم بعملية عسكرية عشان تنقذ رهائن القاعدة	الجزائر تبحث عن القوة الدولية للرهائن	الجزائر بتدور عن القوة الدولية للرهائن
1231	3.4	Delhi gang rape victim dies in Singapore hospital	Delhi gang rape victim flown to Singapore hospital	وفاة ضحية اغتصاب جماعي في دلهي في مستشفى في سنغافورة	ماتت ضحية الاغتصاب الجماعي اللي حصل	ضحية الاغتصاب الجماعي في دلهي نقلت جوا إلى مستشفى في سنغافورة	ضحية الاغتصاب الجماعي في دلهي اتنقلت في طيارة لمستشفى في سنغافورة
1232	3.4	Birth Control Linked With Higher Glaucoma Risk	Contraceptive pill 'doubles glaucoma risk'	يرتبط تحديد النسل بارتفاع مخاطر الإصابة بالجلوكوما	تحديد النسل مرتبط بزيادة خطر الإصابة بالجلوكوما	حبوب منع الحمل تضاعف خطر الإصابة بالزرق	حبوب منع الحمل بتضاعف خطر الإصابة بالزرق
1233	3.4	Malaysia sets May 5 as date for closely contested election	Malaysia sets date for landmark elections	ماليزيا تحدد 5 مايو موعدًا لانتخابات متنازع عليها بشدة	ماليزيا بتحدد خمسة مايو ميعاد للانتخابات اللي فيها نزاع شديد	ماليزيا تحدد موعدًا لانتخابات تاريخية	ماليزيا بتحدد معاد لانتخابات تاريخية
1234	4.2	Dhawan smashes India to big win over South Africa	Dhawan ton sets up India Trophy win over South Africa	داوان يسحق الهند ليفوز على جنوب إفريقيا	داوان بيدمر الهند وبيفوز على جنوب إفريقيا	دهاوان تون يفوز بكأس الهند على جنوب إفريقيا	دهاوان تون يفوز بكأس الهند على جنوب إفريقيا
1235	3.8	N Korea postpones family reunions	North Korea postpones war-torn family unions	كوريا الشمالية تؤجل لم شمل الأسرة	كوريا الشمالية بتأجل لم شمل الأسرة	كوريا الشمالية تؤجل الزيجات العائلية التي مزقتها الحرب	كوريا الشمالية أجلت الزيجات العائلية اللي الحرب دمرتها
1236	2.6	Syria rejects US, UK chemical arms claims	US suspects Syria used chemical weapons	ترفض سوريا مزاعم الولايات المتحدة والمملكة المتحدة بشأن الأسلحة الكيماوية	سوريا بترفض كلام أمريكا وبريطانيا اللي بيقول إن عندها أسلحة كيماوية	الولايات المتحدة تشتبه في أن سوريا استخدمت أسلحة كيميائية	الولايات المتحدة تشك في إن سوريا استخدمت أسلحة كيماوية
1237	2.2	Egypt arrests Muslim Brotherhood Supreme Guide	Egypt bans Muslim Brotherhood group	مصر تعتقل مرشد الإخوان المسلمين	مصر بتعتقل المرشد الأعلى للإخوان المسلمين	مصر تحظر جماعة الإخوان المسلمين	مصر تحظر جماعة الإخوان المسلمين
1238	0.4	Gunmen kill nine people in northwest Pakistan	Gunmen kill 3 policemen in Iraq	مسلحون يقتلون تسعة أشخاص في شمال غرب باكستان	اتقتل تسع أشخاص معاهم سلاح في شمال غرب باكستان	مسلحون يقتلون 3 من رجال الشرطة في العراق	متسلحين قتلو تلاتة من رجالة الشرطة في العراق
1239	1.8	News summary for March 11	News summary for January 14	ملخص الأخبار ليوم 11 مارس	ملخص الأخبار بتاع يوم حداشر مارس	ملخص الأخبار ليوم 14 يناير	ملخص الأخبار ليوم اربعتاشر يناير
1240	1	Hawaii passes gay marriage bill	US Senate passes gay workers bill	هاواي توافق علي مشروع قانون زواج المثليين	هاواي بتوافق علي مشروع قانون زواج بتاع المثليين	مجلس الشيوخ الأمريكي يمرر مشروع قانون العمال المثليين	مجلس الشيوخ الأمريكي بيمرر مشروع قانون العمال المثليين
1241	1.6	Syrian Opposition Urges EU to Send Arms to Rebels	Syrian opposition meets to choose interim PM	المعارضة السورية تحث الاتحاد الأوروبي على إرسال أسلحة للمتمردين	المعارضة السورية بتطلب من الاتحاد الأوروبي إنه يديها سلاح للمتمردين	المعارضة السورية تجتمع لاختيار رئيس الوزراء المؤقت	المعارضة السورية اجتمعت عشان تختار رئيس وزرا مؤقت
1242	1.6	Funeral of Oscar Pistorius' girlfriend Reeva Steenkamp takes place	Oscar Pistorius 'shot Steenkamp in bathroom'	جنازة ريفا ستينكامب صديقة أوسكار بيستوريوس	عزا ريفا ستينكامب صاحبة أوسكار بيستوريوس	أوسكار بيستوريوس "أطلق النار على ستينكامب في الحمام"	أوسكار بيستوريوس "ضرب النار على ستينكامب في الحمام"
1243	2.6	Two firefighters killed in New York ambush	Two New York firefighters in guarded condition after deadly ambush	مقتل اثنين من رجال الإطفاء في كمين بنيويورك	اتنين من رجالة المطافي ماتوا في كمين في نيويورك	اثنان من رجال الإطفاء في نيويورك في حالة حراسة بعد كمين مميت	اتنين من رجالة المطافي في نيويورك في حراسة بعد كمين مميت
1244	2.6	Ten rescued off Waterford, Dublin coasts	Six rescued after boat capsizes in Dublin Bay	تم إنقاذ عشرة قبالة ووترفورد ، سواحل دبلن	تم إنقاذ عشرة قبالة ووترفورد ، سواحل دبلن	إنقاذ ستة أشخاص بعد انقلاب قارب في دبلن باي	ستة اتنقذو بعد ما اتقلب قارب في دبلن باي
1245	0	Mars rover collects first bedrock sample	Wawrinka reaches first grand slam final	مسبار المريخ يجمع العينة الأولى من حجر الأساس	مسبار المريخ يجمع العينة الأولى من حجر الأساس	فافرينكا يصل إلى أول نهائي من البطولات الأربع الكبرى	فافرينكا يوصل لأول نهائي من أكبر أربع بطولات
1246	4.4	Ankeet Chavan granted conditional bail for marriage	Ankeet Chavan granted bail to get married	منح أنكيت شافان كفالة مشروطة للزواج	أنكيت شافان خدت كفالة مشروطة للجواز	أفرج عن أنكيت تشافان بكفالة للزواج	أفرجو عن أنكيت تشافان بكفالة للجواز
1247	3.4	Man who battled Fukushima disaster dies of cancer	Former plant chief who battled Fukushima disaster dies of cancer	الرجل الذي حارب كارثة فوكوشيما يموت بسبب السرطان	الراجل ال حارب كارثة فوكوشيما بيموت علشان السرطان	رئيس المصنع السابق الذي كافح كارثة فوكوشيما يموت بسبب السرطان	رئيس المصنع السابق اللي كافح كارثة فوكوشيما مات بسبب السرطان
1248	0.6	Iran says nuclear talks to resume next month	Iran says capable of jamming foes' communication systems	إيران تقول إن المحادثات النووية ستستأنف الشهر المقبل	إيران بتقول إن المحادثات النووية هتبدأ مرة تانية الشهر الجاي	وتقول إيران إنها قادرة على التشويش على أنظمة اتصالات الخصوم	إيران بتقول إنها تقدر تشوش على أجهزة الاتصالات بتاعة العدو
1249	0	US authorities charge man in ricin probe	South African police arrest 50 in farm protest	السلطات الأمريكية تتهم رجلا في تحقيق الريسين	السلطات الأمريكية تتهم رجلا في تحقيق الريسين	شرطة جنوب أفريقيا تعتقل 50 في احتجاج زراعي	شرطة جنوب أفريقيا تحبس خمسين في مظاهرات زراعية
1250	4.4	25 bodies found at raided Algerian gas plant	25 more bodies found at Algerian gas plant	العثور على 25 جثة في مداهمة معمل غاز في الجزائر	لقوا خمسة وعشرين ميت في التفتيش اللي حصل لمعمل الغاز في الجزائر	العثور على 25 جثة أخرى في معمل الغاز الجزائري	لقيو خمسة وعشرين جثة تانيين في معمل الغاز الجزائري
1251	3.6	Ferrer cruises into Australian Open quarter-finals	Ferrer beats Nishikori to advance to Australian Open quarterfinals	تأهل فيرير إلى ربع نهائي بطولة أستراليا المفتوحة	فيرير بيتأهل لربع النهائي في بطولة أستراليا المفتوحة	فيرير يهزم نيشيكوري ليتقدم إلى ربع نهائي بطولة أستراليا المفتوحة	فيرير غلب نيشيكوري واتقدم لربع نهائي بطولة أستراليا المفتوحة
1252	3	UBS settles US mortgage lawsuit	UBS settles US mortgage lawsuit and takes آ£600m charge	يسوي يو بي إس دعوى الرهن العقاري الأمريكية	يو بي إس الرهن العقاري الأمريكي بيحل قضية	يقوم يو بي إس بتسوية دعوى الرهن العقاري الأمريكية ويتقاضى 600 مليون جنيه إسترليني	سوى يو بي إس دعوى الرهن العقاري الأمريكية وقبض ستمية مليون جنيه استرليني
1253	3.8	North, South Korea agree to talks	North, South Korea hold rare talks	توافق كوريا الشمالية والجنوبية على المحادثات	كوريا الشمالية والجنوبية بيوافقوا عالمحادثات	كوريا الشمالية والجنوبية تجريان محادثات نادرة	كوريا الشمالية والجنوبية بيجرو محادثات نادرة
1254	2.2	Gunmen kill female politician in Pakistan	Gunmen kill 5 female teachers in Pakistan	مسلحون يقتلون سياسية في باكستان	ناس معاها سلاح بيقتلوا سياسية في باكستان	مسلحون يقتلون 5 معلمات في باكستان	متسلحين قتلو خمس مدرسات في باكستان
1255	0	Kardashian Divorce Ready for Trial	Hard-hit hotels ready for price war	طلاق كارداشيان جاهز للمحاكمة	الطلاق بتاع كارداشيان جاهز للمحاكمة	الفنادق المتضررة بشدة جاهزة لحرب الأسعار	الفنادق اللي اتضررت أوي جاهزة لحرب الأسعار
1256	4.6	New Zealand set to legalise gay marriage	New Zealand votes to legalise same-sex marriage	نيوزيلندا تستعد لإضفاء الشرعية على زواج المثليين	نيوزيلندا بتستعد انها تخلي جواز المثليين شرعي	تصوت نيوزيلندا لإضفاء الشرعية على زواج المثليين	نيوزيلندا بتصوت علشان تدي شرعية لزواج المثليين
1257	1.6	Syria regime claims evacuation of 5,000 near Damascus	Syria army continues mop-up operations near Damascus	النظام السوري يعلن إجلاء 5000 شخص قرب دمشق	النظام السوري بيعلن إنه هيمشي خمستلاف واحد قريب من دمشق	الجيش السوري يواصل عمليات التطهير قرب دمشق	الجيش السوري بيواصل عمليات التطهير جنب دمشق
1258	4.6	Nobel Prize winning author Doris Lessing dies	Nobel laureate Doris Lessing dies at 94	وفاة الكاتبة دوريس ليسينغ الحائزة على جائزة نوبل	ماتت الكاتبة دوريس ليسينغ اللي خدت جايزة نوبل	وفاة دوريس ليسينج الحائزة على جائزة نوبل عن 94 عاما	دوريس ليسينج اللي أخدت جايزة نوبل ماتت وهي عندها اربعة وتسعين سنة
1259	4.2	Internet, phone service restored in Syrian capital	Internet service resumes in Syria	عودة خدمة الإنترنت والهاتف في العاصمة السورية	النت والشبكة رجعوا في العاصمة السورية	استئناف خدمة الإنترنت في سوريا	رجوع خدمة الإنترنت في سوريا
1260	3.8	Syrian PM Survives Bomb Attack	Syrian PM survives bomb attack in capital	رئيس الوزراء السوري ينجو من هجوم بقنبلة	رئيس الوزرا السوري نجي من هجوم بقنبلة	رئيس الوزراء السوري ينجو من هجوم بقنبلة في العاصمة	رئيس وزراء سوريا نجى من هجوم بقنبلة في العاصمة
1261	3	US stock futures edge up ahead of jobs report	Stock futures edge higher, all eyes on Fed	ترتفع العقود الآجلة للأسهم الأمريكية قبل تقرير الوظائف	ترتفع العقود الآجلة للأسهم الأمريكية قبل تقرير الوظائف	تتجه العقود الآجلة للأسهم نحو الأعلى ، وكل الأنظار تتجه نحو الاحتياطي الفيدرالي	العقود المتأخرة للأسهم ماشية لفوق ، وكل الأنظار متجهه للاحتياطي الفيدرالي
1262	1	Bomb blast kills 10 in southwest Pakistan	Major quake kills 39 in Pakistan	مقتل 10 في انفجار قنبلة جنوب غرب باكستان	في عشرة ماتوا في انفجار القنبلة اللي حصل في جنوب غرب باكستان	مقتل 39 في زلزال قوي في باكستان	اتقتل تسعة وتلاتين في زلزال قوي في باكستان
1263	3.6	David Cameron puts Sri Lanka on notice over war crime allegations	Sri Lanka warned over war crime allegations	ديفيد كاميرون يُخطر سريلانكا بشأن مزاعم جرائم الحرب	ديفيد كاميرون بيخطر سريلانكا من الكلام اللي بتقوله عن جرايم الحرب	حذرت سريلانكا من مزاعم جرائم الحرب	سريلانكا حذرت من إن فيه جرائم حرب
1264	0.8	Morsi supporters clash with riot police in Cairo	Protesters clash with riot police in Kiev	أنصار مرسي يشتبكون مع شرطة مكافحة الشغب في القاهرة	أنصار مرسي بيشتبكوا مع شرطة مكافحة الشغب في القاهرة	محتجون يشتبكون مع شرطة مكافحة الشغب في كييف	متظاهرين اشتبكو مع شرطة مكافحة الشغب في كييف
1265	2.2	Afghan police kill 5 Taliban fighters	5 Taliban, 5 Afghan police killed in ambushes	الشرطة الأفغانية تقتل 5 من مقاتلي طالبان	الشرطة الأفغانية بتقتل خمسة من المقاتلين بتوع طالبان	مقتل 5 عناصر من طالبان وخمسة أفراد من الشرطة الأفغانية في كمائن	خمس عناصر من طالبان وخمس أفراد من الشرطة الأفغانية اتقتلو في كمائن
1266	4.2	Gunmen kidnap airline pilots in Lebanon	Gunmen kidnap 2 Turkish Airlines pilots in Lebanon	مسلحون يختطفون طياري خطوط جوية في لبنان	ناس معاها سلاح بيخطفوا طيارين من بتوع الخطوط الجوية اللي في لبنان	مسلحون يختطفون طيارين من الخطوط الجوية التركية في لبنان	متسلحين خطفو طيارين من الخطوط الجوية التركية في لبنان
1267	4.2	Kurdish rebels to withdraw from Turkey in March: report	Kurdish rebels to withdraw from Turkey	تقرير: المتمردون الأكراد ينسحبون من تركيا في مارس	تقرير: المتمردين الأكراد بينسحبوا من تركيا في مارس	انسحاب المتمردين الأكراد من تركيا	المتمردين الأكراد اتسحبو من تركيا
1268	3.4	Japan revises GDP growth to annual 1.1 pct in Q3	Japanâ€™s GDP growth downgraded to annual 1.1%	تراجع نمو الناتج المحلي الإجمالي لليابان إلى 1.1٪ سنويًا في الربع الثالث	اليابان وبيزيد الإنتاج المحلي كله لواحد وواحد من عشرة في السنة في الربع التالت	تراجع نمو الناتج المحلي الإجمالي في اليابان إلى 1.1٪ سنويًا	نمو الناتج المحلي الإجمالي في اليابان بيتراجع ل واحد وواحد في المية كل سنة
1269	1.3	The foundations of South Africa are built on Nelson Mandela's memory	Australian politicians lament over Nelson Mandela's death	بُنيت أسس جنوب إفريقيا على ذاكرة نيلسون مانديلا	جنوب إفريقيا اتبنت عالأفكار بتاعت نيلسون مانديلا	يحزن الساسة الأستراليون على وفاة نيلسون مانديلا	السياسيين الأستراليين حزنو على وفاة نيلسون مانديلا
1270	1.2	Ukraine protest leaders name ministers, Russian troops on alert	Ukraine Refuses to Act Against Russian 'Provocation'	زعماء الاحتجاج في أوكرانيا يعينون الوزراء والقوات الروسية في حالة تأهب	الزعماء بتوع الاحتجاج في أوكرانيا بيساعدوا الوزرا والجيش الروسي مستعد	أوكرانيا ترفض التحرك ضد "الاستفزاز" الروسي	أوكرانيا ترفض التحرك ضد "الاستفزاز" الروسي
1271	3.6	Malala, Snowden, Belarusians Short-Listed For Sakharov Prize	Fugitive Snowden short-listed for European rights prize	مالالا وسنودن وبيلاروسيا ضمن القائمة القصيرة لجائزة ساخاروف	مالالا وسنودن وبيلاروسيا محطوطين القايمة القصيرة بتاعت جايزة ساخاروف	الهارب سنودن ضمن القائمة المختصرة لجائزة الحقوق الأوروبية	سنودن الهربان من ضمن القايمة المختصرة لجايزة الحقوق الأوروبية
1272	3.2	ElBaradei to Become Egyptian PM	Liberal ElBaradei named Egypt PM, Islamists cry foul	البرادعي رئيسًا للوزراء في مصر	البرادعي للمنصب بتاع رئيس الوزرا المصري	تعيين الليبرالي البرادعي رئيس وزراء مصر والإسلاميون يبكون	الليبرالي البرادعي اتعين رئيس وزرا مصر والإسلاميين بيعيطو
1273	1	Taiwan's economy grows 2.27% in April-June quarter	China's economic growth rebounds to 7.8% in latest quarter	ينمو الاقتصاد التايواني بنسبة 2.27٪ في الربع من أبريل إلى يونيو	الاقتصاد بتاع تايوان بيزيد بنسبة اتنين وسبعة وعشرين في المية من أول ربع إبريل لحد يونيو	انتعش النمو الاقتصادي الصيني إلى 7.8٪ في الربع الأخير	انتعش النمو الاقتصادي الصيني ل سبعة فاصل تمانية في المية في الربع الأخير
1274	3	Tamerlan Tsarnaev buried in Virginia	Boston bomb suspect buried in Virginia cemetery	دفن تامرلان تسارنايف في فيرجينيا	تامرلان تسارنايف اتدفن في فيرجينيا	دفن المشتبه به في تفجير بوسطن في مقبرة فيرجينيا	دفن المشتبه بيه في تفجير بوسطن في مقبرة فيرجينيا
1275	3.8	State Dept. issues wide travel alert, says terror attack possible	US issues global travel alert, cites al-Qaida threat	وزارة الخارجية تصدر تحذيرات سفر واسعة ، وتقول إن الهجوم الإرهابي ممكن	وزارة الخارجية بتصدر تحذيرات سفر واسعة ، وبتقول إن الهجوم الإرهابي ممكن	الولايات المتحدة تصدر إنذار سفر عالمي ، مستشهدة بتهديد القاعدة	الولايات المتحدة تطلع إنذار سفر عالمي ، مستشهدة بتهديد القاعدة
1276	1.6	Singapore stocks end up 0.11 pct	Singapore stocks end down 0.45%	ارتفاع الأسهم السنغافورية بنسبة 0.11٪	الأسهم السنغافورية زادت بنسبة حداشر من عشرة في المية	الأسهم السنغافورية تغلق منخفضة 0.45٪	الأسهم السنغافورية تقفل منخفضة صفر فاصل خمسة واربعين في المية
1277	1.2	Russia warns Ukraine against EU deal	Rebels down Ukraine helicopters	روسيا تحذر أوكرانيا من اتفاق الاتحاد الأوروبي	روسيا بتحذر أوكرانيا من الاتفاق بتاع الاتحاد الأوروبي	المتمردون يسقطون مروحيات أوكرانيا	المتمردون يسقطون مروحيات أوكرانيا
1278	3.4	Hernandez double gives Mexico victory	Hernandez double gives Mexico victory over Japan	ثنائية تمنح المكسيك الفوز	ثنائية تمنح المكسيك الفوز	ثنائية هيرناندير تمنح المكسيك الفوز على اليابان	ثناية هيرناندير تمنح المكسيك الفوز على اليابان
1279	0.4	China sacks top economic official	China FM hosts senior ASEAN officials	الصين تقيل مسئولًا اقتصاديًّا كبيرًا	الصين بتشيل مسؤول كبير في الاقتصاد	وزير الخارجية الصيني يستضيف كبار مسئولي آسيان (رابطة أمم جنوب شرق اسيا )	وزير الخارجية الصيني يستضيف كبار مسؤولي آسيان (رابطة أمم جنوب شرق اسيا )
1280	4.8	Canada approves oil pipeline to the Pacific Coast	Canadian government approves controversial oil pipeline to Pacific	كندا توافق على خط أنابيب النفط إلى ساحل المحيط الهادئ	كندا بتوافق على إن خط أنابيب الغاز لحد ساحل المحيط الهادي	الحكومة الكندية توافق على خط أنابيب النفط المثير للجدل إلى المحيط الهادئ	الحكومة الكندية توافق على خط أنابيب البترول اللي مسبب جدل للمحيط الهادئ
1281	0	Storm buries Northeast; 16 inches of snow in NJ	Forum urges stable relations for China, Japan	العاصفة تدفن في الشمال الشرقي 16 بوصة من الثلج في نيوجيرسي	العاصمة مدفونة في التلج لحد ستطاشر سنتي في الشمال الشرقي في نيوجيرسي	يحث المنتدى على استقرار العلاقات بين الصين واليابان	المنتدى يشجع على استقرار العلاقات بين الصين واليابان
1282	0.4	Jamaican connection in Liverpool's win	Japan Election: Shinzo Abe Hails Landslide Win	الارتباط الجامايكي في ليفربول يفوز	الارتباط الجامايكي في ليفربول يفوز	انتخابات اليابان: شينزو آبي يشيد بفوز ساحق	انتخابات اليابان: شينزو آبي يؤيد بفوز ساحق
1283	2.8	International weapons experts leave Syria, Obama to make statement	Weapons experts leave Syria, U.S. prepares attack	خبراء أسلحة دوليون يغادرون سوريا وأوباما يدلي بتصريح	الخبرا بتوع الأسلحة الدولية بيمشوا من سوريا وأوباما بيقول تصريح	خبراء الأسلحة يغادرون سوريا والولايات المتحدة تستعد للهجوم	خبراء الأسلحة سابو سوريا والولايات المتحدة تستعد للهجوم
1284	3.6	Southwest jet hit nose first	Southwest Jet's Nose Gear Landed First	طائرة ساوث ويست هبطت بمقدمتها أولاً	طيارة ساوث ويست نزلت بوشها الأول	هبطت طائرة ساوث ويست بمقدمتها أولاً	نزلت طيارة ساوث ويست بوشها الأول
1285	2	Twelve killed in bomb blast on Pakistani train	Gunmen kill nine in southwest Pakistan: Police	مقتل 12 شخصًا في انفجار قنبلة في قطار باكستاني	اتناشر واحد ماتوا في انفجار القنبلة اللي حصل في القطر الباكستاني	الشرطة: مسلحون يقتلون تسعة في جنوب غرب باكستان.	مسلحين قتلو تسعة في جنوب غرب باكستان: الشرطة
1286	4	Powerful quake strikes off eastern Indonesia	6.6-mag quake strikes off eastern Indonesia	زلزال قوي يضرب شرق إندونيسيا	زلزال جامد بيطيح بشرق إندونيسيا	زلزال بقوة 6.6 درجة يضرب شرق اندونيسيا	زلزال بقوة ستة فاصل ستة درجة يضرب شرق اندونيسيا
1287	3.8	Obama lashes North Korea as pariah state	Obama lashes North Korea as weak â€ڑأ„ؤ—pariah stateâ€ڑأ„أ´	أوباما ينتقد كوريا الشمالية باعتبارها دولة منبوذة	أوباما بينتقد كوريا الشمالية عشان هي دولة مرفوضة	أوباما ينتقد كوريا الشمالية باعتبارها دولة ضعيفة "دولة منبوذة"	أوباما ينتقد كوريا الشمالية وبيعتبرها دولة ضعيفة "دولة مكروهة"
1288	1.8	Colombia strike three times	Colombia too slick for Greece	ضربت كولومبيا ثلاث مرات	ضربت كولومبيا تلت مرات	كولومبيا قاهرة جدا، امام اليونان	كولومبيا قاهرة جدا، امام اليونان
1289	0.2	Lord Palumbo offers hope for a relationship with his son James	Oscar Pistorius sent for mental evaluation: what will it mean?	يقدم اللورد بالومبو الأمل لعلاقتة مع ابنه جيمس	اللورد بالومبو بيدينا أمل لعلاقتة مع ابنه جيمس	أرسل أوسكار بيستوريوس للتقييم العقلي: ماذا سيعني ذلك؟	أرسل أوسكار بيستوريوس للتقييم العقلي: ده معناه ايه؟
1290	2	Deputy speaker faces new sex claims	Deputy Speaker Nigel Evans Re-Arrested	نائب المتحدث يواجه مطالبات جنسية جديدة	نائب المتحدث بيواجه طلبات جنسية جديدة	إعادة اعتقال نائب رئيس مجلس النواب نايجل إيفانز	حبس مرة تانية نائب رئيس مجلس النواب نايجل إيفانز
1291	5	CIA chief visits Israel for Syria talks	CIA chief in Israel to discuss situation in Syria	رئيس وكالة المخابرات المركزية يزور إسرائيل لإجراء محادثات بشأن سوريا	رئيس وكالة المخابرات المركزية بيزور إسرائيل عشان يتكلم في موضوع سوريا	رئيس وكالة المخابرات المركزية في إسرائيل لبحث الوضع في سوريا	رئيس وكالة المخابرات المركزية في إسرائيل علشان يشوف الوضع في سوريا
1292	0	Suicide bomb kills 4, injures 13 in Pakistan	Twitter blocks content in Pakistan	مقتل 4 وإصابة 13 في تفجير انتحاري في باكستان	أربعة اتقتلوا واتصاب تلاتطاشر في التفجير الانتحاري اللي حصل في باكستان	تويتر يحجب المحتوى في باكستان	تويتر يمنع المحتوى في باكستان
1293	3.6	Ukraine rebels 'flee eastern stronghold'	Ukraine Claims Rebels Flushed from Main Stronghold	متمردو أوكرانيا يفرون من معقلهم الشرقي	المتمردين بتوع أوكرانيا بيهربوا من المخبأ الشرقي	أوكرانيا تدعي طرد المتمردين من معقلهم الرئيسي	أوكرانيا ادعت طرد المتمردين من مكانهم الرئيسي
1294	3.6	4 foreigners among 9 killed in Kabul hotel attack	Foreigners among dead in Kabul hotel attack	مقتل 4 أجانب من بين 9 في هجوم على فندق في كابول	أربع أجانب اتقتلو في منهم تسعة في هجوم على فندق كابول	قتلى أجانب في هجوم على فندق في كابول	أجانب اتقتلو في هجوم على فندق في كابول
1295	3.4	Firefighters battle forest fire in SW China	Firefighters battling scrub fire in Hokianga	رجال الإطفاء يكافحون حرائق الغابات في جنوب جنوب الصين	رجالة المطافي بيكافحوا الحرايق بتاعت الغابات في جنوب جنوب الصين	رجال الأطفاء يكافحون حريقا في الشجيرات الصغيرة في هوكنيجا	رجال الأطفاء يكافحون حريقا في الشجيرات الصغيرة في هوكنيجا
1296	0.2	Hassan Rouhani wins Iran's presidential election	Maduro wins Venezuelan presidential vote	حسن روحاني يفوز في الانتخابات الرئاسية الإيرانية	حسن روحاني بيكسب في انتخابات الرئاسة الإيرانية	مادورو يفوز في انتخابات الرئاسة الفنزويلية	مادورو يفوز في انتخابات الرئاسة الفنزويلية
[truncated: 83 more rows]
